# Supplementary material for: Chirality: a key parameter in chemical probes
Source: RSC Chem Biol. 2023 Aug 8;4(10):716–21. doi: 10.1039/d3cb00082f (PMC10549247; doi:10.1039/d3cb00082f)
Supplement: CB-004-D3CB00082F-s002 [file CB-004-D3CB00082F-s002.cif]

# Electronic Supplementary Material (ESI) for RSC Chemical Biology.
# This journal is © The Royal Society of Chemistry 2023

####################################################################### 
# 
# This file contains crystal structure data downloaded from the 
# Cambridge Structural Database (CSD) hosted by the Cambridge 
# Crystallographic Data Centre (CCDC).
# 
# Full information about CCDC data access policies and citation 
# guidelines are available at http://www.ccdc.cam.ac.uk/access/V1 
# 
# Audit and citation data items may have been added by the CCDC. 
# Please retain this information to preserve the provenance of 
# this file and to allow appropriate attribution of the data. 
# 
#######################################################################

data_mo114_auto
_database_code_depnum_ccdc_archive 'CCDC 2264764'
loop_
_audit_author_name
_audit_author_address
'George Kostakis'
;University of Sussex
United Kingdom
;
_audit_update_record             
;
2023-05-23 deposited with the CCDC.	2023-08-01 downloaded from the CCDC.
;
_audit_creation_date             2023-05-18
_audit_creation_method           
;
Olex2 1.5
(compiled 2021.12.09 svn.r5202d8cf for OlexSys, GUI svn.r6439)
;
_shelx_SHELXL_version_number     2018/3
_chemical_name_common            ?
_chemical_name_systematic        ?
_chemical_formula_moiety         'C29 H28 N2 O4 S'
_chemical_formula_sum            'C29 H28 N2 O4 S'
_chemical_formula_weight         500.59
_chemical_absolute_configuration syn
_chemical_melting_point          ?
_chemical_oxdiff_formula         'C H N S O '
loop_
_atom_type_symbol
_atom_type_description
_atom_type_scat_dispersion_real
_atom_type_scat_dispersion_imag
_atom_type_scat_source
C C 0.0181 0.0091 'International Tables Vol C Tables 4.2.6.8 and 6.1.1.4'
H H 0.0000 0.0000 'International Tables Vol C Tables 4.2.6.8 and 6.1.1.4'
N N 0.0311 0.0180 'International Tables Vol C Tables 4.2.6.8 and 6.1.1.4'
O O 0.0492 0.0322 'International Tables Vol C Tables 4.2.6.8 and 6.1.1.4'
S S 0.3331 0.5567 'International Tables Vol C Tables 4.2.6.8 and 6.1.1.4'

_shelx_space_group_comment       
;
The symmetry employed for this shelxl refinement is uniquely defined
by the following loop, which should always be used as a source of
symmetry information in preference to the above space-group names.
They are only intended as comments.
;
_space_group_crystal_system      orthorhombic
_space_group_IT_number           19
_space_group_name_H-M_alt        'P 21 21 21'
_space_group_name_Hall           'P 2ac 2ab'
loop_
_space_group_symop_operation_xyz
'x, y, z'
'-x+1/2, -y, z+1/2'
'-x, y+1/2, -z+1/2'
'x+1/2, -y+1/2, -z'

_cell_length_a                   6.44134(7)
_cell_length_b                   17.00295(19)
_cell_length_c                   23.3012(2)
_cell_angle_alpha                90
_cell_angle_beta                 90
_cell_angle_gamma                90
_cell_volume                     2551.99(5)
_cell_formula_units_Z            4
_cell_measurement_reflns_used    10266
_cell_measurement_temperature    100.0(6)
_cell_measurement_theta_max      71.3350
_cell_measurement_theta_min      4.5840
_shelx_estimated_absorpt_T_max   0.932
_shelx_estimated_absorpt_T_min   0.847
_exptl_absorpt_coefficient_mu    1.435
_exptl_absorpt_correction_T_max  1.00000
_exptl_absorpt_correction_T_min  0.59417
_exptl_absorpt_correction_type   multi-scan
_exptl_absorpt_process_details   
;
CrysAlisPro 1.171.41.123a (Rigaku Oxford Diffraction, 2022)
Empirical absorption correction using spherical harmonics,
implemented in SCALE3 ABSPACK scaling algorithm.
;
_exptl_absorpt_special_details   ?
_exptl_crystal_colour            yellow
_exptl_crystal_colour_primary    yellow
_exptl_crystal_density_diffrn    1.303
_exptl_crystal_density_meas      ?
_exptl_crystal_density_method    ?
_exptl_crystal_description       needle
_exptl_crystal_F_000             1056
_exptl_crystal_size_max          0.12
_exptl_crystal_size_mid          0.1
_exptl_crystal_size_min          0.05
_exptl_transmission_factor_max   ?
_exptl_transmission_factor_min   ?
_diffrn_reflns_av_R_equivalents  0.0340
_diffrn_reflns_av_unetI/netI     0.0300
_diffrn_reflns_Laue_measured_fraction_full 1.000
_diffrn_reflns_Laue_measured_fraction_max 0.994
_diffrn_reflns_limit_h_max       7
_diffrn_reflns_limit_h_min       -7
_diffrn_reflns_limit_k_max       20
_diffrn_reflns_limit_k_min       -20
_diffrn_reflns_limit_l_max       24
_diffrn_reflns_limit_l_min       -28
_diffrn_reflns_number            13429
_diffrn_reflns_point_group_measured_fraction_full 0.959
_diffrn_reflns_point_group_measured_fraction_max 0.940
_diffrn_reflns_theta_full        67.684
_diffrn_reflns_theta_max         71.413
_diffrn_reflns_theta_min         3.794
_diffrn_ambient_environment      N~2~
_diffrn_ambient_temperature      100.0(6)
_diffrn_detector                 'CCD plate'
_diffrn_detector_area_resol_mean 16.1033
_diffrn_detector_type            Eos
_diffrn_measured_fraction_theta_full 0.9989
_diffrn_measured_fraction_theta_max 0.9399
_diffrn_measurement_details      
;
List of Runs (angles in degrees, time in seconds):

  # Type    Start    End  Width  t~exp~   \w     \q     \k     \f   Frames
#--------------------------------------------------------------------------
  1  \w    -70.00  14.00   1.00   13.91    --  -36.25  89.00  -8.00   84
  2  \w    -33.00  70.00   1.00   13.91    --   36.25 -89.00-123.00  103
  3  \w     82.00 176.00   1.00   55.66    --  107.00  89.00  -8.00   94
  4  \w    -90.00 -22.00   1.00   13.91    --  -36.25 125.00  30.00   68
  5  \w     20.00 104.00   1.00   13.91    --   36.25  57.00  60.00   84
  6  \w    -31.00  53.00   1.00   13.91    --   36.25 -57.00 120.00   84
  7  \w     90.00 175.00   1.00   55.66    --  107.00  45.00 -60.00   85
  8  \w     37.00  84.00   1.00   55.66    --  107.00-111.00-180.00   47
  9  \w     90.00 175.00   1.00   55.66    --  107.00  45.00  60.00   85
 10  \w     40.00 125.00   1.00   55.66    --  107.00 -61.00   0.00   85
 11  \w     37.00  84.00   1.00   55.66    --  107.00-111.00 -90.00   47
 12  \w     37.00  84.00   1.00   55.66    --  107.00-111.00 150.00   47
 13  \w     37.00  84.00   1.00   55.66    --  107.00-111.00 -60.00   47
 14  \w     20.00 104.00   1.00   13.91    --   36.25  57.00 150.00   84
 15  \w     20.00 104.00   1.00   13.91    --   36.25  57.00 -30.00   84
 16  \w    -31.00  -6.00   1.00   13.91    --   36.25 -57.00 -90.00   25
 17  \w     17.00  67.00   1.00   13.91    --   36.25  38.00 -90.00   50
;
_diffrn_measurement_device       'four-circle diffractometer'
_diffrn_measurement_device_type  'Xcalibur, Eos, Gemini ultra'
_diffrn_measurement_method       '\w scans'
_diffrn_orient_matrix_type       
'CrysAlisPro convention (1999,Acta A55,543-557)'
_diffrn_orient_matrix_UB_11      0.0133962000
_diffrn_orient_matrix_UB_12      -0.0839135000
_diffrn_orient_matrix_UB_13      0.0246273000
_diffrn_orient_matrix_UB_21      -0.1027438000
_diffrn_orient_matrix_UB_22      -0.0324968000
_diffrn_orient_matrix_UB_23      -0.0547715000
_diffrn_orient_matrix_UB_31      0.2156162000
_diffrn_orient_matrix_UB_32      -0.0102971000
_diffrn_orient_matrix_UB_33      -0.0276767000
_diffrn_oxdiff_digest_frames     
;
0111babeca6015839a49b620eac7b071b600027eff5
;
_diffrn_oxdiff_digest_hkl        
;
016922848f785b1e1713e5ec1bcb458b95ad3c
;
_diffrn_radiation_monochromator  mirror
_diffrn_radiation_probe          x-ray
_diffrn_radiation_type           'Cu K\a'
_diffrn_radiation_wavelength     1.54184
_diffrn_source                   'fine-focus sealed X-ray tube'
_diffrn_source_type              'Enhance Ultra (Cu) X-ray Source'
_reflns_Friedel_coverage         0.644
_reflns_Friedel_fraction_full    0.903
_reflns_Friedel_fraction_max     0.866
_reflns_number_gt                4489
_reflns_number_total             4668
_reflns_odcompleteness_completeness 99.89
_reflns_odcompleteness_iscentric 1
_reflns_odcompleteness_theta     66.97
_reflns_special_details          
;
 Reflections were merged by SHELXL according to the crystal
 class for the calculation of statistics and refinement.
 
 _reflns_Friedel_fraction is defined as the number of unique
 Friedel pairs measured divided by the number that would be
 possible theoretically, ignoring centric projections and
 systematic absences.
;
_reflns_threshold_expression     'I > 2\s(I)'
_computing_cell_refinement       'CrysAlisPro 1.171.41.123a (Rigaku OD, 2022)'
_computing_data_collection       'CrysAlisPro 1.171.41.123a (Rigaku OD, 2022)'
_computing_data_reduction        'CrysAlisPro 1.171.41.123a (Rigaku OD, 2022)'
_computing_molecular_graphics    'Olex2 1.5 (Dolomanov et al., 2009)'
_computing_publication_material  'Olex2 1.5 (Dolomanov et al., 2009)'
_computing_structure_refinement  'SHELXL 2018/3 (Sheldrick, 2015)'
_computing_structure_solution    'SHELXT  (Sheldrick, 2015)'
_refine_diff_density_max         0.321
_refine_diff_density_min         -0.304
_refine_diff_density_rms         0.047
_refine_ls_abs_structure_details 
;
 Flack x determined using 1715 quotients [(I+)-(I-)]/[(I+)+(I-)]
 (Parsons, Flack and Wagner, Acta Cryst. B69 (2013) 249-259).
;
_refine_ls_abs_structure_Flack   -0.004(7)
_refine_ls_extinction_coef       .
_refine_ls_extinction_method     none
_refine_ls_goodness_of_fit_ref   1.134
_refine_ls_hydrogen_treatment    constr
_refine_ls_matrix_type           full
_refine_ls_number_parameters     328
_refine_ls_number_reflns         4668
_refine_ls_number_restraints     767
_refine_ls_R_factor_all          0.0329
_refine_ls_R_factor_gt           0.0311
_refine_ls_restrained_S_all      1.047
_refine_ls_shift/su_max          0.001
_refine_ls_shift/su_mean         0.000
_refine_ls_structure_factor_coef Fsqd
_refine_ls_weighting_details     
'w=1/[\s^2^(Fo^2^)+(0.0541P)^2^] where P=(Fo^2^+2Fc^2^)/3'
_refine_ls_weighting_scheme      calc
_refine_ls_wR_factor_gt          0.0819
_refine_ls_wR_factor_ref         0.0834
_refine_special_details          ?
_olex2_refinement_description    
;
1. Rigid bond restraints
 C23, S1, O3, O4, N2, H2, C10, C24, C28, C9, H10, C17, H24, C25, C27, H28, N1,
 H9, C11, C18, C22, H25, C26, H27, C8, C12, C16, H18, C19, C21, H22, C29, C6,
 H8, H12, C13, C15, H16, H19, C20, H21, H29A, H29B, H29C, C1, C5, H13, C14, H15,
  H20, O1, C2, C4, H5, H14, H1, H2A, C3, O2, H3, C7, H7A, H7B, H7C
 with sigma for 1-2 distances of 0.01 and sigma for 1-3 distances of 0.01
2. Uiso/Uaniso restraints and constraints
C26 \\sim S1 \\sim O3 \\sim O4 \\sim N2 \\sim C23 \\sim H2 \\sim C10 \\sim C24
\\sim C28 \\sim C9 \\sim H10 \\sim C17 \\sim H24 \\sim C25 \\sim C27 \\sim H28
\\sim N1 \\sim H9 \\sim C11 \\sim C18 \\sim C22 \\sim H25 \\sim H27 \\sim C8
\\sim C12 \\sim C16 \\sim H18 \\sim C19 \\sim C21 \\sim H22 \\sim C29 \\sim C6
\\sim H8 \\sim H12 \\sim C13 \\sim C15 \\sim H16 \\sim H19 \\sim C20 \\sim H21
\\sim H29A \\sim H29B \\sim H29C \\sim C1 \\sim C5 \\sim H13 \\sim C14 \\sim
H15 \\sim H20 \\sim O1 \\sim C2 \\sim C4 \\sim H5 \\sim H14 \\sim H1 \\sim H2A
\\sim C3 \\sim O2 \\sim H3 \\sim C7 \\sim H7A \\sim H7B \\sim H7C: within 1.7A
with sigma of 0.04 and sigma for terminal atoms of 0.08 within 1.7A
3. Rigid body (RIGU) restrains
 C26, S1, O3, O4, N2, C23, H2, C10, C24, C28, C9, H10, C17, H24, C25, C27, H28,
  N1, H9, C11, C18, C22, H25, H27, C8, C12, C16, H18, C19, C21, H22, C29, C6,
 H8, H12, C13, C15, H16, H19, C20, H21, H29A, H29B, H29C, C1, C5, H13, C14, H15,
  H20, O1, C2, C4, H5, H14, H1, H2A, C3, O2, H3, C7, H7A, H7B, H7C
 with sigma for 1-2 distances of 0.004 and sigma for 1-3 distances of 0.004
4.a Ternary CH refined with riding coordinates:
 C9(H9), C10(H10)
4.b Aromatic/amide H refined with riding coordinates:
 N2(H2), C2(H2A), C3(H3), C5(H5), C8(H8), C12(H12), C13(H13), C14(H14),
 C15(H15), C16(H16), C18(H18), C19(H19), C20(H20), C21(H21), C22(H22), C24(H24),
  C25(H25), C27(H27), C28(H28)
4.c Idealised Me refined as rotating group:
 C7(H7A,H7B,H7C), C29(H29A,H29B,H29C)
4.d Idealised tetrahedral OH refined as rotating group:
 O1(H1)
;
_atom_sites_solution_hydrogens   geom
_atom_sites_solution_primary     dual
_atom_sites_solution_secondary   ?
loop_
_atom_site_label
_atom_site_type_symbol
_atom_site_fract_x
_atom_site_fract_y
_atom_site_fract_z
_atom_site_U_iso_or_equiv
_atom_site_adp_type
_atom_site_occupancy
_atom_site_site_symmetry_order
_atom_site_calc_flag
_atom_site_refinement_flags_posn
_atom_site_refinement_flags_adp
_atom_site_refinement_flags_occupancy
_atom_site_disorder_assembly
_atom_site_disorder_group
S1 S 0.46620(7) 0.34271(3) 0.26304(2) 0.01078(13) Uani 1 1 d . U . . .
O1 O 0.8763(2) 0.44840(10) 0.47719(7) 0.0163(3) Uani 1 1 d . U . . .
H1 H 0.785388 0.463843 0.453930 0.025 Uiso 1 1 calc R U . . .
O2 O 0.5773(2) 0.21766(10) 0.62258(7) 0.0182(3) Uani 1 1 d . U . . .
O3 O 0.6695(2) 0.37397(10) 0.25273(6) 0.0171(3) Uani 1 1 d . U . . .
O4 O 0.4399(2) 0.26054(9) 0.27542(6) 0.0150(3) Uani 1 1 d . U . . .
N1 N 0.5137(3) 0.44982(10) 0.42602(7) 0.0119(3) Uani 1 1 d . U . . .
N2 N 0.3731(3) 0.38819(10) 0.31856(7) 0.0106(3) Uani 1 1 d . U . . .
H2 H 0.308627 0.360623 0.345105 0.013 Uiso 1 1 calc R U . . .
C1 C 0.7947(3) 0.39212(12) 0.51171(9) 0.0130(4) Uani 1 1 d . U . . .
C2 C 0.9168(3) 0.36213(13) 0.55617(9) 0.0149(4) Uani 1 1 d . U . . .
H2A H 1.053902 0.381362 0.561567 0.018 Uiso 1 1 calc R U . . .
C3 C 0.8399(3) 0.30475(14) 0.59237(9) 0.0149(4) Uani 1 1 d . U . . .
H3 H 0.923866 0.285195 0.622694 0.018 Uiso 1 1 calc R U . . .
C4 C 0.6385(3) 0.27521(13) 0.58463(9) 0.0133(4) Uani 1 1 d . U . . .
C5 C 0.5150(3) 0.30500(12) 0.54137(9) 0.0123(4) Uani 1 1 d . U . . .
H5 H 0.378075 0.285430 0.536358 0.015 Uiso 1 1 calc R U . . .
C6 C 0.5905(3) 0.36413(13) 0.50464(9) 0.0119(4) Uani 1 1 d . U . . .
C7 C 0.3607(3) 0.20207(14) 0.62568(10) 0.0169(4) Uani 1 1 d . U . . .
H7A H 0.314498 0.177776 0.589750 0.025 Uiso 1 1 calc R U . . .
H7B H 0.285414 0.251457 0.631722 0.025 Uiso 1 1 calc R U . . .
H7C H 0.333047 0.166228 0.657718 0.025 Uiso 1 1 calc R U . . .
C8 C 0.4505(3) 0.39899(12) 0.46242(9) 0.0118(4) Uani 1 1 d . U . . .
H8 H 0.308839 0.383471 0.462005 0.014 Uiso 1 1 calc R U . . .
C9 C 0.3594(3) 0.49106(12) 0.39109(9) 0.0114(4) Uani 1 1 d . U . . .
H9 H 0.217433 0.473222 0.402572 0.014 Uiso 1 1 calc R U . . .
C10 C 0.3923(3) 0.47370(12) 0.32622(9) 0.0113(4) Uani 1 1 d . U . . .
H10 H 0.537213 0.489279 0.315878 0.014 Uiso 1 1 calc R U . . .
C11 C 0.3813(3) 0.57823(13) 0.40421(9) 0.0135(4) Uani 1 1 d . U . . .
C12 C 0.2166(3) 0.61982(14) 0.42767(9) 0.0188(5) Uani 1 1 d . U . . .
H12 H 0.088309 0.594061 0.434857 0.023 Uiso 1 1 calc R U . . .
C13 C 0.2392(4) 0.69940(15) 0.44070(11) 0.0264(5) Uani 1 1 d . U . . .
H13 H 0.125728 0.727882 0.456419 0.032 Uiso 1 1 calc R U . . .
C14 C 0.4256(4) 0.73690(14) 0.43084(11) 0.0267(5) Uani 1 1 d . U . . .
H14 H 0.440228 0.791141 0.439756 0.032 Uiso 1 1 calc R U . . .
C15 C 0.5922(4) 0.69560(15) 0.40791(10) 0.0234(5) Uani 1 1 d . U . . .
H15 H 0.720671 0.721486 0.401253 0.028 Uiso 1 1 calc R U . . .
C16 C 0.5705(4) 0.61643(14) 0.39477(9) 0.0177(4) Uani 1 1 d . U . . .
H16 H 0.684540 0.588075 0.379292 0.021 Uiso 1 1 calc R U . . .
C17 C 0.2434(3) 0.52248(13) 0.29020(8) 0.0120(4) Uani 1 1 d . U . . .
C18 C 0.3058(3) 0.59561(13) 0.26944(10) 0.0161(4) Uani 1 1 d . U . . .
H18 H 0.443907 0.613148 0.275810 0.019 Uiso 1 1 calc R U . . .
C19 C 0.1675(4) 0.64316(13) 0.23946(10) 0.0207(5) Uani 1 1 d . U . . .
H19 H 0.210490 0.693514 0.226382 0.025 Uiso 1 1 calc R U . . .
C20 C -0.0337(4) 0.61724(14) 0.22854(10) 0.0198(5) Uani 1 1 d . U . . .
H20 H -0.128090 0.649647 0.207977 0.024 Uiso 1 1 calc R U . . .
C21 C -0.0952(3) 0.54381(14) 0.24790(10) 0.0172(4) Uani 1 1 d . U . . .
H21 H -0.231414 0.525355 0.239974 0.021 Uiso 1 1 calc R U . . .
C22 C 0.0422(3) 0.49689(12) 0.27898(9) 0.0138(4) Uani 1 1 d . U . . .
H22 H -0.001976 0.446973 0.292633 0.017 Uiso 1 1 calc R U . . .
C23 C 0.3135(3) 0.36497(12) 0.20234(9) 0.0127(4) Uani 1 1 d . U . . .
C24 C 0.3874(4) 0.41712(14) 0.16113(10) 0.0192(5) Uani 1 1 d . U . . .
H24 H 0.520751 0.440351 0.165067 0.023 Uiso 1 1 calc R U . . .
C25 C 0.2633(4) 0.43468(15) 0.11417(10) 0.0232(5) Uani 1 1 d . U . . .
H25 H 0.313550 0.469560 0.085509 0.028 Uiso 1 1 calc R U . . .
C26 C 0.0659(4) 0.40187(13) 0.10841(9) 0.0176(4) Uani 1 1 d . U . . .
C27 C -0.0036(3) 0.34970(13) 0.15039(9) 0.0163(4) Uani 1 1 d . U . . .
H27 H -0.137649 0.326885 0.146900 0.020 Uiso 1 1 calc R U . . .
C28 C 0.1195(3) 0.33055(13) 0.19712(9) 0.0147(4) Uani 1 1 d . U . . .
H28 H 0.071528 0.294331 0.225187 0.018 Uiso 1 1 calc R U . . .
C29 C -0.0695(4) 0.42248(16) 0.05770(11) 0.0264(5) Uani 1 1 d . U . . .
H29A H -0.027245 0.473637 0.042236 0.040 Uiso 1 1 calc R U . . .
H29B H -0.214853 0.425053 0.069994 0.040 Uiso 1 1 calc R U . . .
H29C H -0.054321 0.382147 0.027953 0.040 Uiso 1 1 calc R U . . .

loop_
_atom_site_aniso_label
_atom_site_aniso_U_11
_atom_site_aniso_U_22
_atom_site_aniso_U_33
_atom_site_aniso_U_23
_atom_site_aniso_U_13
_atom_site_aniso_U_12
S1 0.0076(2) 0.0138(2) 0.0109(2) 0.00059(18) 0.00006(17) 0.00086(18)
O1 0.0109(7) 0.0198(8) 0.0184(8) 0.0066(6) -0.0008(6) -0.0030(6)
O2 0.0096(7) 0.0235(8) 0.0215(8) 0.0113(7) -0.0008(6) 0.0011(6)
O3 0.0089(6) 0.0263(8) 0.0161(7) 0.0007(7) 0.0006(6) 0.0012(6)
O4 0.0153(7) 0.0133(7) 0.0163(7) 0.0007(6) -0.0002(6) 0.0024(6)
N1 0.0105(8) 0.0138(8) 0.0114(8) 0.0002(7) -0.0004(7) 0.0011(7)
N2 0.0103(7) 0.0103(8) 0.0111(8) 0.0013(7) 0.0025(7) -0.0012(6)
C1 0.0123(9) 0.0132(10) 0.0134(9) -0.0011(8) 0.0031(8) 0.0001(8)
C2 0.0079(9) 0.0196(11) 0.0171(10) -0.0006(8) -0.0011(8) -0.0005(8)
C3 0.0102(9) 0.0197(10) 0.0149(10) 0.0026(9) -0.0024(8) 0.0040(8)
C4 0.0124(9) 0.0142(9) 0.0133(9) 0.0025(8) 0.0011(8) 0.0021(8)
C5 0.0083(9) 0.0140(9) 0.0145(9) -0.0003(8) -0.0003(8) 0.0001(8)
C6 0.0115(9) 0.0134(10) 0.0108(9) -0.0016(8) -0.0003(7) 0.0021(8)
C7 0.0104(10) 0.0239(11) 0.0164(10) 0.0058(9) 0.0004(8) -0.0020(9)
C8 0.0087(8) 0.0131(9) 0.0135(9) -0.0016(8) 0.0001(8) -0.0001(8)
C9 0.0086(9) 0.0146(10) 0.0110(9) 0.0012(8) 0.0000(8) 0.0001(8)
C10 0.0090(8) 0.0119(9) 0.0129(9) 0.0008(8) 0.0000(7) -0.0022(7)
C11 0.0167(10) 0.0143(10) 0.0094(9) 0.0016(8) -0.0032(8) 0.0005(8)
C12 0.0193(10) 0.0202(11) 0.0169(10) 0.0005(9) -0.0012(9) 0.0036(9)
C13 0.0339(13) 0.0213(12) 0.0241(12) -0.0041(10) -0.0007(11) 0.0096(11)
C14 0.0423(14) 0.0143(10) 0.0234(12) -0.0009(10) -0.0090(11) 0.0008(10)
C15 0.0290(12) 0.0208(11) 0.0203(11) 0.0032(9) -0.0061(9) -0.0098(10)
C16 0.0174(10) 0.0200(11) 0.0156(9) 0.0008(9) -0.0010(9) -0.0014(9)
C17 0.0119(9) 0.0141(10) 0.0099(9) 0.0004(8) 0.0008(8) 0.0005(8)
C18 0.0132(9) 0.0170(10) 0.0180(10) 0.0023(8) -0.0017(8) -0.0037(8)
C19 0.0218(11) 0.0166(10) 0.0236(11) 0.0089(9) -0.0035(9) -0.0027(9)
C20 0.0168(10) 0.0202(11) 0.0224(10) 0.0075(9) -0.0037(9) 0.0018(9)
C21 0.0101(9) 0.0213(11) 0.0202(11) 0.0017(9) -0.0020(8) -0.0002(8)
C22 0.0128(9) 0.0140(9) 0.0148(9) 0.0029(8) 0.0012(8) -0.0006(8)
C23 0.0125(9) 0.0155(10) 0.0102(9) -0.0004(8) 0.0001(8) 0.0021(8)
C24 0.0180(10) 0.0210(11) 0.0186(11) 0.0031(9) -0.0004(9) -0.0058(9)
C25 0.0275(12) 0.0241(12) 0.0179(11) 0.0086(10) -0.0015(10) -0.0045(10)
C26 0.0207(11) 0.0176(11) 0.0144(10) -0.0001(8) -0.0017(9) 0.0035(9)
C27 0.0123(10) 0.0208(10) 0.0156(9) -0.0023(8) -0.0005(8) 0.0002(8)
C28 0.0149(9) 0.0171(10) 0.0122(9) 0.0008(8) 0.0025(8) 0.0004(8)
C29 0.0292(13) 0.0297(13) 0.0205(11) 0.0059(10) -0.0072(10) -0.0011(11)

_geom_special_details            
;
 All esds (except the esd in the dihedral angle between two l.s. planes)
 are estimated using the full covariance matrix.  The cell esds are taken
 into account individually in the estimation of esds in distances, angles
 and torsion angles; correlations between esds in cell parameters are only
 used when they are defined by crystal symmetry.  An approximate (isotropic)
 treatment of cell esds is used for estimating esds involving l.s. planes.
;
loop_
_geom_bond_atom_site_label_1
_geom_bond_atom_site_label_2
_geom_bond_distance
_geom_bond_site_symmetry_2
_geom_bond_publ_flag
S1 O3 1.4338(15) . ?
S1 O4 1.4367(15) . ?
S1 N2 1.6222(17) . ?
S1 C23 1.764(2) . ?
O1 C1 1.356(3) . ?
O2 C4 1.377(3) . ?
O2 C7 1.422(2) . ?
N1 C8 1.277(3) . ?
N1 C9 1.463(3) . ?
N2 C10 1.470(2) . ?
C1 C2 1.397(3) . ?
C1 C6 1.409(3) . ?
C2 C3 1.382(3) . ?
C3 C4 1.402(3) . ?
C4 C5 1.381(3) . ?
C5 C6 1.407(3) . ?
C6 C8 1.461(3) . ?
C9 C10 1.555(3) . ?
C9 C11 1.520(3) . ?
C10 C17 1.520(3) . ?
C11 C12 1.387(3) . ?
C11 C16 1.398(3) . ?
C12 C13 1.394(3) . ?
C13 C14 1.379(4) . ?
C14 C15 1.389(4) . ?
C15 C16 1.388(3) . ?
C17 C18 1.393(3) . ?
C17 C22 1.392(3) . ?
C18 C19 1.391(3) . ?
C19 C20 1.392(3) . ?
C20 C21 1.385(3) . ?
C21 C22 1.394(3) . ?
C23 C24 1.391(3) . ?
C23 C28 1.385(3) . ?
C24 C25 1.387(3) . ?
C25 C26 1.395(3) . ?
C26 C27 1.394(3) . ?
C26 C29 1.510(3) . ?
C27 C28 1.386(3) . ?

loop_
_geom_angle_atom_site_label_1
_geom_angle_atom_site_label_2
_geom_angle_atom_site_label_3
_geom_angle
_geom_angle_site_symmetry_1
_geom_angle_site_symmetry_3
_geom_angle_publ_flag
O3 S1 O4 120.11(9) . . ?
O3 S1 N2 107.14(9) . . ?
O3 S1 C23 107.19(9) . . ?
O4 S1 N2 105.06(9) . . ?
O4 S1 C23 107.70(10) . . ?
N2 S1 C23 109.34(9) . . ?
C4 O2 C7 116.52(17) . . ?
C8 N1 C9 118.50(18) . . ?
C10 N2 S1 122.49(14) . . ?
O1 C1 C2 118.65(19) . . ?
O1 C1 C6 122.07(19) . . ?
C2 C1 C6 119.28(19) . . ?
C3 C2 C1 120.57(19) . . ?
C2 C3 C4 120.41(19) . . ?
O2 C4 C3 115.92(19) . . ?
O2 C4 C5 124.37(19) . . ?
C5 C4 C3 119.70(19) . . ?
C4 C5 C6 120.47(19) . . ?
C1 C6 C8 121.22(19) . . ?
C5 C6 C1 119.55(19) . . ?
C5 C6 C8 119.10(18) . . ?
N1 C8 C6 121.68(19) . . ?
N1 C9 C10 110.94(16) . . ?
N1 C9 C11 107.00(17) . . ?
C11 C9 C10 111.59(17) . . ?
N2 C10 C9 107.12(16) . . ?
N2 C10 C17 114.80(17) . . ?
C17 C10 C9 110.33(16) . . ?
C12 C11 C9 120.3(2) . . ?
C12 C11 C16 119.5(2) . . ?
C16 C11 C9 120.16(19) . . ?
C11 C12 C13 120.0(2) . . ?
C14 C13 C12 120.2(2) . . ?
C13 C14 C15 120.2(2) . . ?
C16 C15 C14 119.8(2) . . ?
C15 C16 C11 120.3(2) . . ?
C18 C17 C10 119.78(19) . . ?
C22 C17 C10 121.35(19) . . ?
C22 C17 C18 118.8(2) . . ?
C19 C18 C17 120.6(2) . . ?
C18 C19 C20 120.3(2) . . ?
C21 C20 C19 119.5(2) . . ?
C20 C21 C22 120.2(2) . . ?
C17 C22 C21 120.6(2) . . ?
C24 C23 S1 119.98(17) . . ?
C28 C23 S1 118.87(16) . . ?
C28 C23 C24 121.15(19) . . ?
C25 C24 C23 119.0(2) . . ?
C24 C25 C26 121.0(2) . . ?
C25 C26 C29 120.6(2) . . ?
C27 C26 C25 118.6(2) . . ?
C27 C26 C29 120.8(2) . . ?
C28 C27 C26 121.1(2) . . ?
C23 C28 C27 119.08(19) . . ?

_shelx_res_file                  
;
TITL mo114_auto_a.res in P2(1)2(1)2(1)
    mo114_auto.res
    created by SHELXL-2018/3 at 09:23:58 on 30-Jun-2022
REM Old TITL MO114_auto in P212121 #19
REM SHELXT solution in P2(1)2(1)2(1): R1 0.080, Rweak 0.022, Alpha 0.011
REM <I/s> 0.228 for 11 systematic absences, Orientation as input
REM Flack x = 0.023 ( 0.010 ) from 785 Parsons' quotients
REM Formula found by SHELXT: C29 N2 O4 S
CELL 1.54184 6.441338 17.00295 23.301207 90 90 90
ZERR 4 0.000069 0.000187 0.000221 0 0 0
LATT -1
SYMM 0.5-X,-Y,0.5+Z
SYMM -X,0.5+Y,0.5-Z
SYMM 0.5+X,0.5-Y,-Z
SFAC C H N O S
UNIT 116 112 8 16 4
DELU C23 S1 O3 O4 N2 H2 C10 C24 C28 C9 H10 C17 H24 C25 C27 H28 N1 H9 C11 =
 C18 C22 H25 C26 H27 C8 C12 C16 H18 C19 C21 H22 C29 C6 H8 H12 C13 C15 H16 =
 H19 C20 H21 H29A H29B H29C C1 C5 H13 C14 H15 H20 O1 C2 C4 H5 H14 H1 H2A C3 =
 O2 H3 C7 H7A H7B H7C
RIGU C26 S1 O3 O4 N2 C23 H2 C10 C24 C28 C9 H10 C17 H24 C25 C27 H28 N1 H9 =
 C11 C18 C22 H25 H27 C8 C12 C16 H18 C19 C21 H22 C29 C6 H8 H12 C13 C15 H16 =
 H19 C20 H21 H29A H29B H29C C1 C5 H13 C14 H15 H20 O1 C2 C4 H5 H14 H1 H2A C3 =
 O2 H3 C7 H7A H7B H7C
SIMU 0.04 0.08 1.7 C26 S1 O3 O4 N2 C23 H2 C10 C24 C28 C9 H10 C17 H24 C25 =
 C27 H28 N1 H9 C11 C18 C22 H25 H27 C8 C12 C16 H18 C19 C21 H22 C29 C6 H8 H12 =
 C13 C15 H16 H19 C20 H21 H29A H29B H29C C1 C5 H13 C14 H15 H20 O1 C2 C4 H5 =
 H14 H1 H2A C3 O2 H3 C7 H7A H7B H7C

L.S. 32
PLAN  20
SIZE 0.05 0.1 0.12
TEMP -173
BOND
list 4
fmap 2
acta
REM <olex2.extras>
REM <HklSrc "%.\\MO114_auto.hkl">
REM </olex2.extras>

WGHT    0.054100
FVAR       4.18187
S1    5    0.466199    0.342715    0.263039    11.00000    0.00763    0.01382 =
         0.01089    0.00059    0.00006    0.00086
O1    4    0.876296    0.448396    0.477190    11.00000    0.01089    0.01975 =
         0.01839    0.00665   -0.00080   -0.00298
AFIX 147
H1    2    0.785388    0.463843    0.453930    11.00000   -1.50000
AFIX   0
O2    4    0.577277    0.217659    0.622577    11.00000    0.00958    0.02353 =
         0.02153    0.01134   -0.00078    0.00105
O3    4    0.669542    0.373971    0.252730    11.00000    0.00887    0.02627 =
         0.01606    0.00075    0.00057    0.00120
O4    4    0.439944    0.260539    0.275423    11.00000    0.01535    0.01328 =
         0.01633    0.00073   -0.00024    0.00236
N1    3    0.513680    0.449821    0.426020    11.00000    0.01046    0.01384 =
         0.01137    0.00021   -0.00036    0.00106
N2    3    0.373071    0.388187    0.318565    11.00000    0.01030    0.01027 =
         0.01113    0.00128    0.00254   -0.00121
AFIX  43
H2    2    0.308627    0.360623    0.345105    11.00000   -1.20000
AFIX   0
C1    1    0.794739    0.392120    0.511714    11.00000    0.01232    0.01316 =
         0.01343   -0.00115    0.00311    0.00011
C2    1    0.916806    0.362134    0.556174    11.00000    0.00795    0.01963 =
         0.01708   -0.00058   -0.00113   -0.00054
AFIX  43
H2A   2    1.053902    0.381362    0.561567    11.00000   -1.20000
AFIX   0
C3    1    0.839868    0.304754    0.592374    11.00000    0.01017    0.01975 =
         0.01492    0.00262   -0.00240    0.00400
AFIX  43
H3    2    0.923866    0.285195    0.622694    11.00000   -1.20000
AFIX   0
C4    1    0.638547    0.275208    0.584632    11.00000    0.01238    0.01418 =
         0.01332    0.00255    0.00113    0.00211
C5    1    0.515027    0.304995    0.541369    11.00000    0.00835    0.01401 =
         0.01448   -0.00025   -0.00025    0.00011
AFIX  43
H5    2    0.378075    0.285430    0.536358    11.00000   -1.20000
AFIX   0
C6    1    0.590531    0.364125    0.504644    11.00000    0.01151    0.01336 =
         0.01079   -0.00158   -0.00027    0.00210
C7    1    0.360744    0.202069    0.625683    11.00000    0.01044    0.02391 =
         0.01639    0.00577    0.00040   -0.00203
AFIX 137
H7A   2    0.314498    0.177776    0.589750    11.00000   -1.50000
H7B   2    0.285414    0.251457    0.631722    11.00000   -1.50000
H7C   2    0.333047    0.166228    0.657718    11.00000   -1.50000
AFIX   0
C8    1    0.450512    0.398991    0.462415    11.00000    0.00868    0.01312 =
         0.01355   -0.00161    0.00006   -0.00006
AFIX  43
H8    2    0.308839    0.383471    0.462005    11.00000   -1.20000
AFIX   0
C9    1    0.359420    0.491061    0.391094    11.00000    0.00863    0.01455 =
         0.01096    0.00117    0.00005    0.00008
AFIX  13
H9    2    0.217433    0.473222    0.402572    11.00000   -1.20000
AFIX   0
C10   1    0.392263    0.473704    0.326224    11.00000    0.00900    0.01187 =
         0.01293    0.00077    0.00001   -0.00219
AFIX  13
H10   2    0.537213    0.489279    0.315878    11.00000   -1.20000
AFIX   0
C11   1    0.381341    0.578234    0.404213    11.00000    0.01669    0.01430 =
         0.00944    0.00158   -0.00323    0.00048
C12   1    0.216576    0.619820    0.427670    11.00000    0.01933    0.02017 =
         0.01690    0.00054   -0.00118    0.00357
AFIX  43
H12   2    0.088309    0.594061    0.434857    11.00000   -1.20000
AFIX   0
C13   1    0.239157    0.699401    0.440700    11.00000    0.03394    0.02126 =
         0.02410   -0.00414   -0.00068    0.00962
AFIX  43
H13   2    0.125728    0.727882    0.456419    11.00000   -1.20000
AFIX   0
C14   1    0.425645    0.736901    0.430841    11.00000    0.04234    0.01425 =
         0.02342   -0.00087   -0.00895    0.00076
AFIX  43
H14   2    0.440228    0.791141    0.439756    11.00000   -1.20000
AFIX   0
C15   1    0.592211    0.695600    0.407915    11.00000    0.02904    0.02080 =
         0.02031    0.00319   -0.00607   -0.00978
AFIX  43
H15   2    0.720671    0.721486    0.401253    11.00000   -1.20000
AFIX   0
C16   1    0.570460    0.616431    0.394770    11.00000    0.01739    0.01995 =
         0.01564    0.00081   -0.00104   -0.00135
AFIX  43
H16   2    0.684540    0.588075    0.379292    11.00000   -1.20000
AFIX   0
C17   1    0.243421    0.522484    0.290198    11.00000    0.01192    0.01408 =
         0.00991    0.00045    0.00084    0.00045
C18   1    0.305785    0.595613    0.269437    11.00000    0.01318    0.01700 =
         0.01798    0.00235   -0.00168   -0.00372
AFIX  43
H18   2    0.443907    0.613148    0.275810    11.00000   -1.20000
AFIX   0
C19   1    0.167485    0.643162    0.239457    11.00000    0.02180    0.01662 =
         0.02363    0.00890   -0.00352   -0.00265
AFIX  43
H19   2    0.210490    0.693514    0.226382    11.00000   -1.20000
AFIX   0
C20   1   -0.033729    0.617242    0.228536    11.00000    0.01677    0.02017 =
         0.02243    0.00753   -0.00372    0.00176
AFIX  43
H20   2   -0.128090    0.649647    0.207977    11.00000   -1.20000
AFIX   0
C21   1   -0.095189    0.543806    0.247901    11.00000    0.01009    0.02129 =
         0.02024    0.00165   -0.00204   -0.00018
AFIX  43
H21   2   -0.231414    0.525355    0.239974    11.00000   -1.20000
AFIX   0
C22   1    0.042178    0.496891    0.278979    11.00000    0.01278    0.01398 =
         0.01478    0.00286    0.00122   -0.00064
AFIX  43
H22   2   -0.001976    0.446973    0.292633    11.00000   -1.20000
AFIX   0
C23   1    0.313517    0.364971    0.202343    11.00000    0.01246    0.01553 =
         0.01019   -0.00041    0.00006    0.00213
C24   1    0.387384    0.417116    0.161125    11.00000    0.01796    0.02103 =
         0.01857    0.00312   -0.00042   -0.00580
AFIX  43
H24   2    0.520751    0.440351    0.165067    11.00000   -1.20000
AFIX   0
C25   1    0.263311    0.434675    0.114168    11.00000    0.02746    0.02408 =
         0.01792    0.00859   -0.00153   -0.00452
AFIX  43
H25   2    0.313550    0.469560    0.085509    11.00000   -1.20000
AFIX   0
C26   1    0.065865    0.401867    0.108407    11.00000    0.02075    0.01757 =
         0.01438   -0.00014   -0.00171    0.00348
C27   1   -0.003613    0.349698    0.150389    11.00000    0.01235    0.02084 =
         0.01560   -0.00226   -0.00054    0.00022
AFIX  43
H27   2   -0.137649    0.326885    0.146900    11.00000   -1.20000
AFIX   0
C28   1    0.119513    0.330554    0.197123    11.00000    0.01486    0.01708 =
         0.01215    0.00078    0.00246    0.00044
AFIX  43
H28   2    0.071528    0.294331    0.225187    11.00000   -1.20000
AFIX   0
C29   1   -0.069514    0.422484    0.057699    11.00000    0.02917    0.02967 =
         0.02049    0.00587   -0.00722   -0.00106
AFIX 137
H29A  2   -0.027245    0.473637    0.042236    11.00000   -1.50000
H29B  2   -0.214853    0.425053    0.069994    11.00000   -1.50000
H29C  2   -0.054321    0.382147    0.027953    11.00000   -1.50000
AFIX   0
HKLF 4


REM  mo114_auto_a.res in P2(1)2(1)2(1)
REM wR2 = 0.0834, GooF = S = 1.134, Restrained GooF = 1.047 for all data
REM R1 = 0.0311 for 4489 Fo > 4sig(Fo) and 0.0329 for all 4668 data
REM 328 parameters refined using 767 restraints

END

WGHT      0.0528      0.3585

REM Highest difference peak  0.321,  deepest hole -0.304,  1-sigma level  0.047
Q1    1   0.5928  0.3543  0.2605  11.00000  0.05    0.32
Q2    1   0.2325  0.3726  0.3224  11.00000  0.05    0.30
Q3    1   0.3020  0.3441  0.2613  11.00000  0.05    0.26
Q4    1   0.7525  0.2844  0.5861  11.00000  0.05    0.23
Q5    1   0.3735  0.5395  0.3995  11.00000  0.05    0.23
Q6    1   0.6429  0.4582  0.4269  11.00000  0.05    0.23
Q7    1   0.2877  0.2567  0.2699  11.00000  0.05    0.22
Q8    1   0.1384  0.5164  0.2908  11.00000  0.05    0.22
Q9    1   0.3756  0.4833  0.3589  11.00000  0.05    0.21
Q10   1   0.2498  0.3273  0.1970  11.00000  0.05    0.21
Q11   1   0.6772  0.3861  0.5087  11.00000  0.05    0.21
Q12   1   0.8617  0.3946  0.2504  11.00000  0.05    0.20
Q13   1  -0.0304  0.5189  0.2544  11.00000  0.05    0.20
Q14   1   0.5909  0.2496  0.2699  11.00000  0.05    0.19
Q15   1   0.4738  0.5977  0.3988  11.00000  0.05    0.19
Q16   1   0.3392  0.7127  0.4367  11.00000  0.05    0.18
Q17   1   0.0560  0.6430  0.2367  11.00000  0.05    0.18
Q18   1   0.1459  0.4347  0.1194  11.00000  0.05    0.18
Q19   1   0.3052  0.5016  0.3066  11.00000  0.05    0.18
Q20   1   0.4569  0.3552  0.3023  11.00000  0.05    0.17
;
_shelx_res_checksum              64047
_olex2_submission_special_instructions 'No special instructions were received'
_oxdiff_exptl_absorpt_empirical_details 
;
Empirical correction (ABSPACK) includes:
- Absorption correction using spherical harmonics
- Frame scaling
;
_oxdiff_exptl_absorpt_empirical_full_max 2.374
_oxdiff_exptl_absorpt_empirical_full_min 0.473
####################################################################### 
# 
# This file contains crystal structure data downloaded from the 
# Cambridge Structural Database (CSD) hosted by the Cambridge 
# Crystallographic Data Centre (CCDC).
# 
# Full information about CCDC data access policies and citation 
# guidelines are available at http://www.ccdc.cam.ac.uk/access/V1 
# 
# Audit and citation data items may have been added by the CCDC. 
# Please retain this information to preserve the provenance of 
# this file and to allow appropriate attribution of the data. 
# 
#######################################################################

data_c2_mi
_database_code_depnum_ccdc_archive 'CCDC 2264766'
loop_
_audit_author_name
_audit_author_address
'George Kostakis'
;University of Sussex
United Kingdom
;
_audit_update_record             
;
2023-05-23 deposited with the CCDC.	2023-08-01 downloaded from the CCDC.
;
_audit_creation_date             2023-05-18
_audit_creation_method           
;
Olex2 1.5
(compiled 2021.12.09 svn.r5202d8cf for OlexSys, GUI svn.r6439)
;
_shelx_SHELXL_version_number     2018/3
_chemical_name_common            ?
_chemical_name_systematic        ?
_chemical_formula_moiety         '2(Br), C7 H16 N2 O2'
_chemical_formula_sum            'C7 H16 Br2 N2 O2'
_chemical_formula_weight         320.04
_chemical_absolute_configuration ad
_chemical_melting_point          ?
loop_
_atom_type_symbol
_atom_type_description
_atom_type_scat_dispersion_real
_atom_type_scat_dispersion_imag
_atom_type_scat_source
C C 0.0181 0.0091 'International Tables Vol C Tables 4.2.6.8 and 6.1.1.4'
H H 0.0000 0.0000 'International Tables Vol C Tables 4.2.6.8 and 6.1.1.4'
Br Br -0.6763 1.2805 'International Tables Vol C Tables 4.2.6.8 and 6.1.1.4'
N N 0.0311 0.0180 'International Tables Vol C Tables 4.2.6.8 and 6.1.1.4'
O O 0.0492 0.0322 'International Tables Vol C Tables 4.2.6.8 and 6.1.1.4'

_shelx_space_group_comment       
;
The symmetry employed for this shelxl refinement is uniquely defined
by the following loop, which should always be used as a source of
symmetry information in preference to the above space-group names.
They are only intended as comments.
;
_space_group_crystal_system      orthorhombic
_space_group_IT_number           19
_space_group_name_H-M_alt        'P 21 21 21'
_space_group_name_Hall           'P 2ac 2ab'
loop_
_space_group_symop_operation_xyz
'x, y, z'
'-x+1/2, -y, z+1/2'
'-x, y+1/2, -z+1/2'
'x+1/2, -y+1/2, -z'

_cell_length_a                   9.1475(6)
_cell_length_b                   10.8895(8)
_cell_length_c                   12.2544(9)
_cell_angle_alpha                90
_cell_angle_beta                 90
_cell_angle_gamma                90
_cell_volume                     1220.68(15)
_cell_formula_units_Z            4
_cell_measurement_reflns_used    6100
_cell_measurement_temperature    150
_cell_measurement_theta_max      70.04
_cell_measurement_theta_min      3.61
_shelx_estimated_absorpt_T_max   0.558
_shelx_estimated_absorpt_T_min   0.264
_exptl_absorpt_coefficient_mu    8.256
_exptl_absorpt_correction_T_max  0.7533
_exptl_absorpt_correction_T_min  0.2713
_exptl_absorpt_correction_type   multi-scan
_exptl_absorpt_process_details   
'SADABS-2016/2 (Bruker,2016/2) was used for absorption correction. wR2(int) was 0.1524 before and 0.0708 after correction. The Ratio of minimum to maximum transmission is 0.3601. The \l/2 correction factor is Not present.'
_exptl_absorpt_special_details   ?
_exptl_crystal_colour            colourless
_exptl_crystal_colour_primary    colourless
_exptl_crystal_density_diffrn    1.741
_exptl_crystal_density_meas      ?
_exptl_crystal_density_method    ?
_exptl_crystal_description       plate
_exptl_crystal_F_000             632
_exptl_crystal_size_max          0.22
_exptl_crystal_size_mid          0.18
_exptl_crystal_size_min          0.08
_exptl_transmission_factor_max   ?
_exptl_transmission_factor_min   ?
_diffrn_reflns_av_R_equivalents  0.0439
_diffrn_reflns_av_unetI/netI     0.0489
_diffrn_reflns_Laue_measured_fraction_full 0.976
_diffrn_reflns_Laue_measured_fraction_max 0.975
_diffrn_reflns_limit_h_max       11
_diffrn_reflns_limit_h_min       -11
_diffrn_reflns_limit_k_max       13
_diffrn_reflns_limit_k_min       -12
_diffrn_reflns_limit_l_max       14
_diffrn_reflns_limit_l_min       -13
_diffrn_reflns_number            5642
_diffrn_reflns_point_group_measured_fraction_full 0.967
_diffrn_reflns_point_group_measured_fraction_max 0.962
_diffrn_reflns_theta_full        67.679
_diffrn_reflns_theta_max         70.029
_diffrn_reflns_theta_min         5.434
_diffrn_ambient_temperature      150.0
_diffrn_detector_area_resol_mean ?
_diffrn_measured_fraction_theta_full 0.976
_diffrn_measured_fraction_theta_max 0.975
_diffrn_measurement_device_type  'Bruker APEX-II CCD'
_diffrn_measurement_method       '\f and \w scans'
_diffrn_radiation_type           CuK\a
_diffrn_radiation_wavelength     1.54178
_diffrn_source                   ?
_diffrn_standards_number         0
_reflns_Friedel_coverage         0.693
_reflns_Friedel_fraction_full    0.955
_reflns_Friedel_fraction_max     0.944
_reflns_number_gt                2211
_reflns_number_total             2220
_reflns_special_details          
;
 Reflections were merged by SHELXL according to the crystal
 class for the calculation of statistics and refinement.
 
 _reflns_Friedel_fraction is defined as the number of unique
 Friedel pairs measured divided by the number that would be
 possible theoretically, ignoring centric projections and
 systematic absences.
;
_reflns_threshold_expression     'I > 2\s(I)'
_computing_cell_refinement       'SAINT V8.38A (?, 2016)'
_computing_data_collection       ?
_computing_data_reduction        'SAINT V8.38A (?, 2016)'
_computing_molecular_graphics    'Olex2 1.5 (Dolomanov et al., 2009)'
_computing_publication_material  'Olex2 1.5 (Dolomanov et al., 2009)'
_computing_structure_refinement  'XL (Sheldrick, 2008)'
_computing_structure_solution    'XT (Sheldrick, 2015)'
_refine_diff_density_max         0.796
_refine_diff_density_min         -0.819
_refine_diff_density_rms         0.202
_refine_ls_abs_structure_details 
;
 Flack x determined using 898 quotients [(I+)-(I-)]/[(I+)+(I-)]
 (Parsons, Flack and Wagner, Acta Cryst. B69 (2013) 249-259).
;
_refine_ls_abs_structure_Flack   -0.01(3)
_refine_ls_extinction_coef       0.0112(11)
_refine_ls_extinction_expression Fc^*^=kFc[1+0.001xFc^2^\l^3^/sin(2\q)]^-1/4^
_refine_ls_extinction_method     'SHELXL-2018/3 (Sheldrick 2018)'
_refine_ls_goodness_of_fit_ref   1.140
_refine_ls_hydrogen_treatment    constr
_refine_ls_matrix_type           full
_refine_ls_number_parameters     121
_refine_ls_number_reflns         2220
_refine_ls_number_restraints     0
_refine_ls_R_factor_all          0.0395
_refine_ls_R_factor_gt           0.0394
_refine_ls_restrained_S_all      1.140
_refine_ls_shift/su_max          0.000
_refine_ls_shift/su_mean         0.000
_refine_ls_structure_factor_coef Fsqd
_refine_ls_weighting_details     
'w=1/[\s^2^(Fo^2^)+(0.0818P)^2^+0.8076P] where P=(Fo^2^+2Fc^2^)/3'
_refine_ls_weighting_scheme      calc
_refine_ls_wR_factor_gt          0.1170
_refine_ls_wR_factor_ref         0.1172
_refine_special_details          ?
_olex2_refinement_description    
;
1.a Ternary CH refined with riding coordinates:
 C5(H5), C1(H1)
1.b Secondary CH2 refined with riding coordinates:
 C4(H4A,H4B), N1(H1A,H1B), C3(H3A,H3B), C2(H2D,H2E)
1.c Idealised Me refined as rotating group:
 N2(H2A,H2B,H2C), C7(H7A,H7B,H7C)
;
_atom_sites_solution_hydrogens   geom
_atom_sites_solution_primary     dual
_atom_sites_solution_secondary   ?
loop_
_atom_site_label
_atom_site_type_symbol
_atom_site_fract_x
_atom_site_fract_y
_atom_site_fract_z
_atom_site_U_iso_or_equiv
_atom_site_adp_type
_atom_site_occupancy
_atom_site_site_symmetry_order
_atom_site_calc_flag
_atom_site_refinement_flags_posn
_atom_site_refinement_flags_adp
_atom_site_refinement_flags_occupancy
_atom_site_disorder_assembly
_atom_site_disorder_group
Br1 Br 0.24607(7) 0.20294(5) 0.90279(5) 0.0185(3) Uani 1 1 d . . . . .
Br2 Br 0.43879(7) 0.38148(6) 0.47312(5) 0.0244(3) Uani 1 1 d . . . . .
O2 O 0.5457(5) 0.5859(4) 0.8443(4) 0.0223(10) Uani 1 1 d . . . . .
O1 O 0.5478(5) 0.3883(4) 0.7926(4) 0.0267(11) Uani 1 1 d . . . . .
C4 C 0.1424(7) 0.6366(6) 0.6692(5) 0.0196(13) Uani 1 1 d . . . . .
H4A H 0.129570 0.709194 0.621487 0.024 Uiso 1 1 calc R . . . .
H4B H 0.079433 0.647695 0.734155 0.024 Uiso 1 1 calc R . . . .
N2 N 0.4024(5) 0.6399(5) 0.6076(4) 0.0168(10) Uani 1 1 d . . . . .
H2A H 0.364253 0.695027 0.559662 0.020 Uiso 1 1 calc GR . . . .
H2B H 0.411217 0.565463 0.574508 0.020 Uiso 1 1 calc GR . . . .
H2C H 0.492027 0.666048 0.629980 0.020 Uiso 1 1 calc GR . . . .
N1 N 0.2766(5) 0.3976(5) 0.7087(4) 0.0171(11) Uani 1 1 d . . . . .
H1A H 0.288163 0.330715 0.752395 0.020 Uiso 1 1 calc R . . . .
H1B H 0.332045 0.385946 0.647879 0.020 Uiso 1 1 calc R . . . .
C5 C 0.3023(6) 0.6284(6) 0.7053(5) 0.0152(12) Uani 1 1 d . . . . .
H5 H 0.322656 0.698718 0.755585 0.018 Uiso 1 1 calc R . . . .
C7 C 0.6956(8) 0.5748(7) 0.8861(6) 0.0255(15) Uani 1 1 d . . . . .
H7A H 0.763839 0.568657 0.824698 0.038 Uiso 1 1 calc GR . . . .
H7B H 0.703378 0.500966 0.931465 0.038 Uiso 1 1 calc GR . . . .
H7C H 0.719491 0.647292 0.929939 0.038 Uiso 1 1 calc GR . . . .
C3 C 0.0949(7) 0.5210(6) 0.6076(6) 0.0224(14) Uani 1 1 d . . . . .
H3A H -0.009992 0.527441 0.588513 0.027 Uiso 1 1 calc R . . . .
H3B H 0.151303 0.514135 0.538895 0.027 Uiso 1 1 calc R . . . .
C6 C 0.4892(7) 0.4859(5) 0.8010(5) 0.0158(12) Uani 1 1 d . . . . .
C2 C 0.1195(7) 0.4075(6) 0.6761(6) 0.0222(14) Uani 1 1 d . . . . .
H2D H 0.057500 0.411477 0.742219 0.027 Uiso 1 1 calc R . . . .
H2E H 0.090821 0.333784 0.633947 0.027 Uiso 1 1 calc R . . . .
C1 C 0.3300(6) 0.5090(5) 0.7677(5) 0.0148(12) Uani 1 1 d . . . . .
H1 H 0.272328 0.514491 0.836829 0.018 Uiso 1 1 calc R . . . .

loop_
_atom_site_aniso_label
_atom_site_aniso_U_11
_atom_site_aniso_U_22
_atom_site_aniso_U_33
_atom_site_aniso_U_23
_atom_site_aniso_U_13
_atom_site_aniso_U_12
Br1 0.0162(4) 0.0176(4) 0.0216(4) 0.0012(2) 0.0028(2) 0.0000(3)
Br2 0.0238(4) 0.0258(4) 0.0236(4) -0.0031(3) 0.0032(3) 0.0069(3)
O2 0.015(2) 0.018(2) 0.034(2) 0.0008(19) -0.010(2) -0.0015(18)
O1 0.020(2) 0.019(2) 0.041(3) -0.004(2) -0.007(2) 0.0048(19)
C4 0.013(3) 0.020(3) 0.026(3) -0.001(3) -0.002(2) 0.004(3)
N2 0.014(2) 0.012(2) 0.024(3) 0.004(2) -0.001(2) -0.0012(18)
N1 0.018(3) 0.011(2) 0.022(2) 0.003(2) -0.002(2) -0.004(2)
C5 0.015(3) 0.014(3) 0.017(3) 0.001(2) 0.002(2) 0.004(2)
C7 0.018(3) 0.025(3) 0.034(4) 0.009(3) -0.014(3) -0.006(3)
C3 0.019(3) 0.025(3) 0.023(3) 0.000(3) -0.001(3) 0.005(3)
C6 0.016(3) 0.011(3) 0.020(3) 0.003(2) -0.001(2) -0.001(2)
C2 0.011(3) 0.022(3) 0.033(4) 0.000(3) -0.005(3) -0.001(3)
C1 0.012(3) 0.014(3) 0.018(3) 0.003(2) -0.001(2) 0.000(2)

_geom_special_details            
;
 All esds (except the esd in the dihedral angle between two l.s. planes)
 are estimated using the full covariance matrix.  The cell esds are taken
 into account individually in the estimation of esds in distances, angles
 and torsion angles; correlations between esds in cell parameters are only
 used when they are defined by crystal symmetry.  An approximate (isotropic)
 treatment of cell esds is used for estimating esds involving l.s. planes.
;
loop_
_geom_bond_atom_site_label_1
_geom_bond_atom_site_label_2
_geom_bond_distance
_geom_bond_site_symmetry_2
_geom_bond_publ_flag
O2 C7 1.469(7) . ?
O2 C6 1.317(8) . ?
O1 C6 1.195(8) . ?
C4 H4A 0.9900 . ?
C4 H4B 0.9900 . ?
C4 C5 1.530(8) . ?
C4 C3 1.532(9) . ?
N2 H2A 0.9100 . ?
N2 H2B 0.9100 . ?
N2 H2C 0.9100 . ?
N2 C5 1.512(7) . ?
N1 H1A 0.9100 . ?
N1 H1B 0.9100 . ?
N1 C2 1.496(8) . ?
N1 C1 1.495(8) . ?
C5 H5 1.0000 . ?
C5 C1 1.529(8) . ?
C7 H7A 0.9800 . ?
C7 H7B 0.9800 . ?
C7 H7C 0.9800 . ?
C3 H3A 0.9900 . ?
C3 H3B 0.9900 . ?
C3 C2 1.510(9) . ?
C6 C1 1.533(8) . ?
C2 H2D 0.9900 . ?
C2 H2E 0.9900 . ?
C1 H1 1.0000 . ?

loop_
_geom_angle_atom_site_label_1
_geom_angle_atom_site_label_2
_geom_angle_atom_site_label_3
_geom_angle
_geom_angle_site_symmetry_1
_geom_angle_site_symmetry_3
_geom_angle_publ_flag
C6 O2 C7 116.0(5) . . ?
H4A C4 H4B 108.0 . . ?
C5 C4 H4A 109.3 . . ?
C5 C4 H4B 109.3 . . ?
C5 C4 C3 111.5(5) . . ?
C3 C4 H4A 109.3 . . ?
C3 C4 H4B 109.3 . . ?
H2A N2 H2B 109.5 . . ?
H2A N2 H2C 109.5 . . ?
H2B N2 H2C 109.5 . . ?
C5 N2 H2A 109.5 . . ?
C5 N2 H2B 109.5 . . ?
C5 N2 H2C 109.5 . . ?
H1A N1 H1B 107.8 . . ?
C2 N1 H1A 109.1 . . ?
C2 N1 H1B 109.1 . . ?
C1 N1 H1A 109.1 . . ?
C1 N1 H1B 109.1 . . ?
C1 N1 C2 112.6(5) . . ?
C4 C5 H5 108.2 . . ?
N2 C5 C4 110.2(5) . . ?
N2 C5 H5 108.2 . . ?
N2 C5 C1 111.4(5) . . ?
C1 C5 C4 110.7(5) . . ?
C1 C5 H5 108.2 . . ?
O2 C7 H7A 109.5 . . ?
O2 C7 H7B 109.5 . . ?
O2 C7 H7C 109.5 . . ?
H7A C7 H7B 109.5 . . ?
H7A C7 H7C 109.5 . . ?
H7B C7 H7C 109.5 . . ?
C4 C3 H3A 109.5 . . ?
C4 C3 H3B 109.5 . . ?
H3A C3 H3B 108.1 . . ?
C2 C3 C4 110.9(5) . . ?
C2 C3 H3A 109.5 . . ?
C2 C3 H3B 109.5 . . ?
O2 C6 C1 110.1(5) . . ?
O1 C6 O2 126.5(6) . . ?
O1 C6 C1 123.3(6) . . ?
N1 C2 C3 110.5(5) . . ?
N1 C2 H2D 109.5 . . ?
N1 C2 H2E 109.5 . . ?
C3 C2 H2D 109.5 . . ?
C3 C2 H2E 109.5 . . ?
H2D C2 H2E 108.1 . . ?
N1 C1 C5 113.2(5) . . ?
N1 C1 C6 107.8(5) . . ?
N1 C1 H1 106.6 . . ?
C5 C1 C6 115.5(5) . . ?
C5 C1 H1 106.6 . . ?
C6 C1 H1 106.6 . . ?

_shelx_res_file                  
;
TITL c2_mi_a.res in P2(1)2(1)2(1)
    c2_mi.res
    created by SHELXL-2018/3 at 16:11:58 on 03-Mar-2020
REM Old TITL C2_mI in P2(1)2(1)2(1)
REM SHELXT solution in P2(1)2(1)2(1)
REM R1 0.070, Rweak 0.028, Alpha 0.008, Orientation as input
REM Flack x = 0.029 ( 0.032 ) from Parsons' quotients
REM Formula found by SHELXT: C8 N O2 Br2
CELL 1.54178 9.1475 10.8895 12.2544 90 90 90
ZERR 4 0.0006 0.0008 0.0009 0 0 0
LATT -1
SYMM 0.5-X,-Y,0.5+Z
SYMM -X,0.5+Y,0.5-Z
SYMM 0.5+X,0.5-Y,-Z
SFAC C H Br N O
UNIT 28 64 8 8 8

L.S. 25
PLAN  20
SIZE 0.22 0.18 0.08
TEMP -123.15
BOND $H
list 4
fmap 2
acta
REM <olex2.extras>
REM <HklSrc "%.\\C2_mI.hkl">
REM </olex2.extras>

WGHT    0.081800    0.807600
EXTI    0.011163
FVAR       0.72396
BR1   3    0.246072    0.202936    0.902791    11.00000    0.01615    0.01765 =
         0.02157    0.00122    0.00283   -0.00002
BR2   3    0.438792    0.381481    0.473115    11.00000    0.02376    0.02578 =
         0.02360   -0.00314    0.00317    0.00690
O2    5    0.545652    0.585870    0.844335    11.00000    0.01518    0.01816 =
         0.03354    0.00079   -0.00998   -0.00150
O1    5    0.547780    0.388259    0.792609    11.00000    0.01963    0.01945 =
         0.04115   -0.00374   -0.00710    0.00478
C4    1    0.142448    0.636643    0.669213    11.00000    0.01316    0.01971 =
         0.02593   -0.00115   -0.00162    0.00353
AFIX  23
H4A   2    0.129570    0.709194    0.621487    11.00000   -1.20000
H4B   2    0.079433    0.647695    0.734155    11.00000   -1.20000
AFIX   0
N2    4    0.402413    0.639885    0.607640    11.00000    0.01381    0.01237 =
         0.02431    0.00442   -0.00118   -0.00123
AFIX 137
H2A   2    0.364253    0.695027    0.559662    11.00000   -1.20000
H2B   2    0.411217    0.565463    0.574508    11.00000   -1.20000
H2C   2    0.492027    0.666048    0.629980    11.00000   -1.20000
AFIX   0
N1    4    0.276621    0.397564    0.708675    11.00000    0.01789    0.01147 =
         0.02183    0.00315   -0.00206   -0.00360
AFIX  23
H1A   2    0.288163    0.330715    0.752395    11.00000   -1.20000
H1B   2    0.332045    0.385946    0.647879    11.00000   -1.20000
AFIX   0
C5    1    0.302273    0.628443    0.705307    11.00000    0.01477    0.01385 =
         0.01707    0.00131    0.00203    0.00405
AFIX  13
H5    2    0.322656    0.698718    0.755585    11.00000   -1.20000
AFIX   0
C7    1    0.695558    0.574773    0.886081    11.00000    0.01821    0.02459 =
         0.03358    0.00900   -0.01356   -0.00552
AFIX 137
H7A   2    0.763839    0.568657    0.824698    11.00000   -1.50000
H7B   2    0.703378    0.500966    0.931465    11.00000   -1.50000
H7C   2    0.719491    0.647292    0.929939    11.00000   -1.50000
AFIX   0
C3    1    0.094899    0.520991    0.607574    11.00000    0.01886    0.02511 =
         0.02314    0.00048   -0.00092    0.00546
AFIX  23
H3A   2   -0.009992    0.527441    0.588513    11.00000   -1.20000
H3B   2    0.151303    0.514135    0.538895    11.00000   -1.20000
AFIX   0
C6    1    0.489176    0.485867    0.801003    11.00000    0.01622    0.01120 =
         0.02008    0.00251   -0.00148   -0.00082
C2    1    0.119450    0.407541    0.676068    11.00000    0.01130    0.02222 =
         0.03301    0.00027   -0.00496   -0.00078
AFIX  23
H2D   2    0.057500    0.411477    0.742219    11.00000   -1.20000
H2E   2    0.090821    0.333784    0.633947    11.00000   -1.20000
AFIX   0
C1    1    0.330034    0.509048    0.767690    11.00000    0.01213    0.01401 =
         0.01835    0.00296   -0.00133   -0.00012
AFIX  13
H1    2    0.272328    0.514491    0.836829    11.00000   -1.20000
AFIX   0
HKLF 4


REM  c2_mi_a.res in P2(1)2(1)2(1)
REM wR2 = 0.117218, GooF = S = 1.14025, Restrained GooF = 1.14025 for all data
REM R1 = 0.039366 for 2211 Fo > 4sig(Fo) and 0.039476 for all 2220 data
REM 121 parameters refined using 0 restraints

END

WGHT      0.0818      0.8076

REM Highest difference peak  0.796,  deepest hole -0.819,  1-sigma level  0.202
Q1    1   0.5512  0.4500  0.4757  11.00000  0.05    0.80
Q2    1   0.2612  0.6242  0.9437  11.00000  0.05    0.75
Q3    1   0.2527  0.6948  0.8953  11.00000  0.05    0.70
Q4    1   0.1278  0.2058  0.6010  11.00000  0.05    0.66
Q5    1   0.5504  0.3043  0.4783  11.00000  0.05    0.65
Q6    1   0.3681  0.1329  0.9063  11.00000  0.05    0.64
Q7    1   0.2623  0.5650  0.9019  11.00000  0.05    0.63
Q8    1   0.2497  0.2967  0.8379  11.00000  0.05    0.62
Q9    1   0.1317  0.2790  0.9077  11.00000  0.05    0.61
Q10   1   0.4256  0.3002  0.5630  11.00000  0.05    0.61
Q11   1   0.2708  0.3826  0.8848  11.00000  0.05    0.60
Q12   1   0.8553  0.6375  0.9410  11.00000  0.05    0.59
Q13   1   0.3614  0.2797  0.9033  11.00000  0.05    0.59
Q14   1   0.4494  0.3702  0.6073  11.00000  0.05    0.59
Q15   1  -0.1052  0.3643  0.7711  11.00000  0.05    0.56
Q16   1  -0.2001  0.5281  0.5981  11.00000  0.05    0.56
Q17   1   0.8319  0.5774  0.9745  11.00000  0.05    0.54
Q18   1  -0.2443  0.4477  0.6333  11.00000  0.05    0.54
Q19   1   0.3183  0.3076  0.4749  11.00000  0.05    0.53
Q20   1   0.5518  0.7128  0.6186  11.00000  0.05    0.53
;
_shelx_res_checksum              72437
_olex2_submission_special_instructions 'No special instructions were received'
####################################################################### 
# 
# This file contains crystal structure data downloaded from the 
# Cambridge Structural Database (CSD) hosted by the Cambridge 
# Crystallographic Data Centre (CCDC).
# 
# Full information about CCDC data access policies and citation 
# guidelines are available at http://www.ccdc.cam.ac.uk/access/V1 
# 
# Audit and citation data items may have been added by the CCDC. 
# Please retain this information to preserve the provenance of 
# this file and to allow appropriate attribution of the data. 
# 
#######################################################################

data_mo260_auto
_database_code_depnum_ccdc_archive 'CCDC 2264765'
loop_
_audit_author_name
_audit_author_address
'George Kostakis'
;University of Sussex
United Kingdom
;
_audit_update_record             
;
2023-05-23 deposited with the CCDC.	2023-08-01 downloaded from the CCDC.
;
_audit_creation_date             2023-05-02
_audit_creation_method           
;
Olex2 1.5
(compiled 2021.12.09 svn.r5202d8cf for OlexSys, GUI svn.r6439)
;
_shelx_SHELXL_version_number     2016/6
_chemical_name_common            ?
_chemical_name_systematic        ?
_chemical_formula_moiety         'C29 H28 N2 O4 S'
_chemical_formula_sum            'C29 H28 N2 O4 S'
_chemical_formula_weight         500.59
_chemical_absolute_configuration syn
_chemical_melting_point          ?
_chemical_oxdiff_formula         'C H O N S'
loop_
_atom_type_symbol
_atom_type_description
_atom_type_scat_dispersion_real
_atom_type_scat_dispersion_imag
_atom_type_scat_source
C C 0.0181 0.0091 'International Tables Vol C Tables 4.2.6.8 and 6.1.1.4'
H H 0.0000 0.0000 'International Tables Vol C Tables 4.2.6.8 and 6.1.1.4'
N N 0.0311 0.0180 'International Tables Vol C Tables 4.2.6.8 and 6.1.1.4'
O O 0.0492 0.0322 'International Tables Vol C Tables 4.2.6.8 and 6.1.1.4'
S S 0.3331 0.5567 'International Tables Vol C Tables 4.2.6.8 and 6.1.1.4'

_shelx_space_group_comment       
;
The symmetry employed for this shelxl refinement is uniquely defined
by the following loop, which should always be used as a source of
symmetry information in preference to the above space-group names.
They are only intended as comments.
;
_space_group_crystal_system      orthorhombic
_space_group_IT_number           19
_space_group_name_H-M_alt        'P 21 21 21'
_space_group_name_Hall           'P 2ac 2ab'
loop_
_space_group_symop_operation_xyz
'x, y, z'
'-x+1/2, -y, z+1/2'
'-x, y+1/2, -z+1/2'
'x+1/2, -y+1/2, -z'

_cell_length_a                   6.43966(10)
_cell_length_b                   16.9994(3)
_cell_length_c                   23.3008(7)
_cell_angle_alpha                90
_cell_angle_beta                 90
_cell_angle_gamma                90
_cell_volume                     2550.74(10)
_cell_formula_units_Z            4
_cell_measurement_reflns_used    13728
_cell_measurement_temperature    100.01(10)
_cell_measurement_theta_max      66.9720
_cell_measurement_theta_min      5.1920
_shelx_estimated_absorpt_T_max   0.958
_shelx_estimated_absorpt_T_min   0.870
_exptl_absorpt_coefficient_mu    1.436
_exptl_absorpt_correction_T_max  1.00000
_exptl_absorpt_correction_T_min  0.71064
_exptl_absorpt_correction_type   multi-scan
_exptl_absorpt_process_details   
;
CrysAlisPro 1.171.42.72a (Rigaku Oxford Diffraction, 2022)
Empirical absorption correction using spherical harmonics,
implemented in SCALE3 ABSPACK scaling algorithm.
;
_exptl_absorpt_special_details   ?
_exptl_crystal_colour            yellow
_exptl_crystal_colour_primary    yellow
_exptl_crystal_density_diffrn    1.304
_exptl_crystal_density_meas      ?
_exptl_crystal_density_method    ?
_exptl_crystal_description       needle
_exptl_crystal_F_000             1056
_exptl_crystal_size_max          0.1
_exptl_crystal_size_mid          0.08
_exptl_crystal_size_min          0.03
_exptl_transmission_factor_max   ?
_exptl_transmission_factor_min   ?
_diffrn_reflns_av_R_equivalents  0.0288
_diffrn_reflns_av_unetI/netI     0.0210
_diffrn_reflns_Laue_measured_fraction_full 0.975
_diffrn_reflns_Laue_measured_fraction_max 0.975
_diffrn_reflns_limit_h_max       7
_diffrn_reflns_limit_h_min       -7
_diffrn_reflns_limit_k_max       20
_diffrn_reflns_limit_k_min       -19
_diffrn_reflns_limit_l_max       27
_diffrn_reflns_limit_l_min       -23
_diffrn_reflns_number            14476
_diffrn_reflns_point_group_measured_fraction_full 0.975
_diffrn_reflns_point_group_measured_fraction_max 0.975
_diffrn_reflns_theta_full        67.085
_diffrn_reflns_theta_max         67.085
_diffrn_reflns_theta_min         5.204
_diffrn_ambient_environment      N~2~
_diffrn_ambient_temperature      100.01(10)
_diffrn_detector                 'CCD plate'
_diffrn_detector_area_resol_mean ?
_diffrn_measured_fraction_theta_full 0.9737
_diffrn_measured_fraction_theta_max 0.9741
_diffrn_measurement_details      
;
List of Runs (angles in degrees, time in seconds):

  # Type    Start    End  Width  t~exp~   \w     \q     \k     \f   Frames
#--------------------------------------------------------------------------
  1  \w      8.00  93.00   1.00    1.00    --    5.00  33.00 109.00   85
  2  \w    -69.00 -42.00   1.00    1.00    --  -87.00  33.00 109.00   27
  3  \w    -86.00 -43.00   1.00    1.00    --  -87.00  40.00-180.00   43
  4  \w    -26.00   0.00   1.00    1.00    --  -87.00  40.00-180.00   26
  5  \w   -173.00 -14.00   1.00    1.00    --  -87.00  40.00  30.00  159
  6  \w   -176.00   1.00   1.00    1.00    --  -87.00  30.00-120.00  177
  7  \w   -176.00-143.00   1.00    1.00    --  -87.00  40.00 -90.00   33
  8  \w   -136.00 -22.00   1.00    1.00    --  -87.00  40.00 -90.00  114
  9  \w   -173.00-120.00   1.00    1.00    --  -87.00  50.00 -60.00   53
 10  \w   -153.00-128.00   1.00    1.00    --  -87.00  40.00-180.00   25
;
_diffrn_measurement_device       'four-circle diffractometer'
_diffrn_measurement_device_type  'XtaLAB AFC11 (RCD3): quarter-chi single'
_diffrn_measurement_method       '\w scans'
_diffrn_orient_matrix_type       
'CrysAlisPro convention (1999,Acta A55,543-557)'
_diffrn_orient_matrix_UB_11      0.1783352000
_diffrn_orient_matrix_UB_12      -0.0389589000
_diffrn_orient_matrix_UB_13      -0.0336767000
_diffrn_orient_matrix_UB_21      0.0945780000
_diffrn_orient_matrix_UB_22      0.0816054000
_diffrn_orient_matrix_UB_23      -0.0119326000
_diffrn_orient_matrix_UB_31      0.1282782000
_diffrn_orient_matrix_UB_32      -0.0061011000
_diffrn_orient_matrix_UB_33      0.0556437000
_diffrn_oxdiff_digest_frames     
;
01cfe702da1de2288813d2a33a58d18c62000252fdd
;
_diffrn_oxdiff_digest_hkl        
;
011c876fd3c69f4dfbbb2d23cd5539d1ceb14a
;
_diffrn_radiation_monochromator  mirror
_diffrn_radiation_probe          x-ray
_diffrn_radiation_type           'Cu K\a'
_diffrn_radiation_wavelength     1.54184
_diffrn_source                   'Rotating-anode X-ray tube'
_diffrn_source_type              'Rigaku (Cu) X-ray Source'
_reflns_Friedel_coverage         0.733
_reflns_Friedel_fraction_full    0.975
_reflns_Friedel_fraction_max     0.975
_reflns_number_gt                4441
_reflns_number_total             4451
_reflns_special_details          
;
 Reflections were merged by SHELXL according to the crystal
 class for the calculation of statistics and refinement.
 
 _reflns_Friedel_fraction is defined as the number of unique
 Friedel pairs measured divided by the number that would be
 possible theoretically, ignoring centric projections and
 systematic absences.
;
_reflns_threshold_expression     'I > 2\s(I)'
_computing_cell_refinement       'CrysAlisPro 1.171.42.72a (Rigaku OD, 2022)'
_computing_data_collection       'CrysAlisPro 1.171.42.72a (Rigaku OD, 2022)'
_computing_data_reduction        'CrysAlisPro 1.171.42.72a (Rigaku OD, 2022)'
_computing_molecular_graphics    'Olex2 1.5 (Dolomanov et al., 2009)'
_computing_publication_material  'Olex2 1.5 (Dolomanov et al., 2009)'
_computing_structure_refinement  'SHELXL 2016/6 (Sheldrick, 2015)'
_computing_structure_solution    'SHELXT  (Sheldrick, 2015)'
_refine_diff_density_max         0.264
_refine_diff_density_min         -0.256
_refine_diff_density_rms         0.035
_refine_ls_abs_structure_details 
;
 Flack x determined using 1867 quotients [(I+)-(I-)]/[(I+)+(I-)]
 (Parsons, Flack and Wagner, Acta Cryst. B69 (2013) 249-259).
;
_refine_ls_abs_structure_Flack   -0.007(6)
_refine_ls_extinction_coef       .
_refine_ls_extinction_method     none
_refine_ls_goodness_of_fit_ref   1.055
_refine_ls_hydrogen_treatment    constr
_refine_ls_matrix_type           full
_refine_ls_number_parameters     328
_refine_ls_number_reflns         4451
_refine_ls_number_restraints     0
_refine_ls_R_factor_all          0.0274
_refine_ls_R_factor_gt           0.0274
_refine_ls_restrained_S_all      1.055
_refine_ls_shift/su_max          0.000
_refine_ls_shift/su_mean         0.000
_refine_ls_structure_factor_coef Fsqd
_refine_ls_weighting_details     
'w=1/[\s^2^(Fo^2^)+(0.0430P)^2^+0.6617P] where P=(Fo^2^+2Fc^2^)/3'
_refine_ls_weighting_scheme      calc
_refine_ls_wR_factor_gt          0.0714
_refine_ls_wR_factor_ref         0.0714
_refine_special_details          ?
_olex2_refinement_description    
;
1.a Ternary CH refined with riding coordinates:
 C9(H9), C10(H10)
1.b Aromatic/amide H refined with riding coordinates:
 N2(H2), C2(H2A), C3(H3), C5(H5), C8(H8), C19(H19), C20(H20), C22(H22),
 C23(H23), C26(H26), C27(H27), C28(H28), C29(H29), C30(H30), C32(H32), C33(H33),
  C34(H34), C35(H35), C36(H36)
1.c Idealised Me refined as rotating group:
 C7(H7A,H7B,H7C), C24(H24A,H24B,H24C)
1.d Idealised tetrahedral OH refined as rotating group:
 O1(H1)
;
_atom_sites_solution_hydrogens   geom
_atom_sites_solution_primary     dual
_atom_sites_solution_secondary   ?
loop_
_atom_site_label
_atom_site_type_symbol
_atom_site_fract_x
_atom_site_fract_y
_atom_site_fract_z
_atom_site_U_iso_or_equiv
_atom_site_adp_type
_atom_site_occupancy
_atom_site_site_symmetry_order
_atom_site_calc_flag
_atom_site_refinement_flags_posn
_atom_site_refinement_flags_adp
_atom_site_refinement_flags_occupancy
_atom_site_disorder_assembly
_atom_site_disorder_group
S1 S 0.46625(7) 0.34269(3) 0.73697(2) 0.01403(13) Uani 1 1 d . . . . .
O1 O 0.8763(2) 0.44852(8) 0.52278(6) 0.0196(3) Uani 1 1 d . . . . .
H1 H 0.785513 0.463687 0.546197 0.029 Uiso 1 1 calc R U . . .
O2 O 0.5775(2) 0.21767(8) 0.37746(6) 0.0211(3) Uani 1 1 d . . . . .
O3 O 0.6696(2) 0.37404(8) 0.74722(6) 0.0195(3) Uani 1 1 d . . . . .
O4 O 0.4398(2) 0.26084(8) 0.72459(6) 0.0185(3) Uani 1 1 d . . . . .
N1 N 0.5136(2) 0.44969(9) 0.57386(6) 0.0152(3) Uani 1 1 d . . . . .
N2 N 0.3732(2) 0.38819(9) 0.68136(7) 0.0145(3) Uani 1 1 d . . . . .
H2 H 0.308680 0.360609 0.654838 0.017 Uiso 1 1 calc R U . . .
C1 C 0.7948(3) 0.39215(11) 0.48820(8) 0.0160(4) Uani 1 1 d . . . . .
C2 C 0.9162(3) 0.36217(11) 0.44381(9) 0.0183(4) Uani 1 1 d . . . . .
H2A H 1.053244 0.381518 0.438363 0.022 Uiso 1 1 calc R U . . .
C3 C 0.8400(3) 0.30475(12) 0.40767(8) 0.0184(4) Uani 1 1 d . . . . .
H3 H 0.924349 0.285043 0.377462 0.022 Uiso 1 1 calc R U . . .
C4 C 0.6387(3) 0.27539(11) 0.41535(8) 0.0168(4) Uani 1 1 d . . . . .
C5 C 0.5148(3) 0.30508(11) 0.45857(8) 0.0155(4) Uani 1 1 d . . . . .
H5 H 0.377761 0.285570 0.463521 0.019 Uiso 1 1 calc R U . . .
C6 C 0.5907(3) 0.36408(11) 0.49529(8) 0.0150(4) Uani 1 1 d . . . . .
C7 C 0.3605(3) 0.20201(12) 0.37425(9) 0.0200(4) Uani 1 1 d . . . . .
H7A H 0.333428 0.165096 0.342814 0.030 Uiso 1 1 calc R U . . .
H7B H 0.285387 0.251206 0.367190 0.030 Uiso 1 1 calc R U . . .
H7C H 0.313342 0.178939 0.410522 0.030 Uiso 1 1 calc R U . . .
C8 C 0.4504(3) 0.39894(10) 0.53765(8) 0.0148(4) Uani 1 1 d . . . . .
H8 H 0.308800 0.383328 0.538146 0.018 Uiso 1 1 calc R U . . .
C9 C 0.3594(3) 0.49114(11) 0.60896(8) 0.0146(4) Uani 1 1 d . . . . .
H9 H 0.217249 0.473347 0.597583 0.017 Uiso 1 1 calc R U . . .
C10 C 0.3927(3) 0.47373(10) 0.67361(8) 0.0146(4) Uani 1 1 d . . . . .
H10 H 0.537684 0.489346 0.683943 0.017 Uiso 1 1 calc R U . . .
C18 C 0.3137(3) 0.36496(11) 0.79770(8) 0.0156(4) Uani 1 1 d . . . . .
C19 C 0.3875(3) 0.41709(12) 0.83888(9) 0.0221(4) Uani 1 1 d . . . . .
H19 H 0.520754 0.440453 0.834941 0.027 Uiso 1 1 calc R U . . .
C20 C 0.2636(4) 0.43435(13) 0.88570(9) 0.0259(5) Uani 1 1 d . . . . .
H20 H 0.314113 0.469102 0.914410 0.031 Uiso 1 1 calc R U . . .
C21 C 0.0658(4) 0.40181(11) 0.89164(9) 0.0207(4) Uani 1 1 d . . . . .
C22 C -0.0034(3) 0.34972(11) 0.84967(8) 0.0190(4) Uani 1 1 d . . . . .
H22 H -0.137408 0.326851 0.853210 0.023 Uiso 1 1 calc R U . . .
C23 C 0.1191(3) 0.33063(11) 0.80292(8) 0.0177(4) Uani 1 1 d . . . . .
H23 H 0.070671 0.294550 0.774810 0.021 Uiso 1 1 calc R U . . .
C24 C -0.0695(4) 0.42247(14) 0.94223(10) 0.0295(5) Uani 1 1 d . . . . .
H24A H -0.215484 0.422169 0.930398 0.044 Uiso 1 1 calc R U . . .
H24B H -0.032306 0.474920 0.956343 0.044 Uiso 1 1 calc R U . . .
H24C H -0.048521 0.383745 0.972849 0.044 Uiso 1 1 calc R U . . .
C25 C 0.3816(3) 0.57830(11) 0.59566(8) 0.0169(4) Uani 1 1 d . . . . .
C26 C 0.2165(3) 0.61987(12) 0.57224(8) 0.0216(4) Uani 1 1 d . . . . .
H26 H 0.088111 0.594173 0.565081 0.026 Uiso 1 1 calc R U . . .
C27 C 0.2397(4) 0.69922(13) 0.55930(10) 0.0293(5) Uani 1 1 d . . . . .
H27 H 0.126242 0.727719 0.543563 0.035 Uiso 1 1 calc R U . . .
C28 C 0.4255(4) 0.73682(12) 0.56910(10) 0.0295(5) Uani 1 1 d . . . . .
H28 H 0.439858 0.791074 0.560164 0.035 Uiso 1 1 calc R U . . .
C29 C 0.5925(4) 0.69557(13) 0.59206(9) 0.0262(5) Uani 1 1 d . . . . .
H29 H 0.721036 0.721455 0.598680 0.031 Uiso 1 1 calc R U . . .
C30 C 0.5704(3) 0.61648(12) 0.60524(8) 0.0205(4) Uani 1 1 d . . . . .
H30 H 0.684325 0.588127 0.620859 0.025 Uiso 1 1 calc R U . . .
C31 C 0.2431(3) 0.52245(11) 0.70977(8) 0.0152(4) Uani 1 1 d . . . . .
C32 C 0.3057(3) 0.59577(11) 0.73061(9) 0.0194(4) Uani 1 1 d . . . . .
H32 H 0.443716 0.613409 0.724211 0.023 Uiso 1 1 calc R U . . .
C33 C 0.1674(3) 0.64300(12) 0.76061(9) 0.0236(4) Uani 1 1 d . . . . .
H33 H 0.210540 0.693241 0.773904 0.028 Uiso 1 1 calc R U . . .
C34 C -0.0339(3) 0.61730(12) 0.77135(9) 0.0229(4) Uani 1 1 d . . . . .
H34 H -0.128504 0.649891 0.791688 0.027 Uiso 1 1 calc R U . . .
C35 C -0.0953(3) 0.54384(12) 0.75215(9) 0.0196(4) Uani 1 1 d . . . . .
H35 H -0.231439 0.525315 0.760201 0.024 Uiso 1 1 calc R U . . .
C36 C 0.0421(3) 0.49700(11) 0.72105(8) 0.0174(4) Uani 1 1 d . . . . .
H36 H -0.002208 0.447079 0.707401 0.021 Uiso 1 1 calc R U . . .

loop_
_atom_site_aniso_label
_atom_site_aniso_U_11
_atom_site_aniso_U_22
_atom_site_aniso_U_33
_atom_site_aniso_U_23
_atom_site_aniso_U_13
_atom_site_aniso_U_12
S1 0.0129(2) 0.0149(2) 0.0143(2) -0.00063(16) 0.00003(17) 0.00066(17)
O1 0.0162(7) 0.0217(7) 0.0208(7) -0.0070(6) 0.0012(5) -0.0025(6)
O2 0.0145(7) 0.0244(7) 0.0243(7) -0.0110(6) 0.0006(6) 0.0007(6)
O3 0.0136(6) 0.0247(7) 0.0201(7) -0.0007(6) -0.0009(6) -0.0003(6)
O4 0.0200(7) 0.0163(6) 0.0192(7) -0.0006(5) 0.0006(6) 0.0028(6)
N1 0.0160(8) 0.0153(7) 0.0141(7) -0.0003(6) 0.0004(6) 0.0011(6)
N2 0.0158(8) 0.0137(8) 0.0139(7) -0.0022(6) -0.0022(6) -0.0013(6)
C1 0.0166(10) 0.0144(9) 0.0171(9) 0.0008(7) -0.0024(8) 0.0000(7)
C2 0.0138(9) 0.0202(9) 0.0208(10) 0.0000(8) 0.0009(8) -0.0001(7)
C3 0.0159(9) 0.0212(9) 0.0182(9) -0.0023(8) 0.0030(8) 0.0037(8)
C4 0.0179(9) 0.0157(9) 0.0168(9) -0.0020(7) -0.0013(8) 0.0023(8)
C5 0.0134(9) 0.0149(8) 0.0183(9) 0.0020(7) 0.0011(7) -0.0002(8)
C6 0.0164(9) 0.0145(9) 0.0140(9) 0.0019(7) 0.0001(7) 0.0014(7)
C7 0.0158(10) 0.0241(10) 0.0200(10) -0.0035(8) -0.0012(8) -0.0024(8)
C8 0.0130(9) 0.0147(8) 0.0167(9) 0.0028(7) 0.0003(8) -0.0008(8)
C9 0.0139(9) 0.0153(9) 0.0146(9) -0.0015(7) 0.0005(8) 0.0000(8)
C10 0.0149(9) 0.0136(9) 0.0152(9) -0.0009(7) 0.0005(7) -0.0010(7)
C18 0.0174(9) 0.0155(9) 0.0140(9) 0.0006(7) 0.0004(8) 0.0027(8)
C19 0.0234(11) 0.0221(10) 0.0210(10) -0.0033(8) 0.0002(8) -0.0063(9)
C20 0.0321(12) 0.0247(11) 0.0210(10) -0.0087(9) 0.0003(9) -0.0044(10)
C21 0.0260(11) 0.0185(9) 0.0176(9) 0.0002(7) 0.0023(9) 0.0035(9)
C22 0.0166(10) 0.0214(9) 0.0191(9) 0.0028(7) 0.0005(8) -0.0002(8)
C23 0.0189(10) 0.0185(9) 0.0159(9) -0.0005(8) -0.0027(8) -0.0005(8)
C24 0.0339(13) 0.0304(11) 0.0242(11) -0.0047(9) 0.0070(10) -0.0006(10)
C25 0.0212(10) 0.0171(10) 0.0124(9) -0.0020(7) 0.0025(8) 0.0006(8)
C26 0.0227(10) 0.0224(10) 0.0198(10) -0.0008(8) 0.0010(9) 0.0043(9)
C27 0.0394(13) 0.0221(11) 0.0265(11) 0.0042(9) 0.0020(10) 0.0093(10)
C28 0.0459(14) 0.0154(9) 0.0271(11) 0.0013(8) 0.0075(11) 0.0010(10)
C29 0.0342(12) 0.0223(10) 0.0222(10) -0.0039(8) 0.0065(9) -0.0085(9)
C30 0.0219(10) 0.0216(10) 0.0179(9) -0.0013(8) 0.0015(8) -0.0007(8)
C31 0.0174(9) 0.0152(9) 0.0131(9) -0.0005(7) 0.0001(7) 0.0005(8)
C32 0.0202(10) 0.0184(9) 0.0198(9) -0.0018(8) 0.0019(8) -0.0037(8)
C33 0.0264(11) 0.0182(9) 0.0262(10) -0.0086(8) 0.0028(9) -0.0037(8)
C34 0.0226(10) 0.0220(10) 0.0242(10) -0.0065(8) 0.0045(9) 0.0027(9)
C35 0.0149(9) 0.0219(9) 0.0222(10) -0.0017(8) 0.0020(8) -0.0003(8)
C36 0.0184(9) 0.0154(9) 0.0185(9) -0.0022(7) -0.0016(8) -0.0018(8)

_geom_special_details            
;
 All esds (except the esd in the dihedral angle between two l.s. planes)
 are estimated using the full covariance matrix.  The cell esds are taken
 into account individually in the estimation of esds in distances, angles
 and torsion angles; correlations between esds in cell parameters are only
 used when they are defined by crystal symmetry.  An approximate (isotropic)
 treatment of cell esds is used for estimating esds involving l.s. planes.
;
loop_
_geom_bond_atom_site_label_1
_geom_bond_atom_site_label_2
_geom_bond_distance
_geom_bond_site_symmetry_2
_geom_bond_publ_flag
S1 O3 1.4336(15) . ?
S1 O4 1.4311(14) . ?
S1 N2 1.6237(16) . ?
S1 C18 1.7638(19) . ?
O1 C1 1.358(2) . ?
O2 C4 1.377(2) . ?
O2 C7 1.425(2) . ?
N1 C8 1.273(2) . ?
N1 C9 1.467(2) . ?
N2 C10 1.471(2) . ?
C1 C2 1.393(3) . ?
C1 C6 1.408(3) . ?
C2 C3 1.380(3) . ?
C3 C4 1.401(3) . ?
C4 C5 1.380(3) . ?
C5 C6 1.406(3) . ?
C6 C8 1.463(3) . ?
C9 C10 1.550(3) . ?
C9 C25 1.520(3) . ?
C10 C31 1.524(3) . ?
C18 C19 1.390(3) . ?
C18 C23 1.388(3) . ?
C19 C20 1.383(3) . ?
C20 C21 1.395(3) . ?
C21 C22 1.392(3) . ?
C21 C24 1.507(3) . ?
C22 C23 1.383(3) . ?
C25 C26 1.388(3) . ?
C25 C30 1.397(3) . ?
C26 C27 1.390(3) . ?
C27 C28 1.376(4) . ?
C28 C29 1.391(4) . ?
C29 C30 1.386(3) . ?
C31 C32 1.397(3) . ?
C31 C36 1.390(3) . ?
C32 C33 1.388(3) . ?
C33 C34 1.391(3) . ?
C34 C35 1.384(3) . ?
C35 C36 1.394(3) . ?

loop_
_geom_angle_atom_site_label_1
_geom_angle_atom_site_label_2
_geom_angle_atom_site_label_3
_geom_angle
_geom_angle_site_symmetry_1
_geom_angle_site_symmetry_3
_geom_angle_publ_flag
O3 S1 N2 107.03(8) . . ?
O3 S1 C18 107.17(9) . . ?
O4 S1 O3 120.23(8) . . ?
O4 S1 N2 104.98(8) . . ?
O4 S1 C18 107.71(9) . . ?
N2 S1 C18 109.42(9) . . ?
C4 O2 C7 116.57(16) . . ?
C8 N1 C9 118.61(17) . . ?
C10 N2 S1 122.52(13) . . ?
O1 C1 C2 118.80(18) . . ?
O1 C1 C6 122.03(17) . . ?
C2 C1 C6 119.16(18) . . ?
C3 C2 C1 120.80(18) . . ?
C2 C3 C4 120.24(18) . . ?
O2 C4 C3 115.89(17) . . ?
O2 C4 C5 124.25(18) . . ?
C5 C4 C3 119.85(18) . . ?
C4 C5 C6 120.26(18) . . ?
C1 C6 C8 121.22(17) . . ?
C5 C6 C1 119.65(17) . . ?
C5 C6 C8 118.99(17) . . ?
N1 C8 C6 121.60(18) . . ?
N1 C9 C10 110.89(15) . . ?
N1 C9 C25 106.93(15) . . ?
C25 C9 C10 111.79(15) . . ?
N2 C10 C9 107.24(14) . . ?
N2 C10 C31 114.54(15) . . ?
C31 C10 C9 110.24(15) . . ?
C19 C18 S1 120.01(16) . . ?
C23 C18 S1 118.89(14) . . ?
C23 C18 C19 121.09(18) . . ?
C20 C19 C18 118.8(2) . . ?
C19 C20 C21 121.4(2) . . ?
C20 C21 C24 120.84(19) . . ?
C22 C21 C20 118.34(19) . . ?
C22 C21 C24 120.8(2) . . ?
C23 C22 C21 121.30(19) . . ?
C22 C23 C18 119.03(18) . . ?
C26 C25 C9 120.30(18) . . ?
C26 C25 C30 119.54(18) . . ?
C30 C25 C9 120.13(17) . . ?
C25 C26 C27 119.8(2) . . ?
C28 C27 C26 120.5(2) . . ?
C27 C28 C29 120.15(19) . . ?
C30 C29 C28 119.7(2) . . ?
C29 C30 C25 120.3(2) . . ?
C32 C31 C10 119.65(18) . . ?
C36 C31 C10 121.60(17) . . ?
C36 C31 C32 118.71(18) . . ?
C33 C32 C31 120.42(19) . . ?
C32 C33 C34 120.46(18) . . ?
C35 C34 C33 119.45(19) . . ?
C34 C35 C36 120.14(19) . . ?
C31 C36 C35 120.78(18) . . ?

_shelx_res_file                  
;
TITL mo260_auto_a.res in P2(1)2(1)2(1)
    mo260_auto.res
    created by SHELXL-2016/6 at 13:43:08 on 07-Nov-2022
REM Old TITL MO260_auto in P2(1)2(1)2(1)
REM SHELXT solution in P2(1)2(1)2(1)
REM R1 0.081, Rweak 0.025, Alpha 0.007, Orientation as input
REM Flack x = 0.007 ( 0.014 ) from Parsons' quotients
REM Formula found by SHELXT: C29 N2 N2 S
CELL 1.54184 6.43966 16.999353 23.300779 90 90 90
ZERR 4 0.000098 0.000307 0.000688 0 0 0
LATT -1
SYMM 0.5-X,-Y,0.5+Z
SYMM -X,0.5+Y,0.5-Z
SYMM 0.5+X,0.5-Y,-Z
SFAC C H N O S
UNIT 116 112 8 16 4

L.S. 16
PLAN  20
SIZE 0.03 0.08 0.1
TEMP -173.14(10)
fmap 2
ACTA
OMIT 0 8 3
OMIT 6 3 0
REM <olex2.extras>
REM <HklSrc "%.\\MO260_auto.hkl">
REM </olex2.extras>

WGHT    0.043000    0.661700
FVAR       9.49005
S1    5    0.466248    0.342688    0.736972    11.00000    0.01295    0.01488 =
         0.01425   -0.00063    0.00003    0.00066
O1    4    0.876258    0.448518    0.522784    11.00000    0.01624    0.02170 =
         0.02081   -0.00695    0.00125   -0.00252
AFIX 147
H1    2    0.785513    0.463687    0.546197    11.00000   -1.50000
AFIX   0
O2    4    0.577532    0.217674    0.377459    11.00000    0.01450    0.02440 =
         0.02426   -0.01098    0.00063    0.00070
O3    4    0.669556    0.374038    0.747223    11.00000    0.01363    0.02467 =
         0.02005   -0.00073   -0.00089   -0.00033
O4    4    0.439841    0.260842    0.724592    11.00000    0.02005    0.01628 =
         0.01922   -0.00057    0.00062    0.00283
N1    3    0.513590    0.449685    0.573864    11.00000    0.01599    0.01534 =
         0.01413   -0.00028    0.00040    0.00110
N2    3    0.373227    0.388189    0.681357    11.00000    0.01577    0.01374 =
         0.01394   -0.00223   -0.00222   -0.00134
AFIX  43
H2    2    0.308680    0.360609    0.654838    11.00000   -1.20000
AFIX   0
C1    1    0.794777    0.392149    0.488198    11.00000    0.01656    0.01444 =
         0.01711    0.00082   -0.00239    0.00004
C2    1    0.916250    0.362175    0.443808    11.00000    0.01379    0.02019 =
         0.02078   -0.00001    0.00089   -0.00007
AFIX  43
H2A   2    1.053244    0.381518    0.438363    11.00000   -1.20000
AFIX   0
C3    1    0.840004    0.304745    0.407666    11.00000    0.01592    0.02121 =
         0.01819   -0.00230    0.00295    0.00368
AFIX  43
H3    2    0.924349    0.285043    0.377462    11.00000   -1.20000
AFIX   0
C4    1    0.638696    0.275386    0.415346    11.00000    0.01794    0.01571 =
         0.01685   -0.00200   -0.00129    0.00229
C5    1    0.514840    0.305075    0.458566    11.00000    0.01337    0.01487 =
         0.01831    0.00196    0.00107   -0.00018
AFIX  43
H5    2    0.377761    0.285570    0.463521    11.00000   -1.20000
AFIX   0
C6    1    0.590749    0.364082    0.495295    11.00000    0.01643    0.01446 =
         0.01400    0.00192    0.00009    0.00138
C7    1    0.360480    0.202006    0.374246    11.00000    0.01579    0.02409 =
         0.02005   -0.00353   -0.00123   -0.00243
AFIX 137
H7A   2    0.333428    0.165096    0.342814    11.00000   -1.50000
H7B   2    0.285387    0.251206    0.367190    11.00000   -1.50000
H7C   2    0.313342    0.178939    0.410522    11.00000   -1.50000
AFIX   0
C8    1    0.450439    0.398939    0.537653    11.00000    0.01304    0.01467 =
         0.01667    0.00278    0.00034   -0.00080
AFIX  43
H8    2    0.308800    0.383328    0.538146    11.00000   -1.20000
AFIX   0
C9    1    0.359421    0.491140    0.608962    11.00000    0.01386    0.01527 =
         0.01459   -0.00147    0.00053   -0.00005
AFIX  13
H9    2    0.217249    0.473347    0.597583    11.00000   -1.20000
AFIX   0
C10   1    0.392715    0.473731    0.673605    11.00000    0.01492    0.01358 =
         0.01518   -0.00088    0.00052   -0.00102
AFIX  13
H10   2    0.537684    0.489346    0.683943    11.00000   -1.20000
AFIX   0
C18   1    0.313675    0.364960    0.797700    11.00000    0.01741    0.01548 =
         0.01402    0.00061    0.00041    0.00271
C19   1    0.387501    0.417091    0.838881    11.00000    0.02337    0.02207 =
         0.02101   -0.00333    0.00023   -0.00632
AFIX  43
H19   2    0.520754    0.440453    0.834941    11.00000   -1.20000
AFIX   0
C20   1    0.263550    0.434354    0.885699    11.00000    0.03211    0.02472 =
         0.02100   -0.00872    0.00028   -0.00440
AFIX  43
H20   2    0.314113    0.469102    0.914410    11.00000   -1.20000
AFIX   0
C21   1    0.065826    0.401806    0.891639    11.00000    0.02597    0.01850 =
         0.01761    0.00024    0.00231    0.00347
C22   1   -0.003418    0.349724    0.849672    11.00000    0.01660    0.02137 =
         0.01906    0.00284    0.00054   -0.00022
AFIX  43
H22   2   -0.137408    0.326851    0.853210    11.00000   -1.20000
AFIX   0
C23   1    0.119072    0.330633    0.802924    11.00000    0.01891    0.01849 =
         0.01585   -0.00054   -0.00271   -0.00054
AFIX  43
H23   2    0.070671    0.294550    0.774810    11.00000   -1.20000
AFIX   0
C24   1   -0.069452    0.422467    0.942232    11.00000    0.03389    0.03040 =
         0.02416   -0.00466    0.00698   -0.00062
AFIX 137
H24A  2   -0.215484    0.422169    0.930398    11.00000   -1.50000
H24B  2   -0.032306    0.474920    0.956343    11.00000   -1.50000
H24C  2   -0.048521    0.383745    0.972849    11.00000   -1.50000
AFIX   0
C25   1    0.381559    0.578297    0.595664    11.00000    0.02122    0.01710 =
         0.01237   -0.00204    0.00253    0.00061
C26   1    0.216520    0.619873    0.572244    11.00000    0.02270    0.02237 =
         0.01979   -0.00082    0.00104    0.00427
AFIX  43
H26   2    0.088111    0.594173    0.565081    11.00000   -1.20000
AFIX   0
C27   1    0.239658    0.699225    0.559299    11.00000    0.03940    0.02206 =
         0.02647    0.00415    0.00205    0.00926
AFIX  43
H27   2    0.126242    0.727719    0.543563    11.00000   -1.20000
AFIX   0
C28   1    0.425548    0.736819    0.569102    11.00000    0.04591    0.01543 =
         0.02710    0.00128    0.00747    0.00098
AFIX  43
H28   2    0.439858    0.791074    0.560164    11.00000   -1.20000
AFIX   0
C29   1    0.592505    0.695569    0.592061    11.00000    0.03418    0.02231 =
         0.02225   -0.00389    0.00654   -0.00848
AFIX  43
H29   2    0.721036    0.721455    0.598680    11.00000   -1.20000
AFIX   0
C30   1    0.570445    0.616478    0.605242    11.00000    0.02193    0.02156 =
         0.01793   -0.00126    0.00153   -0.00067
AFIX  43
H30   2    0.684325    0.588127    0.620859    11.00000   -1.20000
AFIX   0
C31   1    0.243131    0.522453    0.709768    11.00000    0.01741    0.01519 =
         0.01308   -0.00047    0.00006    0.00049
C32   1    0.305664    0.595768    0.730611    11.00000    0.02019    0.01837 =
         0.01978   -0.00182    0.00194   -0.00373
AFIX  43
H32   2    0.443716    0.613409    0.724211    11.00000   -1.20000
AFIX   0
C33   1    0.167377    0.643003    0.760612    11.00000    0.02636    0.01818 =
         0.02617   -0.00861    0.00279   -0.00367
AFIX  43
H33   2    0.210540    0.693241    0.773904    11.00000   -1.20000
AFIX   0
C34   1   -0.033923    0.617300    0.771348    11.00000    0.02256    0.02201 =
         0.02416   -0.00654    0.00452    0.00266
AFIX  43
H34   2   -0.128504    0.649891    0.791688    11.00000   -1.20000
AFIX   0
C35   1   -0.095337    0.543840    0.752155    11.00000    0.01488    0.02188 =
         0.02218   -0.00166    0.00203   -0.00033
AFIX  43
H35   2   -0.231439    0.525315    0.760201    11.00000   -1.20000
AFIX   0
C36   1    0.042051    0.496997    0.721054    11.00000    0.01839    0.01543 =
         0.01850   -0.00221   -0.00159   -0.00183
AFIX  43
H36   2   -0.002208    0.447079    0.707401    11.00000   -1.20000
AFIX   0
HKLF 4


REM  mo260_auto_a.res in P2(1)2(1)2(1)
REM R1 =  0.0274 for    4441 Fo > 4sig(Fo)  and  0.0274 for all    4451 data
REM    328 parameters refined using      0 restraints

END

WGHT      0.0428      0.6621

REM Highest difference peak  0.264,  deepest hole -0.256,  1-sigma level  0.035
Q1    1   0.2405  0.3651  0.6749  11.00000  0.05    0.26
Q2    1   0.3809  0.3548  0.7706  11.00000  0.05    0.20
Q3    1   0.3608  0.5383  0.6037  11.00000  0.05    0.18
Q4    1   0.6219  0.3464  0.7383  11.00000  0.05    0.17
Q5    1   0.4252  0.3781  0.7076  11.00000  0.05    0.16
Q6    1   0.0278  0.3803  0.8698  11.00000  0.05    0.16
Q7    1   0.3056  0.4984  0.6925  11.00000  0.05    0.15
Q8    1   0.7179  0.3069  0.4064  11.00000  0.05    0.15
Q9    1   0.2440  0.3380  0.7994  11.00000  0.05    0.15
Q10   1   0.2025  0.3600  0.7872  11.00000  0.05    0.15
Q11   1   0.5652  0.6594  0.6170  11.00000  0.05    0.15
Q12   1   0.0571  0.3676  0.8769  11.00000  0.05    0.15
Q13   1  -0.0238  0.5193  0.7533  11.00000  0.05    0.15
Q14   1   0.6786  0.3862  0.4928  11.00000  0.05    0.14
Q15   1   0.3846  0.4848  0.6428  11.00000  0.05    0.14
Q16   1  -0.0953  0.4737  0.9309  11.00000  0.05    0.13
Q17   1   0.1686  0.5007  0.7254  11.00000  0.05    0.13
Q18   1   0.4669  0.2798  0.7393  11.00000  0.05    0.13
Q19   1   0.6597  0.4439  0.5740  11.00000  0.05    0.13
Q20   1   0.3208  0.5945  0.5723  11.00000  0.05    0.13
;
_shelx_res_checksum              71609
_olex2_submission_special_instructions 'No special instructions were received'
_oxdiff_exptl_absorpt_empirical_details 
;
Empirical correction (ABSPACK) includes:
- Absorption correction using spherical harmonics
- Frame scaling
;
_oxdiff_exptl_absorpt_empirical_full_max 1.611
_oxdiff_exptl_absorpt_empirical_full_min 0.511
####################################################################### 
# 
# This file contains crystal structure data downloaded from the 
# Cambridge Structural Database (CSD) hosted by the Cambridge 
# Crystallographic Data Centre (CCDC).
# 
# Full information about CCDC data access policies and citation 
# guidelines are available at http://www.ccdc.cam.ac.uk/access/V1 
# 
# Audit and citation data items may have been added by the CCDC. 
# Please retain this information to preserve the provenance of 
# this file and to allow appropriate attribution of the data. 
# 
#######################################################################

data_2015ncs0302y
_database_code_depnum_ccdc_archive 'CCDC 2264767'
loop_
_audit_author_name
_audit_author_address
'George Kostakis'
;University of Sussex
United Kingdom
;
_audit_update_record             
;
2023-05-23 deposited with the CCDC.	2023-08-01 downloaded from the CCDC.
;
_audit_creation_date             2023-05-18
_audit_creation_method           
;
Olex2 1.5
(compiled 2021.12.09 svn.r5202d8cf for OlexSys, GUI svn.r6439)
;
loop_
_audit_author_email
j.spencer@sussex.ac.uk
Graham.Tizzard@soton.ac.uk
_chemical_formula_moiety         'C10 H11 N3'
_chemical_formula_sum            'C10 H11 N3'
_chemical_formula_weight         173.219
_chemical_absolute_configuration unk
_chemical_oxdiff_formula         'C10 H11 N3'
loop_
_atom_type_symbol
_atom_type_scat_dispersion_real
_atom_type_scat_dispersion_imag
_atom_type_scat_Cromer_Mann_a1
_atom_type_scat_Cromer_Mann_a2
_atom_type_scat_Cromer_Mann_a3
_atom_type_scat_Cromer_Mann_a4
_atom_type_scat_Cromer_Mann_b1
_atom_type_scat_Cromer_Mann_b2
_atom_type_scat_Cromer_Mann_b3
_atom_type_scat_Cromer_Mann_b4
_atom_type_scat_Cromer_Mann_c
_atom_type_scat_source
_atom_type_scat_dispersion_source
C 0.00347 0.00161 2.31000 1.02000 1.58860 0.86500 20.84390 10.20750 0.56870
51.65120 0.21560 'International Tables Volume C Table 6.1.1.4 (pp. 500-502)'
'Henke, Gullikson and Davis, At. Data and Nucl. Data Tables, 1993, 54, 2'
H 0.00000 0.00000 0.49300 0.32291 0.14019 0.04081 10.51090 26.12570 3.14236
57.79970 0.00304 'International Tables Volume C Table 6.1.1.4 (pp. 500-502)'
'Henke, Gullikson and Davis, At. Data and Nucl. Data Tables, 1993, 54, 2'
N 0.00653 0.00323 12.21260 3.13220 2.01250 1.16630 0.00570 9.89330 28.99750
0.58260 -11.52900 'International Tables Volume C Table 6.1.1.4 (pp. 500-502)'
'Henke, Gullikson and Davis, At. Data and Nucl. Data Tables, 1993, 54, 2'

_space_group_crystal_system      orthorhombic
_space_group_IT_number           19
_space_group_name_H-M_alt        'P 21 21 21'
_space_group_name_Hall           ' P 2ac 2ab'
loop_
_space_group_symop_id
_space_group_symop_operation_xyz
1 x,y,z
2 x+1/2,-y+1/2,-z
3 -x,y+1/2,-z+1/2
4 -x+1/2,-y,z+1/2

_symmetry_Int_Tables_number      19
_cell_length_a                   5.9358(2)
_cell_length_b                   8.3325(3)
_cell_length_c                   17.6337(6)
_cell_angle_alpha                90
_cell_angle_beta                 90
_cell_angle_gamma                90
_cell_volume                     872.16(5)
_cell_formula_units_Z            4
_cell_measurement_reflns_used    8849
_cell_measurement_temperature    100(2)
_cell_measurement_theta_max      27.5610
_cell_measurement_theta_min      2.3000
_exptl_absorpt_coefficient_mu    0.083
_exptl_absorpt_correction_T_max  1.00000
_exptl_absorpt_correction_T_min  0.76600
_exptl_absorpt_correction_type   multi-scan
_exptl_absorpt_process_details   
;
CrysAlisPro 1.171.42.90a (Rigaku Oxford Diffraction, 2023)
Empirical absorption correction using spherical harmonics,
implemented in SCALE3 ABSPACK scaling algorithm.
;
_exptl_crystal_colour            colourless
_exptl_crystal_colour_primary    colourless
_exptl_crystal_density_diffrn    1.319
_exptl_crystal_description       chip
_exptl_crystal_F_000             368.216
_exptl_crystal_recrystallization_method 
'The material was recrystallised from acetone by slow evaporation'
_exptl_crystal_size_max          0.09
_exptl_crystal_size_mid          0.09
_exptl_crystal_size_min          0.03
_diffrn_reflns_av_R_equivalents  0.0364
_diffrn_reflns_av_unetI/netI     0.0222
_diffrn_reflns_Laue_measured_fraction_full 0.9989
_diffrn_reflns_Laue_measured_fraction_max 0.9975
_diffrn_reflns_limit_h_max       7
_diffrn_reflns_limit_h_min       -7
_diffrn_reflns_limit_k_max       10
_diffrn_reflns_limit_k_min       -10
_diffrn_reflns_limit_l_max       22
_diffrn_reflns_limit_l_min       -22
_diffrn_reflns_number            11078
_diffrn_reflns_point_group_measured_fraction_full 0.9994
_diffrn_reflns_point_group_measured_fraction_max 0.9961
_diffrn_reflns_theta_full        25.2425
_diffrn_reflns_theta_max         27.60
_diffrn_reflns_theta_min         2.70
_diffrn_ambient_temperature      100(2)
_diffrn_detector                 'CCD area detector'
_diffrn_detector_area_resol_mean 28.5714
_diffrn_detector_type            'Rigaku HG Saturn724+ (2x2 bin mode)'
_diffrn_measured_fraction_theta_full 0.9989
_diffrn_measured_fraction_theta_max 0.9975
_diffrn_measurement_details      
;
List of Runs (angles in degrees, time in seconds):

  # Type    Start    End  Width  t~exp~   \w     \q     \k     \f   Frames
#--------------------------------------------------------------------------
  1  \w   -106.00  74.00   1.00   60.00    --  -16.00   0.00   0.00  180
  2  \w    -67.00  23.00   1.00   60.00    --  -16.00 -72.00 -60.00   90
  3  \w    -59.00  22.00   1.00   60.00    --  -16.00 -72.00 120.00   81
  4  \w    -23.00  74.00   1.00   60.00    --  -16.00  72.00  60.00   97
  5  \w    -18.00  -3.00   1.00   60.00    --  -16.00  72.00-150.00   15
  6  \w    -30.00  53.00   1.00   60.00    --  -16.00  72.00 150.00   83
;
_diffrn_measurement_device       'four-circle \k goniometer'
_diffrn_measurement_device_type  
'Rigaku FRE+ diffractometer equipped with HF Varimax confocal mirrors and an AFC12 goniometer and HG Saturn 724+ detector'
_diffrn_measurement_method       'profile data from \w-scans'
_diffrn_measurement_specimen_support 'MiTeGen MicroLoop'
_diffrn_orient_matrix_type       
'CrysAlisPro convention (1999,Acta A55,543-557)'
_diffrn_orient_matrix_UB_11      0.0035973000
_diffrn_orient_matrix_UB_12      -0.0260972000
_diffrn_orient_matrix_UB_13      0.0382551000
_diffrn_orient_matrix_UB_21      0.1102467000
_diffrn_orient_matrix_UB_22      0.0319521000
_diffrn_orient_matrix_UB_23      0.0037185000
_diffrn_orient_matrix_UB_31      -0.0460731000
_diffrn_orient_matrix_UB_32      0.0744578000
_diffrn_orient_matrix_UB_33      0.0118114000
_diffrn_radiation_collimation    0.2
_diffrn_radiation_monochromator  'Confocal mirrors, HF Varimax'
_diffrn_radiation_probe          x-ray
_diffrn_radiation_type           'Mo K\a'
_diffrn_radiation_wavelength     0.71075
_diffrn_radiation_xray_symbol    K-L~3~
_diffrn_source                   'Rotating Anode'
_diffrn_source_current           55.0
_diffrn_source_power             2.475
_diffrn_source_target            Mo
_diffrn_source_type              'Rigaku FRE+'
_diffrn_source_voltage           45.0
_reflns_Friedel_coverage         0.994
_reflns_limit_h_max              7
_reflns_limit_h_min              -7
_reflns_limit_k_max              10
_reflns_limit_k_min              -10
_reflns_limit_l_max              22
_reflns_limit_l_min              -22
_reflns_number_gt                1914
_reflns_number_total             2018
_reflns_threshold_expression     I>=2u(I)
_computing_cell_refinement       'CrysAlisPro 1.171.42.90a (Rigaku OD, 2023)'
_computing_data_collection       'CrysAlisPro 1.171.42.90a (Rigaku OD, 2023)'
_computing_data_reduction        'CrysAlisPro 1.171.42.90a (Rigaku OD, 2023)'
_computing_molecular_graphics    'Olex2 1.5 (Dolomanov et al., 2009)'
_computing_publication_material  'Olex2 1.5 (Dolomanov et al., 2009)'
_computing_structure_refinement  'olex2.refine 1.5-alpha (Bourhis et al., 2015)'
_computing_structure_solution    'SHELXT 2018/2 (Sheldrick, 2018)'
_refine_diff_density_max         0.1760
_refine_diff_density_min         -0.1777
_refine_diff_density_rms         0.0375
_refine_ls_abs_structure_details 
'Hooft, R.W.W., Straver, L.H., Spek, A.L. (2010). J. Appl. Cryst., 43, 665-668.'
_refine_ls_abs_structure_Flack   0.0(9)
_refine_ls_d_res_high            0.7670
_refine_ls_d_res_low             7.5337
_refine_ls_goodness_of_fit_ref   1.0645
_refine_ls_hydrogen_treatment    constr
_refine_ls_matrix_type           full
_refine_ls_number_constraints    19
_refine_ls_number_parameters     120
_refine_ls_number_reflns         2018
_refine_ls_number_restraints     0
_refine_ls_R_factor_all          0.0349
_refine_ls_R_factor_gt           0.0325
_refine_ls_restrained_S_all      1.0645
_refine_ls_shift/su_max          -0.0001
_refine_ls_shift/su_mean         0.0000
_refine_ls_structure_factor_coef Fsqd
_refine_ls_weighting_details     
'w=1/[\s^2^(Fo^2^)+(0.0402P)^2^+0.1883P] where P=(Fo^2^+2Fc^2^)/3'
_refine_ls_weighting_scheme      calc
_refine_ls_wR_factor_gt          0.0798
_refine_ls_wR_factor_ref         0.0810
_olex2_refinement_description    
;
1.a Rotating group:
 N3(H3a,H3b)
1.b Aromatic/amide H refined with riding coordinates:
 C3(H3), C5(H5), C6(H6), C7(H7), C8(H8), C9(H9)
1.c Idealised Me refined as rotating group:
 C10(H10a,H10b,H10c)
;
_atom_sites_solution_primary     dual
loop_
_atom_site_label
_atom_site_type_symbol
_atom_site_fract_x
_atom_site_fract_y
_atom_site_fract_z
_atom_site_U_iso_or_equiv
_atom_site_adp_type
_atom_site_occupancy
_atom_site_refinement_flags_posn
N1 N 0.27143(18) 0.58984(13) 0.42836(6) 0.0206(2) Uani 1.000000 .
N2 N 0.38133(19) 0.46604(13) 0.46332(6) 0.0214(2) Uani 1.000000 .
N3 N 0.7081(2) 0.31473(14) 0.43749(6) 0.0235(3) Uani 1.000000 .
H3a H 0.6496(7) 0.2521(9) 0.4709(5) 0.0282(3) Uiso 1.000000 GR
H3b H 0.7470(15) 0.2596(9) 0.39840(13) 0.0282(3) Uiso 1.000000 GR
C10 C 0.0732(2) 0.65736(17) 0.46433(8) 0.0262(3) Uani 1.000000 .
H10a H -0.0301(8) 0.57066(19) 0.4786(5) 0.0393(5) Uiso 1.000000 GR
H10b H 0.1181(3) 0.7169(10) 0.5098(3) 0.0393(5) Uiso 1.000000 GR
H10c H -0.0025(10) 0.7302(10) 0.4289(2) 0.0393(5) Uiso 1.000000 GR
C1 C 0.5511(2) 0.43102(14) 0.41668(7) 0.0190(3) Uani 1.000000 .
C2 C 0.5509(2) 0.52956(15) 0.35076(7) 0.0187(3) Uani 1.000000 .
C3 C 0.3665(2) 0.62906(15) 0.36212(7) 0.0202(3) Uani 1.000000 .
H3 H 0.3165(2) 0.71093(15) 0.32863(7) 0.0243(3) Uiso 1.000000 R
C4 C 0.6970(2) 0.52430(15) 0.28338(7) 0.0189(3) Uani 1.000000 .
C5 C 0.6241(2) 0.59191(16) 0.21474(7) 0.0223(3) Uani 1.000000 .
H5 H 0.4805(2) 0.64206(16) 0.21229(7) 0.0268(3) Uiso 1.000000 R
C6 C 0.7584(2) 0.58666(16) 0.15047(8) 0.0252(3) Uani 1.000000 .
H6 H 0.7064(2) 0.63380(16) 0.10464(8) 0.0302(4) Uiso 1.000000 R
C7 C 0.9689(2) 0.51281(16) 0.15253(8) 0.0244(3) Uani 1.000000 .
H7 H 1.0603(2) 0.50881(16) 0.10834(8) 0.0292(3) Uiso 1.000000 R
C8 C 1.0432(2) 0.44535(16) 0.21976(8) 0.0238(3) Uani 1.000000 .
H8 H 1.1861(2) 0.39412(16) 0.22156(8) 0.0285(3) Uiso 1.000000 R
C9 C 0.9104(2) 0.45190(15) 0.28477(7) 0.0212(3) Uani 1.000000 .
H9 H 0.9650(2) 0.40675(15) 0.33069(7) 0.0255(3) Uiso 1.000000 R

loop_
_atom_site_aniso_label
_atom_site_aniso_U_11
_atom_site_aniso_U_22
_atom_site_aniso_U_33
_atom_site_aniso_U_12
_atom_site_aniso_U_13
_atom_site_aniso_U_23
N1 0.0219(5) 0.0189(5) 0.0211(5) -0.0004(5) 0.0001(4) -0.0003(4)
N2 0.0253(5) 0.0188(5) 0.0200(5) -0.0007(5) -0.0007(4) 0.0001(4)
N3 0.0289(6) 0.0206(5) 0.0212(6) 0.0023(5) -0.0018(5) 0.0037(4)
C10 0.0243(7) 0.0256(7) 0.0286(7) 0.0016(6) 0.0043(6) -0.0016(5)
C1 0.0215(6) 0.0169(6) 0.0186(6) -0.0026(5) -0.0030(5) -0.0014(5)
C2 0.0199(6) 0.0179(5) 0.0183(6) -0.0014(5) -0.0027(5) 0.0006(5)
C3 0.0217(6) 0.0194(6) 0.0196(6) -0.0012(5) -0.0024(5) 0.0012(5)
C4 0.0214(6) 0.0151(5) 0.0202(6) -0.0037(5) -0.0006(5) -0.0012(5)
C5 0.0224(6) 0.0219(6) 0.0227(6) -0.0015(5) -0.0021(5) 0.0016(5)
C6 0.0325(7) 0.0236(6) 0.0193(6) -0.0044(6) -0.0007(5) 0.0032(5)
C7 0.0288(7) 0.0215(6) 0.0228(6) -0.0072(5) 0.0066(5) -0.0030(5)
C8 0.0216(6) 0.0211(6) 0.0286(7) -0.0015(5) 0.0017(5) -0.0033(5)
C9 0.0235(7) 0.0203(6) 0.0199(6) -0.0016(5) -0.0027(5) -0.0002(5)

loop_
_geom_bond_atom_site_label_1
_geom_bond_atom_site_label_2
_geom_bond_distance
_geom_bond_site_symmetry_2
_geom_bond_publ_flag
N1 N2 1.3674(15) . ?
N1 C10 1.4505(17) . ?
N1 C3 1.3379(16) . ?
N2 C1 1.3331(17) . ?
N3 H3a 0.8600 . ?
N3 H3b 0.8600 . ?
N3 C1 1.3935(16) . ?
C10 H10a 0.9800 . ?
C10 H10b 0.9800 . ?
C10 H10c 0.9800 . ?
C1 C2 1.4232(17) . ?
C2 C3 1.3874(18) . ?
C2 C4 1.4714(17) . ?
C3 H3 0.9500 . ?
C4 C5 1.4034(18) . ?
C4 C9 1.4035(18) . ?
C5 H5 0.9500 . ?
C5 C6 1.3862(18) . ?
C6 H6 0.9500 . ?
C6 C7 1.394(2) . ?
C7 H7 0.9500 . ?
C7 C8 1.384(2) . ?
C8 H8 0.9500 . ?
C8 C9 1.3923(18) . ?
C9 H9 0.9500 . ?

loop_
_geom_angle_atom_site_label_1
_geom_angle_atom_site_label_2
_geom_angle_atom_site_label_3
_geom_angle
_geom_angle_site_symmetry_1
_geom_angle_site_symmetry_3
_geom_angle_publ_flag
C10 N1 N2 118.86(10) . . ?
C3 N1 N2 112.12(10) . . ?
C3 N1 C10 129.01(12) . . ?
C1 N2 N1 104.34(10) . . ?
H3b N3 H3a 109.5 . . ?
C1 N3 H3a 109.4 . . ?
C1 N3 H3b 109.9 . . ?
H10a C10 N1 109.5 . . ?
H10b C10 N1 109.5 . . ?
H10b C10 H10a 109.5 . . ?
H10c C10 N1 109.5 . . ?
H10c C10 H10a 109.5 . . ?
H10c C10 H10b 109.5 . . ?
N3 C1 N2 119.69(11) . . ?
C2 C1 N2 112.15(11) . . ?
C2 C1 N3 128.08(12) . . ?
C3 C2 C1 103.15(11) . . ?
C4 C2 C1 129.93(11) . . ?
C4 C2 C3 126.80(11) . . ?
C2 C3 N1 108.24(11) . . ?
H3 C3 N1 125.88(7) . . ?
H3 C3 C2 125.88(7) . . ?
C5 C4 C2 120.19(12) . . ?
C9 C4 C2 122.05(11) . . ?
C9 C4 C5 117.76(12) . . ?
H5 C5 C4 119.49(8) . . ?
C6 C5 C4 121.02(13) . . ?
C6 C5 H5 119.49(8) . . ?
H6 C6 C5 119.73(8) . . ?
C7 C6 C5 120.55(13) . . ?
C7 C6 H6 119.73(8) . . ?
H7 C7 C6 120.42(8) . . ?
C8 C7 C6 119.17(12) . . ?
C8 C7 H7 120.42(8) . . ?
H8 C8 C7 119.71(8) . . ?
C9 C8 C7 120.59(13) . . ?
C9 C8 H8 119.71(8) . . ?
C8 C9 C4 120.91(12) . . ?
H9 C9 C4 119.55(7) . . ?
H9 C9 C8 119.55(8) . . ?

loop_
_geom_torsion_atom_site_label_1
_geom_torsion_atom_site_label_2
_geom_torsion_atom_site_label_3
_geom_torsion_atom_site_label_4
_geom_torsion
_geom_torsion_site_symmetry_1
_geom_torsion_site_symmetry_2
_geom_torsion_site_symmetry_3
_geom_torsion_site_symmetry_4
_geom_torsion_publ_flag
N1 N2 C1 N3 176.03(9) . . . . ?
N1 N2 C1 C2 -0.93(11) . . . . ?
N1 C3 C2 C1 -0.10(11) . . . . ?
N1 C3 C2 C4 176.25(9) . . . . ?
N2 C1 C2 C3 0.66(11) . . . . ?
N2 C1 C2 C4 -175.52(10) . . . . ?
N3 C1 C2 C3 -175.98(14) . . . . ?
N3 C1 C2 C4 7.83(16) . . . . ?
C1 C2 C4 C5 157.77(14) . . . . ?
C1 C2 C4 C9 -21.80(16) . . . . ?
C2 C4 C5 C6 -179.34(12) . . . . ?
C2 C4 C9 C8 178.54(12) . . . . ?
C4 C5 C6 C7 0.44(16) . . . . ?
C4 C9 C8 C7 1.15(14) . . . . ?
C5 C6 C7 C8 -0.35(15) . . . . ?
C6 C7 C8 C9 -0.43(15) . . . . ?

loop_
_diffrn_refln_index_h
_diffrn_refln_index_k
_diffrn_refln_index_l
_diffrn_refln_intensity_net
_diffrn_refln_intensity_u
0 0 2 0.05 0.15
0 0 -2 -1.01 0.41
0 0 -3 0.26 0.3
0 0 -3 0.23 1.06
0 0 -3 0.15 0.71
0 0 3 0.62 0.8
0 0 -4 -0.23 1.44
0 0 4 0.83 0.65
0 0 -4 0.48 0.41
0 0 4 0.48 0.47
0 0 4 1.22 1.06
0 0 -4 0.12 0.99
0 0 -5 0.37 1.62
0 0 5 0.2 0.44
0 0 -5 -0.24 0.44
0 0 5 0.32 0.73
0 0 5 0.96 1.17
0 0 -5 -0.51 1.06
0 0 -6 104.78 3.48
0 0 6 97.36 3.81
0 0 6 100.1 2.06
0 0 6 94.22 2.33
0 0 -6 87.83 4.14
0 0 -6 96.87 1.99
0 0 -7 -0.23 1.82
0 0 -7 -0.07 0.48
0 0 7 -0.84 1.45
0 0 -7 -0.06 1.15
0 0 7 0.08 0.8
0 0 -8 530.99 10.62
0 0 -8 516.4 8.39
0 0 8 530.62 10.01
0 0 -8 522.11 5.27
0 0 8 525.73 6.03
0 0 -9 0.02 2.14
0 0 -9 -0.09 0.56
0 0 9 -1.41 1.66
0 0 -9 3.55 1.33
0 0 9 0.39 0.88
0 0 -10 801.75 14.37
0 0 -10 832.86 11.46
0 0 10 741.1 13.42
0 0 10 855.22 7.98
0 0 -10 751.63 7.14
0 0 -11 0.81 2
0 0 11 0.07 0.94
0 0 -11 -2.11 1.34
0 0 -11 0.11 0.59
0 0 -12 282.03 6.97
0 0 -12 294.07 9.45
0 0 12 301.66 4.95
0 0 -13 -1.08 2.37
0 0 13 -0.23 0.83
0 0 -13 0.96 1.34
0 0 -14 1565.02 22.48
0 0 14 1517.03 10.28
0 0 -15 -1.15 2.62
0 0 15 -0.16 0.74
0 0 -15 0.05 1.4
0 0 -16 860 13.49
0 0 -16 896.76 18.35
0 0 -17 2.26 2.52
0 0 18 2.66 1.48
0 0 -18 -0.37 2.57
0 0 19 -0.02 1.39
0 0 -19 1.52 2.66
0 0 20 4.29 1.66
0 0 -20 2.66 3.05
0 0 21 -1.18 1.62
0 0 -21 2.21 3.04
0 0 22 3.62 2.09
0 0 -22 3.46 3.11
0 1 0 -0.8 0.74
0 -1 0 -0.28 0.57
0 -1 0 0.19 0.19
0 1 0 -0.18 0.17
0 1 0 -0.01 0.13
0 -1 0 0.11 0.16
0 -1 -1 5.48 0.74
0 -1 1 6.41 0.98
0 1 1 4.57 0.77
0 -1 1 4.27 0.34
0 1 -1 4.45 0.34
0 -1 1 4.19 0.35
0 -1 -1 4.9 0.37
0 1 -1 5.45 0.95
0 -1 -1 5.07 0.35
0 1 1 5.91 0.38
0 1 -1 4.77 0.38
0 -1 1 4.76 0.36
0 1 2 1917.7 8.74
0 -1 2 2143.77 12.31
0 -1 2 2104.06 8.64
0 -1 2 2135 7.25
0 1 -2 2049.98 6.8
0 1 -2 2025.82 6.34
0 -1 2 1973.95 6.94
0 1 -2 2021.48 12.12
0 -1 -2 2132.94 6.87
0 1 2 2070.8 6.86
0 1 2 2022.28 9.72
0 -1 -2 2172.84 9.54
0 1 -3 36.21 1.05
0 -1 3 36.79 1.29
0 1 -3 40.83 1.24
0 1 3 35.81 1.12
0 -1 -3 35.58 1.07
0 -1 3 38.29 2.08
0 1 -3 37.99 2.11
0 -1 -3 38.06 1.81
0 1 3 32.42 1.7
0 1 -3 27.05 1.27
0 -1 3 39.37 1.67
0 -1 4 3607.27 18.04
0 -1 4 3485.3 15.45
0 1 4 3525.46 11.19
0 -1 -4 3598.29 11.16
0 1 -4 3761.89 8
0 1 -4 3637.57 18.18
0 1 4 3698.8 18.29
0 -1 -4 3782.72 17.39
0 -1 4 3662.07 17.07
0 -1 5 13.32 1.62
0 1 -5 11.81 1.25
0 1 -5 14.16 0.65
0 -1 -5 17.05 0.98
0 1 5 14.27 0.92
0 1 5 13.38 1.7
0 -1 -5 11.12 1.4
0 -1 5 13.35 1.58
0 1 -5 11.1 1.24
0 -1 6 1106.85 11.02
0 1 -6 1112.44 10.28
0 -1 -6 1110.31 7.32
0 1 -6 1165.72 5.9
0 -1 -6 1140.71 11.19
0 1 6 1123.35 12.31
0 1 -6 1105.5 9.97
0 -1 6 1170.18 12.06
0 1 -7 341.04 6.4
0 -1 -7 307.65 4.14
0 1 -7 311.78 3.44
0 1 7 309.06 7.18
0 -1 7 332.32 6.29
0 1 -7 319.25 5.83
0 -1 -7 330.86 6.52
0 -1 8 16.11 1.8
0 -1 -8 18.37 3.19
0 1 -8 18.11 2.01
0 1 -8 15.41 1.64
0 1 -8 15.36 0.92
0 -1 -8 14.3 1.09
0 1 8 13.42 2.2
0 -1 8 12.99 2.06
0 1 8 16.52 1.23
0 1 -9 4.4 1.66
0 -1 9 5.14 1.86
0 -1 -9 1.63 1.21
0 1 -9 5.31 1.41
0 1 9 2.51 1.67
0 -1 -9 3.26 0.74
0 1 -9 2.97 0.61
0 1 9 3.52 0.81
0 -1 9 2.07 1.25
0 -1 -9 -0.4 2.55
0 1 -10 4.74 0.71
0 -1 -10 7.51 0.95
0 -1 10 4.69 1.44
0 1 10 6.7 2.07
0 -1 -10 6.28 1.47
0 1 -10 4.75 1.31
0 -1 -10 5.97 2.7
0 1 -10 6 1.74
0 1 -11 16.88 1.12
0 -1 11 20.33 2.09
0 1 -11 18.99 2.4
0 -1 -11 24.18 3.67
0 -1 -11 15.91 2.04
0 1 -11 19.28 1.99
0 1 -12 17.45 1.25
0 1 -12 22 2.65
0 -1 -12 17.81 2.2
0 1 -12 15.38 1.92
0 -1 -12 14.15 3.26
0 -1 12 20.87 2.19
0 1 -13 10.9 1.12
0 -1 -13 11.26 3.13
0 1 -13 13.19 2.31
0 -1 -13 11.21 1.9
0 -1 13 10.1 1.87
0 1 -13 10.67 1.84
0 1 -14 15.25 2.65
0 -1 -14 18.52 3.73
0 1 -14 10.87 1.9
0 -1 14 15.76 1.95
0 -1 -14 17.77 2.16
0 1 -15 0.57 1.79
0 -1 -15 -0.6 2.75
0 -1 -15 3.95 1.69
0 -1 15 2.89 1.58
0 -1 16 38.86 2.72
0 -1 -16 49.2 3.46
0 -1 16 49.56 3.09
0 -1 -16 50.95 5.35
0 1 -16 57.33 4.42
0 -1 -17 0.72 3.05
0 1 -17 1.1 2.12
0 -1 -17 3.65 1.53
0 -1 17 5.21 1.63
0 -1 17 2.59 1.45
0 -1 -18 5.07 1.81
0 -1 18 2.93 1.56
0 -1 -18 4.33 3.41
0 1 -18 2.58 2.18
0 1 -19 50.65 4.53
0 -1 -19 52.36 5.83
0 -1 19 40.13 3.32
0 1 -20 56.79 4.77
0 -1 20 48.02 3.64
0 1 20 46.38 3.34
0 1 21 6.21 1.88
0 -1 21 3.17 1.76
0 -1 -21 5.9 3.83
0 1 -21 2 2.53
0 1 22 90.2 5.02
0 -1 22 105.21 5.66
0 -1 -22 91.74 7.82
0 2 0 9426.13 32.42
0 -2 0 9999 32.96
0 2 1 812.76 9.18
0 2 -1 841.68 10.1
0 -2 1 796.35 10.01
0 -2 -1 829.79 9.12
0 -2 1 850 4.95
0 2 1 907.48 5.11
0 -2 -1 781.68 4.89
0 -2 1 858.42 3.52
0 2 -1 831.23 4.79
0 2 1 851.47 4.74
0 -2 -1 835.59 4.7
0 2 -1 854.31 3.48
0 2 1 780.86 4.38
0 -2 1 818.34 5.01
0 -2 -1 797.9 5.65
0 -2 -2 2298.81 8.49
0 2 2 2191.51 8.55
0 2 -2 2133.02 16.42
0 2 2 2150.62 14.32
0 -2 -2 2057.17 13.55
0 -2 2 2152.83 16.55
0 -2 2 2122.65 8.64
0 2 2 2044.95 9.42
0 -2 -2 2123.17 10.76
0 -2 -2 2201.57 8.43
0 -2 2 2225.26 8.92
0 -2 -3 181.26 2.66
0 2 3 177.74 2.7
0 2 -3 183.51 5.23
0 2 3 180.65 4.14
0 -2 3 181.19 5.29
0 -2 -3 168.73 3.82
0 -2 3 189.83 2.91
0 -2 3 179.2 1.88
0 2 3 172.7 3.71
0 -2 3 180.83 3.37
0 2 -3 178.31 2.61
0 2 -3 173.48 2.58
0 -2 3 187.09 2.82
0 -2 -3 197.02 3.86
0 2 4 -0.2 0.51
0 -2 -4 0.31 0.54
0 2 4 1.98 1.26
0 -2 4 0.69 0.85
0 -2 -4 -0.64 1.15
0 -2 4 0.09 1.67
0 -2 -4 -0.26 0.85
0 2 4 0.84 1.02
0 2 -4 -0.2 1.59
0 -2 4 0.12 0.5
0 2 -4 0.03 0.28
0 2 -4 0.96 0.54
0 -2 4 -0.27 0.6
0 2 -4 0.19 0.55
0 -2 4 0.38 0.58
0 2 5 922.9 7.02
0 -2 -5 903.42 6.86
0 2 5 894.02 10.23
0 -2 -5 939.52 9.88
0 2 -5 938.7 6.47
0 2 -5 883.99 5.09
0 2 -5 871.06 11.81
0 2 5 935.64 8.31
0 -2 -5 915.52 7.48
0 -2 5 894.92 12
0 -2 5 969.64 10.14
0 -2 5 934.98 7.37
0 -2 5 939.67 7.5
0 2 -5 965.52 7.24
0 2 6 49.46 2.94
0 -2 -6 46.93 2.57
0 2 -6 52.3 1.69
0 2 6 51.84 1.92
0 -2 -6 35.62 1.53
0 2 -6 48.24 1.05
0 2 -6 51.49 3.23
0 2 6 52.18 1.97
0 -2 6 46.66 3.2
0 -2 -6 37.26 1.59
0 -2 6 46.56 2.27
0 2 -6 49.69 1.56
0 2 -6 46.85 1.86
0 -2 6 54.15 2.88
0 -2 7 37.1 2.99
0 -2 7 36.77 2.63
0 2 -7 39.79 1.7
0 -2 7 38.97 1.86
0 2 7 33.5 2.77
0 -2 -7 41.25 2.61
0 -2 -7 38.99 1.68
0 2 -7 39.6 1.1
0 2 -7 35.74 1.85
0 2 7 40.99 1.59
0 2 7 45.56 1.95
0 2 -8 4.89 1.05
0 2 -8 5.05 0.93
0 2 -8 4.56 0.55
0 -2 -8 5.28 0.83
0 -2 8 6.12 1.74
0 2 8 7.18 1.92
0 -2 8 3.73 1.78
0 2 9 401.04 5.9
0 2 -9 378.26 6.09
0 -2 9 350.36 8.21
0 2 9 342.58 8.65
0 -2 -9 393.44 7.95
0 2 -9 364.75 3.9
0 2 -9 357.79 6.12
0 2 10 24.02 1.61
0 -2 10 23.85 2.77
0 -2 -10 23.17 2.29
0 2 -10 25.7 1.99
0 -2 -10 27.3 4.23
0 2 10 19.99 2.64
0 2 -10 25.31 1.16
0 2 -10 20.08 1.75
0 2 -11 10.39 1.57
0 -2 11 11.22 2.1
0 -2 -11 18.29 3.7
0 -2 11 13.3 1.52
0 2 -11 12.98 1.6
0 2 -11 11.34 0.91
0 2 11 12.48 1.34
0 -2 -11 11.89 1.94
0 2 11 9.33 2.23
0 2 -12 65.72 3.32
0 -2 -12 50.38 5.27
0 -2 12 67.16 3.04
0 2 -12 58.76 1.96
0 2 -12 58.58 3.05
0 -2 -12 66.03 3.8
0 -2 12 66.83 4.02
0 -2 -13 69.12 6.35
0 2 -13 62.85 3.45
0 2 -13 67.65 3.33
0 2 -13 60.06 2.08
0 -2 -13 66.09 3.96
0 -2 13 70.33 4.31
0 -2 -14 455.17 14.87
0 2 -14 408.62 8.76
0 -2 14 387.34 7.66
0 2 -14 416.71 8.21
0 2 -14 383.47 5.38
0 -2 -14 384.82 9.04
0 -2 14 432.27 9.95
0 -2 -15 81.77 6.96
0 2 -15 84.74 4.37
0 2 -15 82.45 3.96
0 -2 15 72.3 3.64
0 -2 -15 90.8 4.6
0 -2 15 76.34 4.52
0 2 -16 737.62 12.77
0 -2 -16 748.85 19.95
0 -2 16 673.3 11.09
0 2 -16 705.78 11.48
0 -2 -16 682.48 12.37
0 -2 16 743.73 12.99
0 2 -17 5.02 1.78
0 2 -17 8.58 2.25
0 -2 -17 4.28 3.58
0 -2 -17 6.05 1.92
0 -2 17 2.88 1.48
0 -2 17 1.64 1.8
0 2 -18 1.39 1.8
0 -2 -18 1.36 3.37
0 -2 -18 -1.84 1.84
0 -2 18 -1.25 1.51
0 2 -18 -1.56 1.56
0 2 -19 40.47 3.47
0 -2 19 44.3 3.54
0 2 -19 49.05 3.87
0 -2 -19 49.06 6.37
0 2 -20 1.1 1.87
0 2 -20 2.56 1.12
0 2 -20 3.93 2.24
0 -2 -20 3.96 4.18
0 -2 20 -2.06 1.9
0 2 20 0.5 1.37
0 2 -21 6.87 2.33
0 -2 -21 1.52 3.91
0 -2 21 5.1 2.16
0 2 21 8.31 2.04
0 -2 -22 2.7 4.14
0 2 22 -0.17 1.64
0 -2 22 -0.29 1.88
0 3 0 -0.02 1.76
0 -3 0 0.67 1.7
0 -3 0 -0.29 0.37
0 3 0 0.1 0.4
0 -3 0 0.14 0.47
0 3 0 0.32 0.5
0 -3 0 0.11 0.6
0 3 0 0.09 0.41
0 -3 1 2.9 2.14
0 -3 -1 -0.91 1.75
0 3 -1 0.84 1.87
0 3 1 1.66 1.72
0 -3 -1 0.23 0.46
0 3 1 0.15 0.48
0 3 -1 0.18 0.47
0 3 -1 0.83 0.5
0 3 1 0.43 0.42
0 -3 1 0.13 0.51
0 -3 -1 0.49 0.73
0 3 -1 0.48 0.34
0 -3 1 -0.07 0.31
0 3 1 0.63 0.43
0 -3 -1 0.6 0.35
0 -3 2 168.84 1.84
0 3 2 170.21 2.81
0 -3 -2 171.55 2.72
0 3 -2 172.44 1.81
0 3 -2 172.71 2.74
0 -3 -2 170.18 5.01
0 -3 2 173.15 6.01
0 -3 -2 177.18 3.62
0 -3 2 175.41 2.9
0 -3 2 170.9 3
0 3 -2 168.17 2.74
0 -3 -2 179.1 2.92
0 3 2 174.15 5.41
0 3 -2 169.4 5.86
0 -3 2 176.05 3.05
0 3 2 165.48 2.53
0 -3 -3 94.53 2.92
0 -3 -3 84.67 2.17
0 3 3 84.76 2.15
0 -3 -3 87.45 2.14
0 3 -3 85.06 1.05
0 -3 3 81.24 1.18
0 -3 3 83.63 2.19
0 3 3 88.94 3.92
0 3 -3 77.73 4.27
0 -3 3 82.12 4.34
0 -3 -3 82.58 3.5
0 3 3 86.44 2.37
0 -3 3 89 2.51
0 3 -3 70.1 1.87
0 -3 3 87.15 2.21
0 -3 3 91.06 2.31
0 -3 -4 384.83 4.56
0 3 4 381.04 4.72
0 -3 -4 399.58 4.71
0 3 4 385.51 7.39
0 3 -4 377.87 8.89
0 -3 -4 370.14 6.9
0 -3 4 368.75 8.74
0 3 4 367.31 5.88
0 -3 4 398.18 6.05
0 -3 -4 393.58 6.14
0 -3 4 382.67 4.86
0 3 -4 404.28 4.57
0 -3 4 380.77 3.26
0 -3 4 395.75 5.07
0 -3 -5 131.02 3.95
0 3 -5 140.34 5.64
0 3 5 153.28 4.65
0 -3 5 147.13 5.77
0 -3 -5 139.65 4.05
0 3 5 146.86 4.34
0 -3 5 147.88 4.29
0 -3 5 139.19 2.37
0 3 -5 135.73 2.99
0 -3 5 135.03 3.26
0 -3 -5 145.21 3.02
0 3 5 133.09 2.99
0 3 6 132.3 3.19
0 -3 -6 124.23 2.94
0 -3 -6 138.62 4.29
0 3 6 124.66 4.36
0 3 -6 134.75 5.7
0 3 6 126.1 4.28
0 -3 -6 129.73 3.81
0 -3 6 128.51 5.67
0 -3 6 129.59 4.39
0 -3 6 133.84 2.88
0 3 -6 132.14 2.9
0 -3 6 129.57 3.41
0 3 -6 129.18 3.02
0 -3 6 134.61 3.37
0 -3 7 7.17 1.15
0 3 -7 8.61 0.95
0 3 -7 8.33 0.6
0 -3 -7 6.93 0.9
0 3 -7 6.97 0.41
0 3 7 9.43 1.1
0 -3 -7 8.88 1.14
0 -3 7 9.12 2.48
0 3 -7 9.61 2.41
0 3 7 6.9 1.34
0 -3 7 9.58 1.31
0 3 -7 7.11 0.97
0 -3 -7 8.17 1.5
0 -3 7 8.08 1.6
0 3 7 7.06 1.76
0 -3 8 245.75 5.03
0 3 8 231.16 6.85
0 -3 -8 238.32 6
0 3 -8 233.61 2.33
0 3 -8 232.64 4.08
0 3 -8 227.12 3.07
0 3 8 237.45 5.04
0 -3 8 240.72 7.87
0 -3 8 241.68 5.44
0 -3 8 220.46 6.73
0 -3 -8 242.38 4.19
0 3 -8 248.27 4.75
0 -3 -9 8.46 1.75
0 3 9 5.07 1.78
0 -3 9 7.95 2.41
0 3 -9 8.36 0.58
0 3 -9 7.28 0.92
0 3 -9 7.46 0.78
0 -3 9 7.32 1.23
0 3 -9 8.88 1.21
0 3 10 139.01 3.86
0 -3 10 135.29 6.03
0 3 -10 138.84 3.93
0 -3 -10 144.21 5.13
0 3 -10 132.61 3.01
0 3 -10 135.6 3.37
0 3 10 120.63 5.55
0 3 -10 129.81 2.2
0 -3 10 139.47 4.16
0 3 11 15.52 1.51
0 3 -11 13.88 0.86
0 3 11 14.01 2.81
0 -3 11 9.79 2.36
0 -3 -11 14.01 2.1
0 3 -11 12.6 1.21
0 -3 11 13.03 1.53
0 3 -11 14.42 1.29
0 3 -11 14.23 1.52
0 -3 12 49.79 4.09
0 3 -12 48.01 1.59
0 -3 12 51.66 2.87
0 -3 -12 43.14 3.26
0 3 -12 46.88 2.19
0 3 -12 45.66 2.24
0 3 -12 45.43 2.56
0 -3 13 11.23 2.59
0 3 -13 9.99 0.87
0 -3 -13 9.55 1.98
0 3 -13 9.76 1.2
0 3 -13 10.51 1.36
0 -3 -13 8.59 4.08
0 -3 13 9.44 1.62
0 3 -13 10 1.55
0 3 -14 29.09 2.35
0 -3 -14 28.33 2.89
0 3 -14 27.65 1.41
0 3 -14 27.74 1.82
0 -3 14 31.87 3.71
0 -3 14 28.1 2.44
0 3 -14 29.93 2.17
0 -3 -14 30.7 5.71
0 -3 15 74.55 5.2
0 -3 -15 72.73 4.25
0 -3 -15 75.37 7.33
0 3 -15 71.76 2.86
0 -3 15 64.29 3.65
0 3 -15 69.91 3.28
0 3 -15 78.45 3.71
0 -3 -16 0.75 1.83
0 -3 -16 2.15 3.88
0 3 -16 1.29 1.24
0 -3 16 1.25 1.34
0 3 -16 -0.88 0.89
0 3 -16 0.85 1.36
0 -3 16 1.2 2.31
0 -3 -17 122.78 5.53
0 -3 -17 108.84 8.83
0 -3 17 111.9 5.02
0 3 -17 117.13 4.97
0 3 -17 114.03 4.49
0 -3 17 104.46 5.89
0 3 -17 113.35 3.79
0 -3 -18 54.29 3.87
0 -3 -18 55.56 6.8
0 -3 18 42.24 3.47
0 3 -18 60.92 3.78
0 3 -18 59.28 3.46
0 -3 18 58.52 4.61
0 3 -18 55.89 2.85
0 3 -19 24.58 2.84
0 3 -19 23.01 1.97
0 -3 -19 25.79 5.57
0 -3 -19 21.46 2.89
0 3 -20 1.45 1.57
0 3 -20 1.86 1.08
0 -3 -20 4.55 4.06
0 3 -21 -1.51 1.87
0 3 21 0.95 1.46
0 -3 21 0.12 1.94
0 -3 -21 4.61 4.15
0 -3 -22 44.94 7.11
0 3 22 36.75 3.26
0 -4 0 3.24 1.97
0 4 0 4.03 2.05
0 -4 0 2.45 0.67
0 4 0 2.58 0.67
0 -4 0 2.99 0.8
0 4 0 2.17 0.53
0 -4 0 2.9 0.5
0 4 0 2.66 0.53
0 4 1 27.69 1.23
0 4 -1 31.1 1.12
0 -4 -1 29.67 1.23
0 4 -1 30.87 1.32
0 -4 1 28.78 1.06
0 4 1 31.02 3.22
0 4 -1 27.74 3.12
0 -4 1 27.39 2.98
0 -4 -1 29.23 2.89
0 -4 -1 27.4 1.62
0 -4 1 29.56 1.41
0 -4 -1 29.34 1.46
0 4 1 30.19 1.41
0 4 -1 28.55 1.38
0 4 1 30.32 1.25
0 -4 1 28.75 1.43
0 4 2 70.82 2.06
0 4 -2 73.67 1.48
0 -4 -2 77.72 2.06
0 4 -2 75.27 2.01
0 4 2 70.07 4.19
0 4 -2 86.98 5.02
0 -4 -2 76.29 4.2
0 -4 2 73.03 4.56
0 -4 -2 74.72 2.78
0 -4 2 78.48 2.24
0 -4 2 77.07 1.54
0 4 -2 72.81 2.16
0 -4 -2 78.52 2.23
0 -4 2 69.1 2.31
0 4 2 76.63 2.22
0 4 2 72.65 1.8
0 -4 2 73.43 2.26
0 -4 3 135.05 3.19
0 -4 3 131 1.79
0 -4 -3 136.64 3.01
0 4 -3 124.72 2.87
0 -4 -3 136.87 2.88
0 4 3 138.41 2.98
0 4 -3 135.92 1.74
0 4 -3 133.41 6.09
0 4 3 144.37 5.68
0 -4 -3 138.52 5.37
0 -4 -3 131.99 3.81
0 -4 3 137.87 3.37
0 -4 3 140.05 3.09
0 4 3 134.04 2.65
0 -4 3 139.62 3.21
0 4 -4 40.91 0.81
0 4 4 43.08 1.81
0 -4 -4 41.72 1.73
0 4 -4 44.36 1.77
0 -4 -4 44.8 1.83
0 -4 4 41.5 1.27
0 -4 4 39.3 1.87
0 4 4 43.65 3.39
0 4 -4 45.11 3.92
0 -4 4 47.81 3.98
0 4 4 47.47 1.96
0 -4 4 41.78 2.21
0 -4 4 43.46 1.87
0 -4 -4 44.83 2.43
0 4 5 281.8 4.65
0 -4 -5 278.78 4.5
0 4 -5 288.61 9.06
0 4 5 292.21 7.78
0 -4 -5 277.31 6.93
0 -4 5 304.76 9.09
0 4 5 296.69 5.43
0 -4 5 296.69 6.2
0 4 -5 277.82 4.38
0 -4 5 290.2 4.9
0 -4 5 307.62 3.47
0 -4 -5 293.09 4.71
0 -4 -5 292.5 5.81
0 -4 5 305.53 5.16
0 4 -6 94.03 2.68
0 4 6 92.94 2.91
0 4 6 91.71 4.38
0 -4 6 82.51 5.11
0 -4 -6 90.92 4.05
0 4 6 86.79 3.47
0 -4 6 91.58 3.9
0 -4 -6 98.7 3.69
0 -4 6 96.59 2.16
0 -4 6 99.52 3.14
0 4 -7 1.66 0.74
0 -4 -7 1.57 1.27
0 -4 7 -0.97 1.42
0 4 7 0.55 1.4
0 4 7 0.2 0.77
0 -4 7 1.63 0.72
0 -4 7 1.24 0.81
0 4 7 1.18 1.44
0 -4 -7 -0.27 1.12
0 -4 7 2.01 2.18
0 -4 8 4.19 0.98
0 -4 -8 5.2 1.17
0 4 8 7.34 1.69
0 -4 8 4.75 2.29
0 -4 -8 5.27 1.38
0 4 8 5.82 1.88
0 -4 8 8.64 1.27
0 4 -8 3.8 0.83
0 -4 9 0.92 0.91
0 4 -9 0.06 0.77
0 -4 9 0.3 2.29
0 -4 -9 1.2 0.91
0 4 9 0.7 1.63
0 -4 9 0.57 1.19
0 4 10 2.4 1.82
0 -4 -10 0.5 1.35
0 -4 10 -3.41 2.49
0 -4 -10 0.55 0.94
0 4 10 -0.36 0.9
0 4 -10 0.03 0.24
0 -4 10 0.39 0.93
0 4 -10 0.32 0.82
0 4 -10 0.78 0.73
0 -4 11 475.83 12.51
0 4 -11 449.23 6.61
0 4 -11 453.16 7.25
0 -4 -11 460.59 9.36
0 4 -11 436.14 4.56
0 -4 11 434.64 7.88
0 4 -11 453.28 3.3
0 -4 12 4.45 1.31
0 -4 12 0.3 2.25
0 4 -12 2.98 0.62
0 4 -12 2.14 0.86
0 4 -12 2.66 0.98
0 -4 -12 0.83 3.41
0 -4 -12 2.95 1.64
0 4 -12 2 0.4
0 4 -13 123.29 4.23
0 -4 13 115.51 6.68
0 -4 -13 128.56 9.2
0 4 -13 109.67 2.06
0 4 -13 107.34 3.48
0 4 -13 111.86 2.72
0 -4 13 102.51 4.29
0 -4 -13 113.17 5.03
0 -4 14 4.86 2.83
0 -4 14 6.83 1.67
0 4 -14 8.24 1.32
0 -4 -14 6.98 2.01
0 4 -14 5.29 0.89
0 4 -14 8.97 1.59
0 -4 15 8.19 1.84
0 4 -15 10.53 1.43
0 4 -15 9.86 1.64
0 -4 -15 10.68 2.09
0 -4 -15 9.69 4.82
0 4 -15 9.05 1.13
0 -4 15 5.08 2.69
0 -4 -16 88.7 4.62
0 -4 16 87.02 4.45
0 4 -16 100.46 4.35
0 4 -16 86.43 3.4
0 -4 16 91.4 6.24
0 -4 -16 94.18 8.76
0 -4 -17 37.25 3.32
0 -4 17 44.71 3.4
0 4 -17 40.79 3.1
0 4 -17 37.49 2.39
0 -4 17 43.23 4.74
0 -4 -17 45.77 6.99
0 -4 -18 27.17 2.92
0 -4 18 27.38 2.91
0 4 -18 35.68 2.94
0 4 -18 29.08 2.21
0 -4 18 32.51 4.28
0 -4 -18 36.73 6.71
0 4 -19 19.17 1.98
0 4 -19 22.1 2.75
0 -4 -19 17.8 5.73
0 -4 19 18.25 2.7
0 -4 20 12.75 2.57
0 4 -20 17.08 2.6
0 -4 21 242.14 8.73
0 4 21 236.63 7.13
0 4 -21 279.71 8.53
0 -4 -21 287.16 15.48
0 -5 0 1.51 0.81
0 5 0 0.67 0.52
0 5 0 0.4 0.63
0 5 0 1.17 0.54
0 -5 0 0.68 0.42
0 -5 0 0 2.01
0 -5 -1 305.02 9.12
0 -5 1 286.78 9.13
0 5 1 279.25 4.46
0 5 -1 290.08 4.59
0 -5 -1 296.86 5.49
0 -5 1 300.38 3.71
0 5 -1 290.38 4.12
0 -5 -1 301.1 4.14
0 5 -1 283.84 3.62
0 5 1 283.05 4.11
0 -5 1 300.82 4.96
0 5 1 299.59 3.87
0 -5 2 15.21 1.32
0 5 2 14.76 1
0 -5 2 15.2 2.93
0 -5 -2 14.8 2.65
0 5 -2 12.26 1.1
0 -5 -2 12.99 1.02
0 5 2 14.94 1.11
0 5 -2 14.32 0.82
0 -5 2 16.82 0.9
0 5 2 14.17 2.95
0 5 2 12.11 1.11
0 -5 -2 13.92 1.58
0 5 3 43.92 3.77
0 -5 3 39.48 3.82
0 -5 -3 42.01 3.7
0 -5 -3 35.36 2.26
0 5 -3 39.62 1.8
0 -5 3 38.88 2.16
0 -5 -3 37.88 1.7
0 5 -3 39.18 1.14
0 5 3 39.8 1.8
0 -5 3 37.99 1.19
0 -5 3 39.3 1.99
0 5 3 38.48 1.46
0 -5 -4 120.03 3.98
0 5 -4 134.31 1.84
0 5 4 125.11 3.27
0 -5 -4 109.59 2.94
0 -5 -4 120.42 5.54
0 -5 4 119.49 6.44
0 -5 4 117.02 2.39
0 5 4 120.59 5.96
0 5 4 117.39 2.66
0 -5 4 125.88 3.54
0 -5 4 123.43 4.02
0 5 -4 122.77 3.14
0 -5 5 1.22 0.45
0 -5 5 1.92 1.23
0 -5 -5 2.55 1.25
0 -5 -5 2.66 1.86
0 -5 5 -0.56 2.24
0 5 5 1.46 1.87
0 5 -5 1.96 0.72
0 -5 5 1.14 0.88
0 5 5 0.61 0.71
0 5 5 1.54 0.88
0 -5 6 402.94 11.56
0 -5 -6 400.43 9.32
0 5 6 418.69 6.31
0 5 -6 423.15 6.05
0 -5 6 421.84 4.51
0 -5 6 376.97 8.26
0 5 6 397.82 10.31
0 5 6 432.9 6.71
0 -5 6 420.3 6.89
0 -5 -6 403.2 7.39
0 5 -7 60.41 2.45
0 5 7 68.87 4.32
0 -5 -7 64.4 3.76
0 -5 7 60.61 5.01
0 -5 -7 67.96 3.34
0 -5 7 67.16 2.01
0 -5 7 62.15 2.78
0 5 7 70.39 3.23
0 -5 8 1.26 0.82
0 -5 8 2.87 1.13
0 -5 -8 2.11 1.46
0 -5 8 1.74 2.46
0 5 8 0.21 1.8
0 5 -8 0.99 0.78
0 -5 -8 0.98 1.3
0 5 8 0.4 1.28
0 -5 9 8.09 2.81
0 -5 -9 6.36 1.53
0 -5 9 12.42 1.37
0 5 -9 10.74 1.3
0 5 9 11.11 2.14
0 5 9 9.97 1.44
0 -5 9 9.8 1.47
0 5 10 176.11 6.49
0 5 -10 198.65 4.8
0 -5 -10 189.17 5.74
0 -5 10 185.11 8.56
0 -5 10 196.25 5.4
0 5 10 197.03 5.04
0 5 11 22.53 3.19
0 -5 11 19.66 2.1
0 -5 -11 16.53 1.8
0 -5 11 16.78 3.51
0 5 -11 21.27 1.83
0 5 11 17.76 1.8
0 -5 -11 14.81 2.1
0 -5 -12 27.24 5.78
0 -5 12 28.84 4.19
0 -5 -12 23.84 2.53
0 -5 12 23.05 2.35
0 5 -12 26.8 2.13
0 -5 13 77.4 6.07
0 5 -13 80.42 3.55
0 -5 -13 70.61 4.06
0 -5 13 76.28 3.87
0 5 -14 4.06 1.26
0 -5 -14 4.38 1.72
0 -5 14 2.22 1.37
0 -5 14 4.27 2.73
0 5 -15 28.43 2.4
0 -5 -15 27.31 2.88
0 -5 15 22.65 2.49
0 -5 -15 19.17 5.75
0 5 -16 22.1 2.24
0 -5 -16 28.1 6.55
0 -5 16 21.9 2.66
0 -5 16 16.96 3.81
0 -5 -16 20.37 2.57
0 -5 17 142.52 8.49
0 -5 -17 142.5 11.3
0 5 -17 136.31 5.15
0 -5 17 118.51 5.56
0 -5 -17 124.88 5.46
0 -5 18 85.04 6.99
0 -5 -18 72.81 4.38
0 -5 -18 82.47 9.39
0 5 -18 83.59 4.3
0 -5 18 81.13 4.84
0 5 -19 31.26 2.89
0 -5 19 34.56 3.49
0 -5 -19 40.39 7.17
0 -5 -20 54.59 8.23
0 -5 20 49.42 4.22
0 5 -20 56.82 3.92
0 6 0 18.41 1.43
0 6 0 21.36 1.32
0 -6 0 20.31 3.34
0 -6 0 18.33 1.15
0 6 0 19.99 1.25
0 -6 0 21.74 1.88
0 -6 -1 147.42 4.5
0 6 -1 139.21 3.64
0 6 1 147.32 3.67
0 6 1 169.29 3.65
0 6 -1 151.36 3.07
0 -6 -1 145.17 3.21
0 -6 1 137.58 2.83
0 -6 -1 138.52 6.95
0 -6 1 147.91 7.44
0 -6 1 149.06 4.15
0 6 1 159.61 3.08
0 6 2 52.97 1.76
0 -6 -2 50.6 4.47
0 -6 2 49.42 4.71
0 -6 2 53.05 2.54
0 -6 -2 47.75 1.94
0 -6 2 49.17 1.63
0 6 -2 51.06 2.19
0 -6 -2 53.6 2.93
0 -6 2 49 2.44
0 6 2 54.44 2.22
0 -6 3 108.46 6.5
0 -6 -3 98.52 5.71
0 6 -3 95.5 2.99
0 -6 3 99.59 3.71
0 6 3 101.04 3.12
0 6 -3 99.19 2.04
0 6 3 95.52 2.32
0 -6 3 97.1 3.32
0 -6 3 86.35 2.05
0 -6 -3 93.68 3.88
0 -6 4 3 1.25
0 -6 -4 3.57 1.46
0 6 4 3.05 0.63
0 -6 4 2.49 0.96
0 6 -4 3.94 0.94
0 -6 -4 1.69 2.02
0 -6 4 2.67 0.53
0 -6 -5 438.94 7.65
0 6 -5 426.42 6.32
0 -6 5 411.63 4.79
0 -6 5 425.74 7.2
0 6 5 426.73 5.06
0 -6 5 408.03 12.62
0 -6 -5 423.13 10.95
0 -6 -6 126.6 4.2
0 -6 6 130.99 2.76
0 -6 6 130.24 4.26
0 6 6 124.21 2.96
0 -6 6 128.3 7.49
0 -6 -6 129.99 6.16
0 6 -6 127.3 3.61
0 6 7 10.38 1.43
0 -6 -7 6.19 2.12
0 6 7 7.26 1.07
0 -6 -7 7.76 1.62
0 -6 7 9.34 0.94
0 -6 7 9.5 1.54
0 6 -7 8.76 1.24
0 6 8 8.02 1.4
0 -6 8 9.97 1.64
0 -6 -8 6.08 1.98
0 -6 8 12.75 3.35
0 6 8 7.64 1.38
0 -6 -8 8.76 1.76
0 -6 8 8.19 0.96
0 6 -8 9.41 1.3
0 -6 -9 -0.56 1.35
0 6 -9 1.01 0.88
0 6 9 -0.61 1.08
0 -6 9 0.22 1.12
0 6 9 0.24 1.24
0 -6 -9 2.62 1.62
0 6 10 117.24 4.14
0 -6 10 108.79 7.62
0 -6 -10 123.05 4.97
0 -6 -10 117.08 4.52
0 -6 10 123.78 4.74
0 6 -10 115.51 3.83
0 6 -11 45.91 2.62
0 -6 11 43.25 5.4
0 -6 11 37.34 2.93
0 -6 -11 40.55 2.96
0 -6 -11 44.39 3.05
0 -6 -12 64.79 3.36
0 -6 -12 78.37 8.44
0 -6 12 63.98 6.18
0 6 -12 70.6 3.27
0 -6 -12 65.73 3.66
0 -6 12 60.18 3.55
0 -6 13 54.05 5.91
0 6 -13 48.66 2.82
0 -6 -13 48.4 3.39
0 -6 13 51.07 3.4
0 6 -14 99.6 4.22
0 -6 14 93.12 4.63
0 -6 14 108.43 7.83
0 -6 -14 99.25 9.62
0 6 -15 2.36 1.3
0 -6 15 0.93 1.55
0 -6 15 -3.01 3.24
0 -6 -15 3.84 4.87
0 -6 16 1.02 1.71
0 -6 16 2.82 3.66
0 6 -16 1.7 1.39
0 6 -17 -1.61 1.43
0 -6 17 0.34 1.7
0 -6 17 -0.09 3.57
0 -6 -17 2.64 4.8
0 6 -18 1.32 1.42
0 -6 18 2.95 2.1
0 -6 -18 0.63 5.52
0 -6 18 3.91 3.58
0 -6 19 5.31 2.25
0 -6 19 3.16 3.94
0 7 0 0.69 0.87
0 -7 0 1.19 0.66
0 7 0 0.7 0.74
0 -7 0 0.64 0.82
0 -7 0 -1.36 2.77
0 -7 -1 100.97 6.56
0 -7 1 101.49 6.76
0 -7 1 100.96 3.99
0 -7 -1 96.74 4.2
0 -7 1 90.83 3.33
0 7 1 94.98 3.27
0 -7 1 78.79 2.52
0 7 -1 98.45 2.66
0 7 1 100.04 2.94
0 7 -1 96.99 3.26
0 7 -2 2.31 0.85
0 7 2 1.45 0.61
0 -7 2 0.05 1.07
0 -7 2 2.31 1.1
0 -7 -2 1.26 1.45
0 -7 2 1.59 0.64
0 7 2 0.67 0.73
0 -7 -2 2.87 2.64
0 -7 2 -0.43 2.77
0 -7 3 143.47 2.86
0 7 3 158.55 2.96
0 -7 -3 155.85 7.69
0 -7 3 145.4 8.36
0 7 -3 147.92 4.02
0 -7 3 154.66 5.22
0 -7 3 148.36 4.59
0 -7 -3 139.22 4.9
0 7 3 156.35 4.05
0 -7 4 167.3 8.94
0 -7 -4 161.39 7.76
0 -7 -4 163.16 4.88
0 7 -4 163.91 4.25
0 -7 4 163.15 4.75
0 7 4 172.32 4.34
0 7 4 157.68 2.87
0 -7 -5 112.8 4
0 -7 5 99.37 2.62
0 7 -5 106.08 3.57
0 -7 -5 109.67 6.36
0 7 5 111.45 3.65
0 7 5 111.31 2.44
0 -7 5 105.45 4.05
0 7 -6 5.62 1.18
0 -7 -6 8.06 1.58
0 -7 6 7.68 1.56
0 7 6 6.01 1.2
0 -7 -6 8.84 2.7
0 -7 6 3.03 3.01
0 -7 7 23.11 4.3
0 -7 -7 19.38 1.92
0 -7 -7 26.7 3.43
0 -7 7 21.16 2.16
0 7 -7 20.92 1.76
0 7 7 22.43 1.96
0 -7 -8 41.58 2.5
0 7 8 49.59 2.76
0 -7 -8 47.03 4.1
0 7 -8 44.12 2.54
0 -7 8 46.34 2.96
0 -7 9 115.38 8.08
0 -7 -9 110.13 5.68
0 7 -9 116.48 4
0 -7 9 109.05 4.47
0 -7 -10 311.14 8.83
0 -7 10 329.32 13.37
0 7 -10 324.25 6.7
0 -7 10 315.45 7.8
0 -7 -11 2.37 1.82
0 -7 11 -2.66 3.33
0 -7 11 0.94 1.39
0 7 -11 2.36 1.19
0 -7 12 6.59 3.83
0 -7 12 2.39 1.55
0 7 -12 4.43 1.33
0 7 -13 9.6 1.67
0 -7 13 7.14 2.06
0 -7 13 9.47 4.27
0 -7 -13 5.43 4.79
0 -7 14 13.54 4.34
0 -7 14 4.47 1.62
0 -7 -14 11.86 6
0 7 -14 7.1 1.6
0 -7 15 35.77 5.37
0 -7 15 31.94 3.39
0 -7 -15 23.59 6.92
0 7 -16 3.47 1.59
0 -7 -16 2.14 5.29
0 -7 16 5.47 3.82
0 -7 16 5.89 2.16
0 7 -17 30 2.87
0 -7 17 32.76 3.66
0 -7 17 23.59 5.16
0 -8 0 84.27 6.68
0 8 0 82.88 3.3
0 -8 0 91.04 4.23
0 8 -1 4.81 1.19
0 8 1 3.52 1.05
0 -8 1 3.13 1.63
0 -8 -1 4.39 1.83
0 -8 -1 10.29 3.42
0 -8 1 5.81 3.39
0 -8 2 8.23 1.84
0 -8 2 11.48 3.43
0 -8 -2 10.31 3.49
0 8 -2 9.28 1.42
0 8 -3 -0.37 1
0 -8 3 0.01 1.33
0 -8 -3 -1.85 3.07
0 -8 3 -3.81 3.54
0 -8 4 59.88 3.35
0 8 -4 60.57 2.93
0 -8 -4 62.62 5.57
0 -8 5 98.36 4.17
0 8 -5 93.86 3.58
0 -8 -5 98.43 6.97
0 -8 5 96.53 7.65
0 -8 6 157.78 5.33
0 -8 -6 180.55 8.48
0 -8 6 175.15 10.08
0 8 -6 166.97 4.88
0 8 -7 4.17 1.26
0 -8 7 2.06 1.29
0 -8 7 5.42 4.02
0 -8 -7 8.18 3.07
0 -8 8 104.73 4.7
0 -8 8 121.76 8.91
0 -8 -8 128.65 7.06
0 8 -8 109.96 4.08
0 -8 9 27.5 2.81
0 -8 9 26.11 5.14
0 -8 -9 29.82 3.85
0 8 -9 26.13 2.2
0 8 -10 21.4 2.12
0 -8 10 19.31 2.38
0 -8 -10 14.41 2.78
0 -8 10 17.72 4.87
0 -8 -10 25.66 6.18
0 -8 11 2.94 1.73
0 -8 11 6.77 4.5
0 8 -11 1.58 1.2
0 -8 12 0.28 3.76
0 -8 -12 -3.82 4.97
0 -8 12 -0.22 1.72
0 8 -12 0.59 1.17
0 8 -13 14.9 2.03
0 -8 13 8.69 4.19
0 -8 13 13.81 2.44
0 -8 -13 6.81 6.03
0 -8 14 21.02 2.94
0 -8 14 18.8 5.07
0 8 -14 17.2 2.26
0 -8 -14 15.17 6.27
0 8 -15 -1.42 1.43
0 -8 15 3.07 4.08
0 -8 15 0.36 1.83
0 -8 -15 3.56 5.8
0 -9 0 -2.45 3.07
0 9 0 0.61 1.11
0 -9 -1 30.67 4.92
0 -9 1 29.27 4.94
0 9 -1 29.5 2.26
0 -9 2 41.39 5.61
0 -9 -2 51.2 5.89
0 9 -2 39.22 2.56
0 -9 3 140.93 9.4
0 -9 -3 126.17 8.37
0 9 -3 147.11 4.69
0 9 -4 16.02 1.89
0 -9 4 9.68 3.83
0 -9 -4 15.13 4.07
0 -9 -5 2.99 3.17
0 -9 5 2.18 3.51
0 9 -5 2.93 1.22
0 -9 6 27.14 2.8
0 -9 -6 25.86 3.96
0 9 -6 27.23 2.35
0 -9 7 0.03 1.53
0 -9 7 -0.89 4.3
0 -9 -7 1.77 2.92
0 9 -7 1.14 1.31
0 9 -8 12.31 1.8
0 -9 -8 13.12 3.46
0 -9 8 9.9 3.96
0 -9 -8 14.28 5.07
0 -9 8 11.49 2.07
0 -9 -9 5.33 2.69
0 -9 9 -0.42 4.07
0 9 -9 4.92 1.47
0 -9 9 7.9 2.16
0 -9 -10 -4.45 5.19
0 -9 10 0.54 2
0 9 -10 1.11 1.38
0 -9 10 -3.08 4.15
0 -9 11 33.29 3.24
0 -9 -11 44.32 8.29
0 9 -11 37.92 2.91
0 -9 11 38.12 6.56
0 9 -12 1.42 1.54
0 -9 12 -0.91 2.07
0 -9 12 2.21 4.44
0 -9 -12 0.5 5.58
0 -10 0 1.72 3.47
0 10 -1 75.27 3.73
0 -10 -1 65.16 7.21
0 -10 1 82.06 7.88
0 10 -2 -2.56 1.34
0 -10 2 -4.5 3.94
0 -10 -2 0.98 3.37
0 10 -3 2.26 1.23
0 -10 -3 5.45 4.65
0 -10 -3 1.7 3.36
0 -10 3 6.06 3.78
0 -10 4 43.21 6.25
0 -10 -4 37.17 5.56
0 10 -4 37.4 2.77
0 -10 -4 44.37 7.03
0 -10 5 33.79 6.04
0 -10 -5 42.29 5.45
0 -10 -5 38.33 6.93
0 10 -5 32.57 2.61
0 -10 -6 -2.19 3.43
0 10 -6 0.14 1.38
0 -10 -7 25.42 6.14
0 -10 -7 21.6 4.61
0 10 -7 22.36 2.47
0 -10 -8 12.09 5.58
0 -10 -8 11.23 3.45
0 -10 8 12.75 5.09
0 10 -8 8.16 1.79
1 0 0 0.85 0.78
-1 0 0 -0.58 0.9
1 0 0 0.22 0.42
1 0 1 14.35 0.7
1 0 -1 15.43 0.9
-1 0 -1 13.26 0.74
-1 0 1 14.02 0.94
1 0 -1 14.37 0.93
-1 0 -1 14.07 0.76
-1 0 1 14.68 1.03
-1 0 -1 13.84 1.61
1 0 1 14.85 1.52
-1 0 -2 687.26 8.74
-1 0 2 656.02 6.19
-1 0 2 671.42 5.17
1 0 -2 677.64 4.92
-1 0 -2 663.53 4.27
1 0 2 626.34 4.08
1 0 2 654.95 8.22
-1 0 -3 1244.17 5.97
1 0 3 1170.65 5.89
-1 0 3 1243.15 7.28
1 0 -3 1242.99 6.95
1 0 3 1208.11 12.5
1 0 -3 1305.56 9.46
-1 0 3 1269.79 9.96
-1 0 4 77.77 2.04
1 0 -4 78.53 2.3
1 0 -4 78.96 2.75
-1 0 4 81.63 3.13
-1 0 -4 77.56 1.64
1 0 -4 81.01 1.94
1 0 4 74.76 1.62
1 0 4 72.73 3.56
-1 0 -4 69.75 3.48
1 0 -5 0.65 1.17
-1 0 5 -0.87 1.38
1 0 -5 0.68 0.82
1 0 5 1.91 0.52
-1 0 -5 1 0.48
1 0 5 3.26 1.91
-1 0 -5 2.25 1.83
1 0 -5 0.59 0.55
-1 0 5 0.23 0.59
1 0 6 329.13 3.85
1 0 -6 343.65 4.88
-1 0 6 308.1 7.2
1 0 -6 323.89 6.38
-1 0 -6 327.2 7.76
1 0 6 318.42 8
-1 0 6 343.79 4.61
-1 0 -6 334.08 3.77
-1 0 6 337.92 5.22
-1 0 -7 11.53 2.3
1 0 7 11.8 0.91
-1 0 7 11.66 1.11
-1 0 7 12.64 2.33
1 0 -7 9.92 1.76
1 0 7 12.73 2.42
-1 0 -7 12.57 0.88
1 0 -7 12.06 1.3
-1 0 7 12.69 1.46
-1 0 -8 1145.93 7.84
-1 0 8 1256.37 9.96
-1 0 8 1221.33 12.67
-1 0 -8 1234.64 16.1
1 0 8 1110.85 16.2
1 0 -8 1190.16 14.02
-1 0 8 1233.5 17.26
1 0 -8 1218.07 9.83
-1 0 9 3.85 2.27
1 0 -9 7.17 1.87
-1 0 9 7.08 1.09
-1 0 -9 5.42 1.96
-1 0 9 8.95 1.67
1 0 9 6.26 2.1
1 0 -9 5.12 1.04
1 0 9 7.07 0.86
-1 0 -9 6.46 0.82
1 0 -9 5.61 0.87
-1 0 10 0.07 0.77
1 0 -10 -0.48 0.9
1 0 10 0.25 0.63
-1 0 -10 -0.07 0.58
1 0 -10 -1.8 1.59
-1 0 10 0.45 2.3
-1 0 -10 1.54 1.57
-1 0 10 -1.52 1.54
-1 0 11 45.08 2.32
-1 0 -11 44.55 1.89
1 0 11 50.04 2.04
1 0 -11 51.57 3.74
-1 0 -11 50.62 3.79
-1 0 -12 1.75 1.87
-1 0 12 0.84 0.89
1 0 -12 1.33 1.74
1 0 12 0.63 0.68
-1 0 -13 11.86 2.55
-1 0 13 6.71 1.3
1 0 13 7.71 1.8
1 0 -13 7.53 2.35
1 0 -14 4.72 2.24
-1 0 -14 0.74 2.94
-1 0 14 3.39 1.38
-1 0 -14 0.52 2.01
1 0 14 1.77 1.44
1 0 14 1.78 0.83
-1 0 15 7.61 1.52
-1 0 -15 5.17 2.92
1 0 -15 10.13 3.07
-1 0 -15 8.17 2.33
1 0 15 6.84 1.12
1 0 15 10.12 1.85
-1 0 16 17.33 2.04
-1 0 -16 20.06 3.97
1 0 16 22.18 2.34
1 0 -16 24.57 3.3
-1 0 -16 17.95 2.93
-1 0 17 77.62 3.89
-1 0 -17 77.04 6.3
1 0 -17 81.88 5.54
-1 0 -17 85.87 5.41
-1 0 -18 19.89 4.31
-1 0 18 10.65 1.93
1 0 -18 12.82 3.11
-1 0 -18 20.41 3.11
-1 0 19 29.93 2.87
-1 0 -19 37.61 4.91
1 0 -19 31.25 4.23
-1 0 -19 26.38 3.42
-1 0 20 89.07 4.7
-1 0 -20 102.31 6.09
1 0 -20 88.82 6.57
-1 0 -20 97.33 7.47
-1 0 21 6.71 2
-1 0 -21 7.69 2.4
-1 0 -21 4.8 3.86
1 0 -21 13.89 3.52
-1 0 22 1.8 1.75
-1 0 -22 0.02 2.09
1 0 -22 2.65 3.05
-1 0 -22 0.77 3.49
-1 1 22 25.94 2.98
1 -1 22 29.9 3.27
-1 -1 -22 36.31 4.12
1 1 -22 25.65 3.28
-1 -1 -22 38.17 6.18
1 1 -22 29.04 3.81
-1 1 21 28.5 3.02
-1 -1 -21 40.65 4.39
1 1 -21 28.72 3.31
-1 -1 -21 37.62 5.78
1 1 -21 34.88 3.94
1 1 -20 30.64 3.79
-1 -1 -20 30.64 3.75
-1 1 20 23.11 2.63
-1 -1 -20 22.09 5.14
-1 -1 -19 17.77 3.32
1 1 -19 18.14 3.11
-1 -1 -19 15.26 4.53
-1 1 19 16.45 2.29
-1 -1 -18 68 6.98
1 1 -18 67.49 4.82
1 1 -18 66.8 2.37
-1 -1 -18 64.94 5.08
-1 1 18 57.95 3.48
-1 -1 -17 147.53 7.19
1 1 -17 153.84 6.83
-1 -1 -17 166.1 10.01
-1 1 17 159.49 5.33
1 1 -17 150.26 3.42
-1 -1 -16 113.08 6.21
-1 1 16 105.16 4.19
1 1 -16 115.43 5.72
1 -1 16 115.86 5.51
1 1 -16 115.88 2.9
1 -1 15 12.72 2.62
1 1 -15 14.91 1.11
1 1 -15 15.6 2.38
-1 1 15 14.18 1.89
-1 -1 -15 13.32 2.84
-1 -1 -15 16.84 4.32
1 1 -14 204.72 3.63
1 -1 14 194.73 6.85
-1 1 14 202.74 5.28
-1 -1 -14 195.86 7.89
1 1 -14 205.18 7.04
1 -1 13 255.68 4.61
1 -1 13 242.25 7.53
-1 1 13 241.54 5.48
1 1 -13 240.15 7.3
-1 -1 -13 238.22 8.3
1 1 -12 8.78 0.81
-1 1 12 10.26 1.33
1 1 -12 10.92 2
1 -1 12 9.12 2.15
1 1 -11 184.99 5.92
-1 -1 -11 185.34 7.06
1 1 -11 188.14 2.98
-1 1 11 180.32 4.31
1 1 -11 190.18 5.47
1 -1 11 189.87 3.63
1 1 -10 48.67 3
-1 -1 -10 42.97 3.72
-1 1 10 48.54 3.27
1 1 -10 47.03 1.48
-1 -1 -10 44.55 1.94
-1 1 10 47.04 2.15
1 1 -10 49.28 2.88
1 1 -10 44.36 1.84
1 1 -9 239.58 5.97
1 -1 9 223.17 7.71
-1 -1 -9 237.68 7.65
-1 1 9 238.77 6.3
1 1 -9 245.33 3.05
1 -1 9 251.72 3.63
-1 -1 -9 230.39 4.01
-1 1 9 233.33 4.36
1 1 -9 247.73 5.96
1 1 -8 46.85 2.7
-1 -1 -8 46.67 3.57
1 -1 8 42.7 3.44
1 1 -8 43.19 1.23
-1 1 8 42.28 1.8
-1 -1 -8 39.36 1.67
1 -1 8 41.25 1.42
-1 1 8 38.65 2.55
1 1 -8 41.36 2.48
1 1 -7 258.91 5.36
-1 1 7 282.9 4.17
1 -1 7 257.79 7.44
-1 -1 -7 269.05 7.68
-1 -1 -7 260.43 3.87
1 -1 7 283.88 3.34
-1 1 7 268.27 5.56
1 1 -7 275.2 5.94
1 1 -6 821.47 10
1 1 -6 831.76 7.3
-1 -1 -6 808.33 6.42
-1 1 6 823.6 6.52
1 1 -6 801.15 7.15
-1 -1 -6 780.31 12.09
1 -1 6 787.45 11.9
1 -1 6 801.74 5.1
-1 1 6 828.19 8.52
1 1 -6 806.46 8.73
-1 1 6 787.3 13.64
-1 -1 -5 700.3 5.75
1 1 -5 783.34 6.82
1 -1 5 743.35 4.52
-1 1 5 725.54 5.67
1 1 -5 737.8 6.4
1 1 -5 779.9 7.6
1 -1 5 736.04 10.71
-1 -1 -5 762.44 11.54
1 1 -5 746.78 9.16
-1 1 5 732.23 6.62
-1 1 5 746.47 11.95
1 1 -4 503.65 7.3
-1 -1 -4 480.3 4.52
1 -1 4 473.81 3.35
1 1 -4 494.75 5.45
1 1 -4 510.23 5.26
-1 1 4 500.39 4.37
1 1 -4 487.4 4.54
-1 -1 -4 470.88 8.6
1 -1 4 473.03 8.22
1 1 -3 2288.4 14.81
1 1 -3 2427.49 10.55
-1 1 3 2377.98 17.18
-1 -1 -3 2310.99 9.13
-1 1 3 2277.52 8.55
1 1 -3 2216.97 10.88
1 -1 3 2234.02 16.61
-1 -1 -3 2308.22 17.68
1 -1 2 2498.41 15.46
1 -1 2 2421.96 7.53
-1 1 2 2396.73 8.48
1 1 -2 2283.77 10.41
1 1 -2 2283.25 14.34
-1 -1 -2 2434.79 17.15
-1 1 2 2293.4 15.12
-1 -1 -2 2391.76 8.95
1 1 -2 2529.24 9.84
1 1 -2 2466.71 7.67
1 -1 1 2048.3 12.69
1 1 -1 2028.46 9.97
1 1 -1 2028.79 12.23
-1 1 1 2084.88 9.5
-1 -1 -1 2024.98 13.65
-1 1 1 2054.56 11.97
1 1 -1 1926.92 8.17
-1 -1 -1 2041.49 8
1 1 -1 2027.47 8.16
1 1 -1 1968.87 6.21
-1 -1 -1 2117.84 6.64
-1 -1 0 487.62 3.05
1 1 0 435.48 2.93
-1 1 0 447.7 1.99
1 -1 0 458.91 4.35
1 1 0 434.45 5.84
-1 -1 0 474.94 5.71
-1 -1 0 454.3 5.86
1 1 0 455.26 5.28
-1 1 0 535.78 5.74
1 -1 0 480.19 5.26
-1 1 0 464.96 4.86
1 1 0 474.88 3.77
-1 -1 0 483.6 4.02
1 1 1 2059.66 7.86
1 1 1 1904.25 11.87
-1 -1 1 1995.11 11.88
1 -1 -1 1961.55 10.94
-1 -1 1 1948.01 10.54
-1 1 -1 1982.99 4.95
1 1 1 2006.91 12.98
1 -1 -1 2001.5 7.85
-1 1 -1 2080.22 8.4
-1 -1 1 2039.08 8.66
-1 1 -1 2138.26 12.62
1 1 2 2432.69 9.08
-1 -1 2 2422.5 11.29
-1 -1 2 2471.02 10.36
-1 -1 2 2437.11 13.85
1 -1 -2 2505.71 13.88
-1 1 -2 2430.49 7.34
-1 -1 2 2466.82 8.26
1 1 2 2383.09 15.96
-1 1 -2 2489.57 15.02
1 1 3 2328.73 9.16
-1 -1 3 2228.89 9.19
1 -1 -3 2315.68 7.95
-1 1 -3 2272.4 16.25
-1 -1 3 2334.43 13.59
1 1 3 2206.82 17.41
-1 -1 3 2331.19 11.67
1 -1 -3 2270.65 15.38
-1 -1 4 486.96 6.48
-1 -1 4 483.42 6.07
1 -1 -4 489.19 8.03
-1 -1 4 498.87 3.29
-1 1 -4 522.6 8.36
1 1 4 460.03 8.35
-1 -1 4 496.85 5.51
1 -1 -4 505.23 4.04
1 1 4 474.13 4.5
-1 1 -4 468.79 3.49
-1 1 -5 716.13 4.54
1 1 5 719.13 11.27
-1 1 -5 770.51 10.81
-1 -1 5 759.82 8.44
-1 -1 5 777.99 7.27
-1 -1 5 732.92 8.47
1 -1 -5 736.59 10.82
1 1 5 736.67 5.93
-1 1 -6 796.62 5.17
1 1 6 753.72 12.22
-1 1 -6 712.74 10.76
-1 -1 6 834.41 9.06
-1 -1 6 797.5 7.61
1 1 6 823.18 6.64
1 -1 -6 744.88 11.75
-1 -1 6 826.1 10.3
1 1 7 262.8 4.04
1 -1 -7 261.99 2.91
-1 -1 7 265.28 5.27
-1 -1 7 272.44 6.74
1 -1 -7 260.25 7.48
-1 1 -7 246.01 3.16
1 1 7 244.44 7.42
-1 1 -7 267.58 6.98
1 -1 -7 273.2 4.14
-1 -1 7 277.83 4.75
-1 -1 7 275.89 5.37
1 -1 -8 48.52 1.98
-1 -1 8 41.01 3.11
1 -1 -8 44.7 3.61
1 1 8 40.67 1.76
-1 -1 8 42.64 2.08
1 1 8 40.3 3.69
-1 -1 8 41.07 2.34
-1 1 -8 37.54 1.35
-1 -1 8 40.61 2.47
1 -1 -9 253.48 4.53
-1 -1 9 235.08 5.27
-1 -1 9 238.76 6.3
1 1 9 219.59 8.02
-1 -1 9 248.73 4.96
1 1 9 229.55 4.12
-1 -1 9 246.49 7.72
1 -1 -9 244.5 7.94
-1 1 -9 220.61 3.32
-1 1 -10 46.61 1.68
1 1 10 45.52 2
-1 -1 10 41.5 2.27
1 -1 -10 51.38 4.15
-1 -1 10 48.24 4.09
-1 -1 10 45.56 2.48
-1 1 -11 181.93 6.64
-1 -1 11 181.23 4.66
-1 1 -11 164.61 3.29
1 1 11 181.91 4.04
-1 -1 11 180.11 7.8
1 -1 -11 188.21 7.6
-1 1 -11 189.33 7.15
-1 -1 11 187.9 4.74
-1 1 -12 11.72 2.24
-1 1 -12 9.84 1.02
1 1 12 7.57 1.13
-1 -1 12 8.34 1.33
1 -1 -12 8.95 2.74
-1 1 -12 12.5 2.65
-1 -1 12 8.2 1.35
-1 -1 13 260.8 5.58
-1 -1 13 233.27 5.7
-1 1 -13 261.71 8.24
-1 1 -13 219.34 4.16
1 1 13 262.81 5.35
1 -1 -13 258.38 9.25
-1 1 -13 244.56 8.62
-1 1 -14 197 7.34
-1 -1 14 195.15 5.49
1 1 14 210.53 5.11
1 -1 -14 208.65 8.56
-1 1 -14 211.88 8.38
-1 -1 14 194.45 5.16
-1 1 -15 12.38 3.03
-1 -1 15 15.99 1.9
1 1 15 13.56 1.51
1 1 15 16.28 1.69
-1 1 -15 12.28 2.69
1 -1 -15 17.44 3.46
-1 -1 15 12.22 1.62
1 1 15 13 1.19
-1 -1 16 122.08 3.63
-1 -1 16 118.09 4.71
1 1 16 105.22 3.03
1 -1 -16 121.25 7.01
-1 1 -16 116.59 6.41
1 1 16 119.67 3.99
-1 1 -16 111.79 5.84
-1 1 -17 157.63 6.75
1 -1 -17 165.27 8.35
-1 1 -17 173.17 8.01
-1 -1 17 150.05 5.47
-1 1 -18 77.41 5.06
-1 1 -18 74.75 5.78
1 -1 -18 76.98 6.19
-1 -1 18 60.55 3.73
-1 1 -19 16.81 3.44
1 -1 -19 11.43 3.53
-1 -1 19 13.25 2.24
-1 1 -19 11.93 2.54
-1 -1 20 28.04 2.9
-1 1 -20 31.83 4.37
1 -1 -20 32.48 4.87
-1 1 -20 22.74 3.36
-1 -1 21 36.53 3.45
1 -1 -21 43.09 5.04
-1 -1 22 24.11 3.1
1 -1 -22 37.9 5.15
1 -2 22 19.25 3.04
-1 -2 -22 14.34 5.25
-1 2 22 16 2.48
-1 -2 -22 24.08 3.59
1 2 -22 19.64 2.87
-1 2 21 34.7 3.1
1 -2 21 30.83 3.25
-1 -2 -21 28.39 5.72
1 2 -21 35.21 3.4
1 2 -21 27.74 3.33
-1 -2 -21 36.84 4.18
1 2 -20 4.79 2.12
-1 -2 -20 2.59 4.1
1 2 -20 0.32 1.58
-1 -2 -20 1.88 2.68
-1 2 20 1.82 1.54
-1 2 19 54.57 3.49
-1 -2 -19 71.41 5.48
1 2 -19 68.4 4.15
-1 -2 -19 70.19 7.77
1 2 -19 66.67 4.48
-1 -2 -18 56.36 4.88
1 2 -18 53.96 3.94
-1 -2 -18 62.5 7.57
-1 2 18 57.14 3.42
1 2 -18 58.7 3.73
1 -2 18 62.01 4.75
1 2 -18 57.66 2.37
-1 -2 -17 16.85 3.11
1 2 -17 18.37 1.39
1 2 -17 12.86 2.29
-1 2 17 16.83 1.96
1 2 -17 16.82 2.22
-1 -2 -17 17.94 4.96
1 -2 17 18.05 3.25
1 2 -16 5.3 0.94
1 2 -16 5.41 1.58
-1 -2 -16 3.59 2.19
-1 2 16 1.73 1.1
1 2 -16 5.93 1.84
1 -2 16 0.94 2.11
1 2 -15 109.66 4.85
1 2 -15 110.18 4.47
1 -2 15 125.56 6.25
1 2 -15 108.02 2.9
-1 2 15 103.34 3.91
-1 -2 -15 115.36 6.35
-1 2 14 243.89 5.62
1 2 -14 253.96 6.97
1 -2 14 258.42 8.62
-1 -2 -14 255.83 8.97
1 2 -14 275.25 6.61
1 2 -14 261.67 4.32
1 2 -13 233.76 3.97
1 2 -13 227.99 6.24
1 2 -13 214.18 4.29
1 2 -13 240.4 5.95
1 -2 13 246.04 8.28
-1 2 13 227.84 5.16
1 2 -12 74.45 3.44
-1 -2 -12 68.33 4.83
1 2 -12 73.65 2.18
1 2 -12 71.93 3.21
1 -2 12 81.84 4.93
1 2 -12 79.71 4.46
1 2 -12 76.57 2.54
-1 2 12 71.71 2.83
1 2 -11 96.81 3.7
-1 -2 -11 89.44 5.24
-1 2 11 89.53 4.69
1 2 -11 101.44 2.49
-1 2 11 94.03 2.99
1 -2 11 91.1 5.15
1 2 -11 104.71 4.97
1 2 -11 103.6 2.7
1 2 -11 96.48 3.59
-1 2 10 142.5 5.54
-1 -2 -10 145.65 6.45
1 2 -10 149.93 4.19
1 2 -10 172.04 4.62
1 -2 10 163.62 2.85
1 -2 10 157.26 6.41
1 2 -10 144.17 5.71
-1 2 10 151.87 3.57
-1 2 9 75.75 3.85
-1 -2 -9 85.58 4.89
1 2 -9 87.57 3
1 2 -9 90.78 3.18
1 -2 9 91.47 2.05
1 -2 9 86.18 4.8
1 2 -9 84.18 4.31
-1 2 9 80.8 2.49
1 2 -8 423.9 9.15
-1 2 8 407.63 7.91
-1 -2 -8 440.56 10.12
1 -2 8 393.19 9.8
1 2 -8 437.95 6.06
1 2 -8 408.79 6.16
1 -2 8 434.62 3.79
-1 -2 -8 399.35 5.37
1 -2 8 432.38 9.87
-1 2 8 419.18 5.11
-1 -2 -7 285.76 7.88
-1 2 7 281.32 5.88
1 -2 7 280.95 7.9
1 2 -7 298.33 4.88
1 2 -7 287.59 4.7
-1 -2 -7 284.6 4.35
1 -2 7 305.66 2.87
1 2 -7 293.7 7.49
-1 2 7 283.66 3.89
1 -2 6 17 2.35
-1 -2 -6 22.04 2.71
-1 2 6 16.05 1.56
1 2 -6 17.22 1.23
1 2 -6 16.48 1.21
-1 2 6 16.41 0.97
1 2 -6 12.5 1.21
1 2 -6 19.06 2.45
1 -2 6 16.77 0.66
-1 -2 -6 16.64 1.17
-1 -2 -5 192.57 6.02
-1 2 5 200.97 3.76
1 -2 5 192.78 5.73
1 2 -5 212.43 3.48
-1 2 5 195.93 2.64
1 2 -5 201.91 3.84
1 2 -5 206.89 5.92
1 -2 5 199.67 1.84
1 2 -4 1104.3 13.34
-1 -2 -4 1141.97 13.94
1 -2 4 1147.7 12.81
1 2 -4 1145.79 7.28
-1 -2 -4 1155.36 7.57
1 -2 4 1125.65 4.06
1 2 -4 1148.28 7.4
1 2 -4 1151.22 8.68
-1 2 4 1084.3 5.51
-1 2 4 1164.74 7.38
1 2 -3 1074.34 7.01
-1 -2 -3 1048.22 6.9
1 2 -3 1066.2 6.42
1 -2 3 1033.64 6.57
1 -2 3 1015.64 11.02
-1 2 3 1021.97 13.75
-1 2 3 1015.58 4.6
1 2 -3 1089.58 8.28
1 2 -3 1066.17 12.79
-1 -2 -3 1073.79 9.91
1 -2 3 990.3 4.16
-1 -2 -3 1053.36 12.61
-1 2 3 1026.91 5.22
1 2 -2 2982.91 13.55
1 2 -2 2962.58 20.36
-1 -2 -2 2918.77 17.29
-1 2 2 2942.9 21.37
1 2 -2 2853.7 10.12
-1 -2 -2 3096.18 11.33
1 -2 2 2969.85 9.88
1 -2 2 2956.68 16.55
-1 -2 -2 2979.32 19.49
-1 -2 -2 3011.09 10.63
1 2 -2 3062.28 10.24
-1 2 1 2446.7 7.77
1 2 -1 2520.43 12.63
1 2 -1 2548.61 18.41
-1 -2 -1 2542.38 15.8
-1 -2 -1 2569.36 16.23
1 -2 1 2394.35 10.33
-1 2 1 2428.64 17.81
1 -2 1 2585.87 14.13
1 2 -1 2431.67 8.87
-1 -2 -1 2694.48 9.61
1 2 -1 2580.69 9.5
-1 -2 -1 2551.14 9.86
1 2 0 169.78 4.91
-1 -2 0 162.25 4.29
-1 -2 0 172.9 4.01
1 -2 0 169.01 3.03
-1 2 0 166.92 4.27
1 -2 0 172.98 3.61
-1 2 0 182.77 2.88
1 2 0 177.22 2.46
-1 2 0 173.85 2.06
-1 -2 0 174.63 2.46
1 -2 0 160.03 1.95
1 2 0 170.65 3.42
1 2 0 177.76 2.52
-1 -2 0 178.01 2.61
-1 2 0 170.08 2.5
1 2 1 2447.91 9.11
1 -2 -1 2483.94 7.79
-1 -2 1 2577.02 13.38
-1 -2 1 2570.59 17.47
1 2 1 2539.93 17.49
1 2 1 2448.32 14.3
1 -2 -1 2450.06 15.76
-1 2 -1 2500.97 13.56
-1 2 -1 2531.35 12.58
-1 -2 1 2496.69 9.24
-1 -2 1 2604.57 10.12
1 2 2 2957.96 11
1 -2 -2 2866.41 8.98
-1 -2 2 2845.96 13.74
-1 -2 2 2774.72 19.26
1 2 2 2931.21 18.73
1 2 2 2908.65 17.44
1 -2 -2 2941.49 19.01
-1 2 -2 3038.73 15.44
-1 -2 2 3049.79 11.86
1 -2 -2 2967.82 9.4
-1 -2 3 1031.41 8.47
1 2 3 1074 11.02
-1 -2 3 1064.73 12.07
1 2 3 1058.13 11.64
1 -2 -3 997.56 12.46
-1 2 -3 1037.58 10.11
-1 -2 3 1065.65 6.86
-1 2 -3 1014.43 5.99
1 -2 -3 1045.82 5.31
1 2 3 1052.23 6.99
-1 -2 3 1102.97 7.5
-1 -2 4 1177.5 9.28
1 2 4 1192.03 11.33
-1 -2 4 1115.13 12.58
1 2 4 1133.06 13.23
1 -2 -4 1134.69 14.38
1 2 4 1141.1 7.71
-1 2 -4 1089.59 7.08
-1 -2 4 1173.06 7.82
-1 2 -4 1110.75 11.18
-1 -2 4 1163.99 8.62
1 2 5 198.2 3.47
1 -2 -5 207.08 3.48
-1 -2 5 194.5 5.51
1 2 5 195.12 4.54
1 2 5 191.54 6.11
-1 -2 5 199.6 4.14
-1 -2 5 197.74 3.67
-1 2 -5 189.96 3.3
-1 2 -5 199.9 5.24
-1 2 -5 184.94 2.04
-1 -2 5 203.05 2.92
-1 2 -6 15.94 0.68
1 -2 -6 13.08 2.49
-1 2 -6 14.6 1.23
1 -2 -6 15.92 1.44
-1 -2 6 19.77 2.24
1 2 6 17.75 1.64
1 2 6 17.56 2.47
-1 2 -6 16.52 2.02
-1 -2 6 14.51 1.57
-1 2 -6 17.57 1.33
1 2 6 16.63 1.23
-1 -2 6 17.75 1.5
1 2 7 293.81 4.65
-1 2 -7 279.22 2.82
-1 -2 7 295.13 7.06
1 2 7 285.19 5.33
-1 2 -7 281.04 6.77
-1 -2 7 305.48 5.72
-1 2 -7 291.96 4.92
-1 -2 7 294.55 6.14
1 2 7 270.32 7.91
1 -2 -7 290.48 4.35
-1 2 -7 287.56 4.82
-1 -2 7 300.52 5.31
-1 -2 8 429.4 6.63
-1 -2 8 439.04 7.51
-1 2 -8 414.07 8.58
-1 -2 8 446.73 8.46
1 -2 -8 413.16 10.85
-1 2 -8 423.43 6.67
1 2 8 386.65 9.88
-1 -2 8 414.39 8.29
1 -2 -8 416.07 4.24
1 2 8 418.12 6.31
-1 2 -8 407.23 3.67
1 -2 -8 359.52 5.32
1 2 8 420.19 5.78
-1 2 -8 419.54 6.25
-1 2 -9 75.38 3.95
1 -2 -9 73.21 5.08
-1 -2 9 80.28 4.07
-1 2 -9 82.49 3.36
1 2 9 77.86 4.95
-1 2 -9 74.71 2.97
1 2 9 80.23 2.66
-1 -2 9 83.03 4.09
1 2 9 85.84 2.95
-1 2 -9 78.93 1.82
1 -2 -10 148.4 7.03
-1 -2 10 155.88 6.19
-1 2 -10 143.7 4.58
1 2 10 154.47 3.82
-1 2 -10 148.13 2.64
-1 -2 10 137.95 5.27
1 2 10 156.16 3.89
-1 2 -10 148.72 5.6
-1 2 -11 91.52 2.25
1 -2 -11 101.97 6.13
-1 2 -11 102.21 4.09
-1 -2 11 91.87 5.38
1 2 11 94.61 3.15
-1 -2 11 95.71 3.57
-1 -2 11 102.95 4.6
1 2 11 105.48 3.32
-1 2 -11 91.04 4.55
-1 2 -12 68.85 2.1
-1 2 -12 67.28 4.22
-1 2 -12 72.46 3.85
1 -2 -12 84.86 5.9
-1 -2 12 71.28 5.21
1 2 12 73.62 2.89
1 2 12 80.44 2.88
-1 -2 12 77.3 4.04
-1 -2 12 72.29 3.29
-1 2 -13 237.05 7.66
-1 2 -13 252.43 7.13
1 -2 -13 249.23 9.87
1 2 13 243.9 5.36
-1 2 -13 226.63 3.9
1 2 13 237.91 4.55
-1 -2 13 260.07 7.1
-1 -2 13 233.08 5.98
-1 2 -14 244.55 7.82
-1 2 -14 239.73 4.23
-1 -2 14 243.86 6.32
-1 -2 14 282.24 7.41
1 2 14 231.06 4.26
1 2 14 276.55 6.12
1 -2 -14 257.36 10.51
-1 2 -14 282.13 7.85
-1 -2 15 99.75 4.28
-1 -2 15 115.36 4.8
-1 2 -15 107.27 5.29
1 -2 -15 114.94 7.49
-1 2 -15 119.67 5.37
-1 2 -16 6.77 2.23
1 -2 -16 4.22 2.77
1 2 16 5.82 1.38
-1 -2 16 6.22 1.7
-1 -2 16 7.22 1.7
-1 -2 17 12.28 2.13
-1 -2 17 18.18 2.27
1 2 17 20.73 2.1
-1 2 -17 18.34 2.84
1 -2 -17 19.36 4.4
-1 2 -17 23.68 3.01
-1 2 -17 15.98 2.2
-1 2 -18 53.2 4.24
-1 2 -18 56.03 4.28
1 -2 -18 60.92 6.13
-1 -2 18 52.46 3.68
-1 2 -18 57.69 3.91
-1 2 -19 62.39 4.44
-1 2 -19 66.05 4.3
1 -2 -19 74.76 6.93
-1 -2 19 61.45 4.09
-1 -2 20 6.28 1.98
-1 2 -20 2.63 1.68
1 -2 -20 -0.32 3.18
-1 2 -21 27.32 3.3
1 -2 -21 31.91 5.38
-1 -2 21 35 3.52
-1 2 -22 20.85 3.18
-1 -2 22 17.87 2.97
1 -2 -22 18.35 4.64
-1 -3 -21 20.22 3.32
1 3 -21 17.27 2.58
-1 3 21 14.79 2.34
1 -3 21 15.73 2.75
-1 -3 -21 18.65 6.35
1 3 -20 6.03 1.86
-1 -3 -20 10.99 3.12
1 -3 20 4.96 1.77
-1 3 20 7.21 1.85
-1 -3 -20 12.29 5.39
1 3 -19 14.61 2.21
-1 -3 -19 13.88 3.11
1 3 -19 13.09 2.18
1 -3 19 14.2 2.43
-1 3 19 16.19 2.04
1 3 -18 8.6 1.73
-1 -3 -18 10.93 4.75
1 3 -18 7.87 1.85
1 -3 18 4.42 1.59
-1 3 18 8.46 1.68
-1 -3 -18 8.46 2.79
1 -3 18 8.11 2.99
-1 3 17 240.43 6.17
-1 -3 -17 245.54 9.33
1 -3 17 246.79 9.71
1 3 -17 232.46 6.5
-1 -3 -17 257.98 14.24
1 3 -17 260.23 6.93
-1 -3 -16 56.39 4.74
1 3 -16 64.5 3.37
-1 3 16 69.31 3.27
1 3 -16 65.21 3.54
1 -3 16 67 5.61
-1 -3 -15 122.58 6.47
-1 3 15 124.92 4.15
1 3 -15 131.89 4.65
1 -3 15 129.06 7.28
1 3 -15 113.01 4.31
-1 -3 -14 68.81 4.99
1 3 -14 65.03 2.34
-1 3 14 69.95 3
1 -3 14 79.13 5.69
1 3 -14 72.57 3.29
1 3 -14 69.92 3.37
-1 -3 -13 8.52 2.44
1 3 -13 4.25 1.12
1 3 -13 6.18 1.22
-1 3 13 8.75 1.21
1 -3 13 9.19 3.04
1 3 -13 5.44 0.81
-1 -3 -12 44.79 4.15
-1 3 12 44.18 3.87
1 3 -12 53.15 2.59
-1 3 12 48.98 2.25
1 3 -12 50.69 2.72
1 -3 12 51.92 4.51
-1 3 11 107.62 5.17
-1 -3 -11 115.73 5.94
1 3 -11 118.07 3.56
-1 3 11 111.35 3.12
1 3 -11 120.42 3.79
1 -3 11 114.26 6.25
1 3 -11 119.28 2.74
1 3 -11 114.5 5.91
-1 3 10 31.15 2.88
-1 -3 -10 30.22 3.23
1 3 -10 25.83 1.68
-1 3 10 25.23 1.48
1 3 -10 25.27 1.82
1 -3 10 29.8 3.48
1 3 -10 25.94 3.3
-1 3 9 185.38 3.46
1 3 -9 197.84 4.33
1 3 -9 189.23 7.26
1 -3 9 204.49 7.9
-1 3 9 187.85 5.8
-1 -3 -9 203.51 7.37
-1 -3 -8 338.6 9.01
-1 3 8 330.78 7.18
1 3 -8 349.28 4.97
-1 3 8 324.87 4.19
1 3 -8 338.75 9.34
1 -3 8 347.59 9.83
1 3 -8 329.79 5.34
1 -3 7 126.37 6.02
1 3 -7 123.75 3.17
1 3 -7 129.81 5.91
1 3 -7 123.01 2.88
-1 -3 -7 137.3 5.87
-1 3 7 122.67 4.01
1 -3 7 118.61 5.39
-1 3 7 120.05 2.35
1 -3 6 471.33 11.09
1 3 -6 432.62 10.31
1 3 -6 464.02 5.12
1 3 -6 459.15 5.6
1 -3 6 437.71 9.37
-1 3 6 443.37 6.47
-1 -3 -6 426.03 5.5
-1 3 6 428.48 3.85
1 3 -6 441.95 6.27
1 -3 5 142.55 6.21
1 3 -5 135.46 5.77
-1 -3 -5 137.06 4.2
-1 -3 -5 141.84 5.56
-1 3 5 138.72 3.2
1 -3 5 139.13 5.13
1 3 -5 124.54 2.53
1 -3 5 130.08 3.16
1 3 -5 133.95 2.95
-1 -3 -5 130.28 2.96
-1 3 5 126.32 1.78
1 3 -5 141.86 3.49
1 3 -4 157.26 5.97
-1 -3 -4 149.98 4.46
1 -3 4 140.12 2.9
1 3 -4 151.09 2.46
-1 -3 -4 147.66 3.05
1 -3 4 146.92 6.27
-1 -3 -4 148.37 2.99
1 -3 4 146.05 4.78
-1 -3 -4 152.35 5.43
1 3 -4 149.95 3.48
1 -3 3 222.83 5.39
-1 -3 -3 226.11 5.48
1 3 -3 231.2 7
-1 -3 -3 243.76 6.63
1 -3 3 223.57 2.22
1 3 -3 246.45 3.08
-1 -3 -3 239 3.71
1 -3 3 223.43 7.31
-1 -3 -3 241.73 3.65
1 3 -3 229.4 3.45
1 -3 3 237.44 3.57
1 3 -3 236 4.23
1 -3 2 602.88 7.98
1 3 -2 612.02 11
-1 -3 -2 596.67 9.41
-1 -3 -2 591.5 9.28
1 -3 2 582.09 5.55
-1 -3 -2 610.45 5.66
1 3 -2 628.31 4.93
1 -3 2 597.11 11.37
-1 -3 -2 635.36 5.75
1 -3 2 577.05 5.13
1 3 -2 598.87 6.58
1 -3 1 1176.71 9.7
1 -3 1 1236.39 5.89
1 3 -1 1138.06 14.91
-1 -3 -1 1200.32 13.5
-1 -3 -1 1198.34 12.39
1 -3 1 1223.3 10.13
-1 -3 -1 1229.19 7.75
1 3 -1 1242.37 7.17
-1 -3 -1 1204.21 7.8
-1 3 1 1162.14 6.73
1 -3 1 1141.37 6.68
1 3 -1 1205.19 9.13
-1 -3 0 84.87 2.02
1 3 0 79.53 1.92
1 -3 0 80.38 2.21
1 -3 0 77.74 1.2
1 3 0 72.43 4
-1 -3 0 78.37 2.99
-1 -3 0 75.04 1.95
-1 3 0 71.29 1.71
1 -3 0 76.26 1.77
1 -3 0 86.82 1.81
1 -3 0 77.04 4.3
1 3 0 73.81 2.37
1 -3 0 75.32 3.22
1 3 1 1200.6 7.54
1 -3 -1 1236.2 6.94
-1 -3 1 1221.47 7.74
-1 3 -1 1202.17 6.74
-1 3 -1 1139.18 7.59
1 -3 -1 1213.22 7.6
1 -3 -1 1181.56 14.7
1 3 1 1173.04 14.64
1 -3 -1 1217.59 13.72
-1 3 -1 1158.2 6.64
-1 -3 1 1214.14 7.4
-1 -3 1 1159.46 10.22
1 3 1 1155.42 9.83
-1 -3 2 618.13 5.6
1 3 2 591.05 5.61
-1 -3 2 614.94 5.43
-1 3 -2 559.5 5.73
1 -3 -2 589.95 5.3
-1 -3 2 594.31 5.75
1 -3 -2 630.96 5.18
-1 3 -2 589.67 5.04
1 -3 -2 579.97 10.07
-1 -3 2 573.23 10.12
1 3 2 587.67 10.13
1 3 2 630.5 7.94
-1 3 -2 582.47 5.81
1 -3 -2 589.62 10.42
-1 -3 2 586.14 7.04
1 3 3 225.89 3.67
-1 3 -3 224.02 3.75
-1 -3 3 240.67 3.7
1 -3 -3 239.56 3.29
1 3 3 238.28 6.41
-1 -3 3 244.2 6.86
1 3 3 234.52 5.48
1 -3 -3 230.95 7.07
-1 3 -3 215.71 3.1
-1 -3 3 251.14 3.83
-1 3 -3 223.15 4.24
1 -3 -3 249.93 6.45
1 -3 -3 249.26 3.73
-1 -3 4 153.08 3.13
1 -3 -4 141.12 4.8
-1 -3 4 153.22 5.62
1 3 4 146.27 5.02
1 3 4 145.53 4.76
1 -3 -4 143.54 6.14
-1 3 -4 146.64 3.11
1 -3 -4 146.36 3.03
1 3 4 145.7 3.11
-1 -3 4 151.45 3.18
-1 3 -4 119.56 2.51
-1 3 -4 136.18 3.64
-1 -3 4 149.41 3.69
-1 -3 5 146.28 3.29
1 -3 -5 127.34 4.43
-1 -3 5 139.45 5.54
1 3 5 136.66 4.89
1 3 5 134.28 5.01
1 -3 -5 136.67 6.26
-1 -3 5 140.83 2.94
1 3 5 132.65 3.07
1 -3 -5 138.44 3.08
-1 -3 5 136.9 3.23
-1 3 -5 132.67 2.93
-1 3 -5 112.21 3.69
-1 -3 5 138.02 3.68
-1 -3 6 467.32 6.52
-1 -3 6 447.94 5.35
-1 -3 6 421.77 9.51
1 3 6 449.31 8.49
1 3 6 438.67 9.48
1 -3 -6 458 11.55
-1 -3 6 440.37 6.25
-1 3 -6 457.32 5.49
1 3 6 442.22 5.9
1 -3 -6 439.67 5.61
1 -3 -6 428.93 7.55
-1 -3 6 460.96 6.84
-1 3 -6 420.22 7.36
1 3 7 121.94 5.56
1 -3 -7 129.68 6.67
-1 -3 7 131.88 3.92
1 3 7 125.28 3.3
1 3 7 127.61 4.54
-1 -3 7 122.72 5.44
1 -3 -7 125.7 3.92
-1 -3 7 130.56 3.86
-1 3 -7 127.36 4.38
-1 3 -7 115.75 3.08
-1 3 -8 332.98 5.46
-1 -3 8 329.53 8.82
1 3 8 323.73 7.1
1 -3 -8 337.79 5.66
1 3 8 306.93 8.79
-1 3 -8 313.04 2.51
1 3 8 335.84 5.57
-1 3 -8 307.36 6.94
-1 -3 8 349.56 6.39
1 -3 -8 322.3 10.68
-1 -3 8 344.06 6.67
-1 3 -9 191.45 2.22
1 3 9 170.35 6.98
-1 -3 9 211.06 5.15
-1 3 -9 195.92 2.33
-1 -3 9 208.58 5.95
1 -3 -9 211.88 8.93
1 -3 -9 209.62 3.91
1 3 9 195.05 5.48
-1 -3 9 196.06 6.85
-1 3 -9 184.11 5.53
1 3 9 183.08 4.24
-1 3 -9 184.95 4.29
-1 -3 10 26.16 2.08
-1 3 -10 25.89 1.21
-1 -3 10 29.14 2.77
1 3 10 28.31 2.24
1 -3 -10 22.32 1.03
-1 -3 10 17.76 2.71
-1 3 -10 25.72 1.86
-1 3 -10 24.33 2.36
1 3 10 26.3 1.84
-1 3 -10 26.41 0.97
-1 -3 11 118.3 4.23
-1 3 -11 116.93 2.85
1 -3 -11 117.16 7.23
-1 -3 11 107.92 5.38
1 3 11 124.09 4.25
-1 -3 11 130.74 5.86
-1 3 -11 117.71 3.86
-1 3 -11 108.19 4.58
1 3 11 126.97 3.82
-1 3 -11 117.59 2.17
-1 -3 12 52.17 3.08
-1 -3 12 45.59 3.82
1 3 12 51.28 2.78
-1 3 -12 45.03 3.19
-1 -3 12 47 4.22
-1 3 -12 52.48 2.26
1 -3 -12 56.85 5.5
-1 3 -12 47.52 2.8
-1 3 -12 48.1 1.53
1 3 12 48.05 2.5
-1 3 -13 6.72 0.75
1 -3 -13 9.6 3.36
-1 -3 13 10.88 1.76
1 3 13 5.78 1.31
-1 -3 13 4.52 2.08
-1 3 -13 6.35 1.24
-1 3 -13 7.09 1.48
1 3 13 8.46 1.37
-1 3 -13 8.65 2.01
-1 -3 13 9.05 2.88
1 3 14 77.02 3.42
-1 3 -14 71.77 3.08
1 -3 -14 63.93 6.12
-1 -3 14 63.19 4.55
1 3 14 61.99 2.51
-1 3 -14 64.86 2
-1 3 -14 69.86 3.56
-1 -3 14 63.86 3.52
-1 3 -14 59.15 3.78
-1 3 -15 134.34 4.96
1 -3 -15 134.08 8.54
-1 3 -15 129.64 4.35
-1 -3 15 128.73 6.24
-1 3 -15 118.32 5.52
-1 3 -16 59.29 4.11
-1 3 -16 69.98 3.84
1 -3 -16 62.23 6.25
-1 3 -16 68.99 3.4
-1 -3 16 64.05 4.57
1 3 16 59.35 3.22
1 3 17 258.96 6.61
-1 3 -17 250.71 7.15
-1 -3 17 247.44 7.58
1 -3 -17 254.79 12
-1 -3 17 266.35 8.34
-1 3 -18 6.95 1.95
1 -3 -18 8.63 4.21
-1 -3 18 6.9 1.89
-1 3 -19 14.06 2.29
-1 -3 19 9.35 2.2
-1 3 -20 6.8 2.01
-1 -3 20 5.74 2.13
1 -3 -20 5.62 3.54
-1 -3 21 18.24 2.95
1 -3 -21 12.39 4.6
-1 3 -21 16.31 2.11
-1 3 -21 15.58 2.57
-1 -4 -21 12.47 2.84
-1 -4 -21 8.14 5.77
-1 -4 -20 12.01 3.03
1 4 -20 15.22 2.32
1 -4 20 15.11 2.67
-1 -4 -20 19.85 6.68
-1 4 20 12.53 2.08
1 4 -19 7.53 1.96
1 -4 19 8.13 2.22
-1 4 19 7.14 1.57
-1 -4 -19 8.95 2.74
-1 -4 -18 106.08 10.43
-1 -4 -18 109.7 6.64
1 -4 18 95.22 5.04
-1 4 18 93.32 4.12
1 4 -18 101.91 4.69
1 -4 18 116.35 7.57
-1 -4 -17 42.69 7.54
-1 -4 -17 32.14 3.95
1 -4 17 31.27 4.43
1 4 -17 29.21 2.59
-1 4 17 28.15 2.3
1 -4 17 30.45 2.95
1 4 -16 106.05 3.73
-1 -4 -16 101.04 6.21
1 -4 16 113.02 7.27
1 4 -16 101.48 4.23
-1 4 16 97.47 3.79
1 -4 16 98.03 4.7
1 4 -15 46.85 2.48
-1 -4 -15 44.45 4.32
1 -4 15 50.71 5.57
1 4 -15 47.98 2.86
1 -4 15 49.12 3.26
-1 4 15 48.5 2.63
1 4 -14 107.14 3.43
1 -4 14 109.2 7.03
-1 -4 -14 105.59 6.07
1 4 -14 108.47 4.13
1 -4 14 96.06 4.2
-1 4 14 112.34 3.62
1 4 -13 164.74 4.03
1 -4 13 185.03 8.69
1 -4 13 156.16 5.06
-1 4 13 164.14 4.12
-1 -4 -13 160.68 7.12
1 4 -13 162.13 4.79
1 4 -13 160.74 3.19
1 -4 12 279.48 10.55
-1 4 12 253.82 8.53
-1 -4 -12 277.49 9.29
-1 4 12 255.88 4.85
1 4 -12 245.4 4.84
1 4 -12 268.26 4.13
1 4 -12 261.96 5.78
1 -4 11 28.55 4.01
1 4 -11 23.88 1.23
-1 4 11 24.06 1.5
1 4 -11 26.89 1.57
1 4 -11 25.42 1.92
-1 -4 -11 25.37 3.24
-1 4 11 23.26 2.86
1 -4 10 31.99 4.17
-1 4 10 31.99 1.56
1 4 -10 32.43 1.69
1 4 -10 36.45 2.11
-1 -4 -10 33.83 3.56
-1 4 10 27.48 2.83
1 -4 9 85.39 5.83
1 4 -9 89.85 2.65
-1 4 9 93.95 2.34
1 4 -9 99.29 3.2
-1 4 9 78.47 3.9
-1 -4 -9 95.8 5.41
1 4 -8 68.28 1.89
1 4 -8 62.85 2.47
1 -4 8 53.35 4.77
-1 4 8 58.95 1.68
-1 4 8 63.02 3.21
-1 -4 -8 61.59 4.24
-1 -4 -7 144.11 6.22
-1 4 7 130.79 3.85
1 -4 7 117.99 5.49
1 4 -7 134.1 2.51
1 4 -7 121.81 3.25
1 -4 7 130.12 6.71
-1 -4 -7 129.73 4.43
-1 4 7 123.08 2.11
1 -4 6 2.85 0.9
-1 4 6 2.66 0.38
-1 4 6 3.15 1
1 -4 6 2.74 1.64
1 -4 6 -0.72 2.22
-1 -4 -6 3.23 1.43
1 4 -6 2.93 0.57
1 4 -5 112.86 2.87
1 -4 5 96.81 2.86
1 -4 5 108.54 4.71
-1 -4 -5 115.8 4.43
1 4 -5 118.09 2.18
1 4 -5 111.33 3.32
1 -4 5 112.23 6.08
1 -4 4 301.46 9.44
-1 -4 -4 279.69 7.1
1 4 -4 269.28 8.9
-1 -4 -4 297.74 7.82
1 -4 4 259 4.41
1 -4 4 281.19 6.84
-1 -4 -4 274.88 4.48
1 4 -4 299.48 3.48
1 4 -4 306.33 4.58
1 4 -4 291.77 5.1
1 -4 4 294.26 4.38
1 4 -3 352.31 4.77
1 -4 3 345.83 2.6
1 -4 3 364.12 4.5
-1 -4 -3 352.82 4.86
1 4 -3 365.1 3.9
1 -4 3 344.59 9.98
-1 -4 -3 358.7 8.28
1 4 -3 331.97 9.6
-1 -4 -3 351.8 8.3
1 -4 3 347.02 4.7
1 -4 3 340.32 6.96
1 -4 3 344.38 4.69
1 4 -3 358.31 5.55
1 4 -2 1110.62 8.43
1 -4 2 1150.98 5.68
1 -4 2 1118.79 7.16
1 -4 2 1144.98 17.54
1 4 -2 1093.39 17.07
-1 -4 -2 1124.72 15.05
-1 -4 -2 1114.93 13.32
1 -4 2 1104.32 10.58
-1 -4 -2 1106.76 8.32
1 4 -2 1153.4 7.17
1 -4 2 1102.96 11.35
1 -4 2 1158.21 8.17
1 4 -2 1155.92 9.88
1 4 -1 171.59 2.93
1 -4 1 175.97 2.49
1 -4 1 163.86 3.91
-1 -4 -1 177.49 3.24
1 -4 1 170.88 6.9
-1 -4 -1 165.38 6.02
1 4 -1 157.27 6.51
-1 -4 -1 172.2 5.15
1 -4 1 162.99 4.92
-1 4 1 157.58 2.95
-1 -4 -1 172.45 3.33
1 4 -1 161.68 3.22
1 -4 1 162.44 2.45
1 4 -1 169.63 3.8
1 -4 0 367.53 3.99
1 4 0 382.39 4.52
1 -4 0 380.19 4.91
1 -4 0 360.52 9.61
-1 -4 0 379.34 9.15
1 4 0 382.51 9.73
-1 -4 0 394.4 6.96
1 -4 0 392.49 4.58
-1 4 0 360.59 4.46
1 4 0 367.97 4.8
-1 -4 0 423.94 5.21
1 -4 0 374.17 5.07
-1 -4 0 381.46 4.64
1 -4 0 386.11 8.2
1 -4 0 345.94 3.04
1 4 0 383.78 5.64
-1 -4 1 183.01 6.53
1 4 1 165.36 6.49
1 -4 -1 157.82 2.94
-1 4 -1 161.62 2.94
1 4 1 159.54 3.2
-1 -4 1 171.89 3.44
1 -4 -1 160.89 3.32
-1 -4 1 176.14 3.11
1 -4 -1 179.87 6.28
1 4 1 169.92 3.92
1 4 1 172.25 3.19
1 -4 -1 167.17 2.91
1 -4 -1 178.45 6.68
1 -4 -2 1100.42 15.83
1 4 2 1129.06 16.2
-1 -4 2 1078.33 15.71
1 -4 -2 1095.55 8.41
1 4 2 1107.38 8.57
-1 4 -2 1115.39 7.71
1 -4 -2 1118.83 8.03
1 4 2 1116.56 8.43
1 -4 -2 1121.79 8.02
-1 -4 2 1155.3 8.7
-1 -4 2 1112.67 10.88
1 4 2 1144.52 10.44
-1 -4 3 354.51 5.03
1 -4 -3 327.28 4.59
1 4 3 333.08 4.87
1 -4 -3 352.78 4.64
-1 4 -3 323.85 4.35
-1 -4 3 368.43 4.88
1 4 3 356.86 9.04
-1 -4 3 339.98 9.07
1 -4 -3 356.69 4.72
1 -4 -3 344.98 8.64
-1 -4 3 349.72 6.05
1 4 3 356 6.3
1 -4 -3 349.79 9.68
1 -4 -4 278.62 4.41
1 4 4 282.29 4.59
1 -4 -4 284.1 4.31
-1 4 -4 274.56 4.2
1 4 4 300.63 8.18
-1 -4 4 277.48 8.34
-1 -4 4 316.95 4.58
1 4 4 291.24 6.33
1 -4 -4 284.24 7.71
1 -4 -4 304.16 9.56
-1 -4 4 305.29 5.74
-1 -4 5 107.84 3.55
1 4 5 117.38 5.23
-1 -4 5 111.09 5.7
1 -4 -5 106.47 2.92
1 4 5 106.49 3.08
1 4 5 110.88 4.43
-1 -4 5 114 2.99
1 -4 -5 116.39 6.4
-1 -4 5 116.28 3.04
-1 4 -5 111.77 3.1
1 -4 -5 115.24 2.86
1 4 6 4.76 1.88
-1 -4 6 2.28 1.01
-1 -4 6 2.86 0.84
1 -4 -6 3.55 2.54
1 -4 -6 1.77 0.64
-1 -4 6 2.62 0.76
-1 4 -6 1.9 0.68
-1 4 -6 2.08 0.76
1 4 6 2.51 0.83
1 -4 -6 4.8 1.69
-1 -4 6 3.32 2.03
1 4 6 4.4 1.67
1 4 7 126.31 5.35
-1 -4 7 138.92 3.87
1 -4 -7 117.52 7.09
-1 4 -7 119.79 3.13
1 4 7 132.76 5.41
-1 -4 7 135.75 6.27
1 -4 -7 127.66 4.78
1 4 7 117.14 3.47
-1 4 -7 129.13 3.49
-1 -4 7 128.2 4.09
-1 -4 8 66.81 3.08
1 4 8 60.71 4.2
1 -4 -8 74.31 5.77
-1 -4 8 70.7 3.08
-1 4 -8 61.94 2.48
1 4 8 65.19 2.64
1 -4 -8 60.33 3.26
-1 -4 8 58.1 4.46
1 4 8 64.43 3.89
-1 4 -8 58.43 2.46
-1 4 -8 57.57 2.86
-1 -4 9 95.29 3.85
1 4 9 89.68 5.33
1 -4 -9 96.61 6.69
-1 -4 9 104.81 4.04
1 4 9 90.68 3.23
-1 4 -9 92.56 3.14
-1 4 -9 89.57 3.1
1 -4 -9 94.93 3.73
1 4 9 99.8 4.6
-1 -4 9 84.83 5.38
-1 4 -9 90.39 3.66
-1 -4 10 37.21 2.82
1 -4 -10 29.19 4.44
-1 4 -10 28.55 1.94
-1 -4 10 31.49 2.46
-1 -4 10 31.24 3.47
1 -4 -10 22.15 2.15
1 4 10 33.38 2.93
-1 4 -10 32.78 2.05
-1 4 -11 24.61 1.9
1 -4 -11 26.49 4.32
1 4 11 24.58 1.92
-1 -4 11 24.8 2.84
-1 -4 11 26.14 2.38
1 4 11 28.84 2.76
-1 -4 11 28.63 3.6
1 -4 -11 24.77 1.57
-1 4 -11 24.24 1.88
1 -4 -12 274.67 11.83
-1 -4 12 252.99 8.51
1 4 12 255.76 5.85
-1 4 -12 255.69 5.89
-1 -4 12 262.47 6.8
-1 -4 12 269.82 9.67
1 4 12 265.64 7.03
-1 4 -12 265 5.66
-1 -4 13 157.2 7.31
1 -4 -13 187.34 10.07
1 4 13 169.7 5
-1 -4 13 165.94 5.55
-1 -4 13 173.74 7.73
-1 4 -13 163.26 4.6
-1 4 -13 161.28 4.87
-1 4 -14 104.19 3.83
-1 4 -14 106.1 4.23
1 4 14 119.89 4.44
-1 -4 14 99.34 4.55
-1 -4 14 117.66 6.4
1 -4 -14 98.81 7.9
-1 4 -15 52.83 3.13
-1 -4 15 50.37 3.47
-1 -4 15 51.82 4.73
-1 4 -15 49.99 2.81
1 -4 -15 52.37 6.08
-1 4 -16 105.99 4.1
-1 4 -16 109.4 4.56
1 4 16 113.11 4.51
-1 -4 16 100.37 4.98
-1 -4 16 110.8 6.59
1 -4 -16 105.34 8.46
-1 4 -17 26.8 2.22
-1 4 -17 34.41 2.82
1 4 17 31.56 2.65
-1 -4 17 27.06 2.86
-1 -4 17 36.33 4.12
1 -4 -17 31.21 5.44
1 -4 -18 104.52 8.71
-1 4 -18 98.8 4.62
-1 -4 18 97.38 6.21
-1 4 -18 100.75 4.16
-1 -4 18 90.34 5.06
-1 -4 19 11.28 2.35
-1 4 -19 8.98 1.76
-1 4 -19 5.62 1.65
1 -4 -19 14.76 5.22
1 -4 -20 13.8 4.97
-1 4 -20 15.54 2.05
-1 -4 20 16.47 2.74
-1 4 -20 19.01 2.6
1 -4 -21 7.8 4.65
-1 4 -21 7.21 1.74
-1 4 -21 6.57 1.98
1 -5 20 39.99 3.73
-1 -5 -20 45.09 8.52
-1 -5 -19 68.24 5.52
1 -5 19 82.94 5.01
-1 -5 -19 79.98 10.06
1 -5 19 77.58 7.13
1 5 -19 78.04 4.24
-1 -5 -18 29.95 3.93
1 -5 18 18.15 2.74
-1 -5 -18 40.76 8.32
1 -5 18 36.07 5.46
1 5 -18 30.33 2.76
1 5 -17 28.92 2.62
-1 -5 -17 23.39 3.46
-1 -5 -17 24.75 6.33
1 -5 17 22.09 2.66
1 -5 17 27.6 4.88
1 5 -16 80.26 3.89
-1 -5 -16 72.88 5.44
1 -5 16 79.82 4.37
-1 5 16 68.5 3.14
1 5 -15 9.96 1.6
-1 -5 -15 7.28 2.62
-1 5 15 8.39 1.33
1 -5 15 7.7 1.79
1 -5 15 11.26 3.53
-1 -5 -14 96.15 6.02
1 5 -14 94.35 3.93
1 -5 14 90.96 7
-1 5 14 90.82 3.12
1 -5 14 90.1 4.37
-1 -5 -13 56.74 4.58
1 5 -13 56.44 2.98
1 5 -13 52.24 1.73
1 -5 13 56.05 6.07
1 -5 13 57.07 3.37
-1 5 13 50.41 2.26
1 5 -12 14.52 1.67
1 5 -12 13.13 0.94
-1 -5 -12 9.96 2.63
-1 5 12 11.74 1.18
1 -5 12 9.41 1.66
1 -5 12 9.35 3.51
1 5 -11 47.46 1.51
1 -5 11 47.25 5.32
1 5 -11 45.55 2.52
-1 5 11 41.75 3.3
1 -5 11 47.38 2.86
-1 5 11 42.55 1.79
-1 -5 -11 54.59 4.42
1 5 -11 46.96 1.48
1 5 -10 6.5 0.64
-1 -5 -10 3.37 2.22
-1 5 10 6.11 1.84
-1 5 10 5.65 0.72
1 -5 10 4.79 1.24
1 5 -10 4.52 1.16
1 -5 10 7.68 3.05
1 -5 9 173.28 8.74
-1 5 9 185.22 5.24
1 5 -9 188.88 4.55
-1 -5 -9 193.94 5.75
-1 -5 -9 190.54 7.35
-1 5 9 183.47 2.92
1 -5 9 178.98 4.91
1 5 -9 186.2 2.72
1 -5 8 137.48 7.75
-1 5 8 129.64 3.56
1 5 -8 136.97 3.7
-1 -5 -8 146.85 5.24
-1 -5 -8 139.48 6.22
-1 5 8 125.71 2.09
1 -5 8 134.64 4.02
1 5 -8 142.22 2.36
1 -5 7 108.38 6.79
-1 -5 -7 97.28 4.79
1 5 -7 106.35 3.24
1 5 -7 106.49 2.1
-1 5 7 111.68 2.21
-1 5 7 95.38 1.43
1 -5 7 104.07 3.38
-1 -5 -7 113.93 5.68
1 -5 6 175.21 6.48
-1 -5 -6 197.09 7.14
1 -5 6 190.34 4.32
1 5 -6 208.36 2.94
-1 -5 -6 186.64 6.05
1 -5 6 194.87 8.72
1 5 -6 194.24 4.14
1 5 -5 100.59 2.98
1 -5 5 96.24 2.92
1 5 -5 105.11 2.13
-1 -5 -5 95.49 5.01
1 -5 5 85.3 4.42
1 -5 5 98.92 6.26
-1 -5 -5 95.79 4.72
1 5 -4 90.99 2.77
1 -5 4 94.13 2.42
1 -5 4 85.7 4.21
1 -5 4 83.44 1.08
1 -5 4 90.49 2.66
1 5 -4 83.97 3.04
1 5 -4 98.53 2.15
-1 -5 -4 99.09 4.92
1 -5 3 99.52 6.01
-1 -5 -3 100.85 5.19
1 5 -3 105.24 2.92
1 -5 3 97.63 3.31
1 -5 3 91.94 4.02
-1 -5 -3 93.71 2.81
1 5 -3 98.09 3.13
1 -5 3 96.41 1.61
1 5 -3 100.64 2.25
1 -5 3 98.41 2.58
-1 -5 -2 41.18 3.55
1 5 -2 39.67 1.83
1 -5 2 35.4 2.59
-1 -5 -2 37.53 1.77
1 -5 2 33.7 2.36
1 5 -2 40.79 1.54
1 -5 2 38.09 1.2
1 -5 2 38.41 4.14
1 5 -2 38.54 2.03
1 -5 2 37.94 1.56
1 5 -1 176.55 3.78
-1 5 1 164.08 3.41
1 -5 1 163.84 7.33
-1 -5 -1 160.04 6.56
-1 -5 -1 191.02 5.93
1 -5 1 160.42 5.75
-1 -5 -1 169.07 3.49
1 -5 1 163.29 4.33
1 5 -1 174.05 3.22
1 -5 1 172.83 2.75
1 -5 1 163.42 3.49
1 -5 1 165.73 2.85
1 5 -1 188.25 4.25
-1 -5 0 133.22 6.2
1 -5 0 140.21 6.94
-1 -5 0 126.54 4.59
1 -5 0 140.98 5.8
-1 -5 0 130.24 3.01
1 -5 0 139.54 3.31
1 5 0 140.97 3.63
1 -5 0 125.74 2.23
1 -5 0 137.49 2.67
1 5 0 134.6 2.97
-1 5 0 125.71 2.98
1 -5 0 125.72 3.07
1 5 0 128.69 3.19
-1 -5 1 175.41 4.92
1 5 1 164.2 3.59
-1 5 -1 165.56 3.44
1 -5 -1 165.18 3.46
1 5 1 172.34 3.57
1 -5 -1 179.96 3.31
1 -5 -1 175.72 6.92
-1 -5 1 175.14 3.46
1 -5 -1 165.85 7.17
-1 -5 1 170.69 7.04
1 5 1 177.28 4.21
1 -5 -2 37.04 3.76
-1 -5 2 34.84 3.47
-1 -5 2 35.62 1.64
1 5 2 39.96 1.92
-1 -5 2 41.55 2.55
1 5 2 38.65 2.02
-1 5 -2 38.42 1.71
1 -5 -2 35.51 3.75
1 5 2 36.97 1.73
1 -5 -2 36.76 1.62
1 5 3 100.26 2.91
1 -5 -3 93.39 2.66
-1 5 -3 94.95 2.63
-1 -5 3 100.34 2.83
-1 -5 3 107.4 2.69
1 5 3 106.52 3.41
-1 -5 3 97.13 3.66
1 -5 -3 89.46 5.68
1 -5 -3 93.7 5.3
-1 -5 4 85.12 2.62
1 5 4 92.92 3.43
-1 -5 4 86.09 3.45
-1 5 -4 94.38 2.71
1 -5 -4 84.25 5.01
-1 -5 4 85.71 5.5
1 -5 -4 101.69 6.26
1 -5 -4 78.98 2.54
1 5 4 85.13 2.83
1 -5 -5 99.72 5.2
-1 -5 5 96.28 5.78
1 5 5 93.32 5.54
-1 -5 5 99.66 2.91
-1 -5 5 103.68 3.88
1 5 5 94.07 3.9
-1 5 -5 96.99 2.86
1 -5 -5 113.77 6.8
1 5 5 98.54 3.11
1 5 6 200.26 7.73
1 -5 -6 190.53 6.81
-1 -5 6 177.95 7.66
1 5 6 194.32 5.82
-1 -5 6 203.76 5.33
-1 5 -6 190.14 4.07
1 5 6 188.34 4.4
1 -5 -6 200.27 9.2
-1 -5 7 106.38 3.99
1 5 7 99.49 4.63
1 -5 -7 108.37 7.35
-1 5 -7 105.63 3.11
1 5 7 104.77 5.74
1 -5 -7 109.2 5.14
-1 -5 7 102.36 6.04
-1 5 -7 95.2 3.26
1 5 7 97.28 3.29
-1 -5 7 110.91 3.44
1 -5 -8 127.26 5.28
1 5 8 144.53 6.54
-1 -5 8 132.23 6.93
-1 -5 8 138.06 4.11
1 -5 -8 151.88 8.51
-1 5 -8 129.3 3.78
1 5 8 125.48 5.41
-1 5 -8 133.8 3.64
-1 -5 8 142.16 4.71
1 5 8 133.27 3.97
1 -5 -9 191.26 6.09
-1 -5 9 171.19 8.03
1 5 9 183.73 7.2
1 5 9 168.04 6.71
1 -5 -9 180.17 9.6
-1 -5 9 187.05 5.23
-1 5 -9 168.21 4.47
1 5 9 186.78 4.81
-1 -5 9 170.59 5.29
-1 5 -9 179.95 4.4
1 5 10 9.96 2.51
-1 -5 10 1.89 2.47
1 -5 -10 6.22 1.67
1 5 10 5.34 1.28
-1 5 -10 5.76 1.22
-1 5 -10 6.45 1.24
-1 -5 10 7.36 1.76
-1 -5 10 5.76 1.55
1 -5 -10 6.75 3.57
1 -5 -11 51.94 2.93
-1 -5 11 42.61 4.54
-1 5 -11 47.45 2.57
-1 -5 11 46.34 3.42
1 -5 -11 37.78 5.36
-1 5 -11 46.17 2.56
1 5 11 49.81 2.75
1 5 11 43.02 3.79
-1 -5 11 46.49 3.1
-1 -5 12 15.26 3.55
1 -5 -12 12.83 1.42
-1 5 -12 11.29 1.61
1 5 12 11.51 1.66
-1 5 -12 13.16 1.65
-1 -5 12 12.21 2.05
1 -5 -12 16.73 4.48
-1 5 -13 51.19 2.84
-1 -5 13 52.44 5.21
-1 -5 13 53.59 3.58
-1 5 -13 54.27 2.92
-1 5 -14 85.16 3.66
-1 -5 14 99.91 6.58
-1 5 -14 86.5 3.77
1 -5 -14 95.25 8.16
-1 -5 14 90.83 4.69
-1 -5 15 6.76 1.97
-1 -5 15 11.33 3.36
-1 5 -15 9.65 1.79
-1 5 -15 9.6 1.56
-1 5 -16 75.64 3.79
1 -5 -16 77.62 7.72
-1 5 -16 72.43 3.56
-1 -5 16 80.06 6.1
-1 -5 16 67.23 4.32
1 5 16 86.25 4.15
1 -5 -17 19.58 4.6
-1 5 -17 20.57 2.34
-1 5 -17 24.39 2.27
-1 -5 17 27.07 3.18
1 5 17 23.68 2.56
-1 -5 17 17.3 3.81
-1 5 -18 28.21 2.5
-1 -5 18 24.24 4.22
1 -5 -18 27.38 6.08
-1 5 -18 32.29 2.84
-1 -5 18 27.08 3.35
1 -5 -19 76.56 8.51
-1 5 -19 76.44 4.27
-1 -5 19 70.97 4.94
-1 5 -19 68.97 3.77
-1 5 -20 45.43 3.5
1 -5 -20 53.52 7.86
-1 5 -20 33.4 2.81
-1 -6 -18 43.1 8.84
1 -6 18 43.53 6.17
1 6 -18 51.71 3.51
1 -6 18 38.2 3.57
1 -6 17 28.35 3.07
-1 -6 -17 19.66 6.75
1 -6 17 29.7 5.29
1 6 -17 32.48 2.78
-1 -6 -16 51.13 4.63
1 -6 16 54.51 6.31
1 6 -16 50.84 3.3
1 -6 16 53.66 3.94
1 -6 15 11.83 2.15
-1 -6 -15 12.85 3
1 6 -15 15.35 1.98
1 -6 14 29.06 2.78
1 6 -14 28.12 2.38
1 -6 14 26.97 4.81
1 6 -13 12.03 1.72
-1 -6 -13 12.57 2.84
1 -6 13 13.65 1.93
-1 -6 -12 160.87 7.4
1 -6 12 174.14 5.63
1 6 -12 175.16 5.12
-1 -6 -11 51.45 4.53
1 6 -11 51.94 2.76
-1 6 11 49.11 1.7
1 -6 11 51.91 3.18
1 -6 11 52.65 6.21
1 -6 10 60.12 6.28
-1 -6 -10 51.8 3.53
1 6 -10 51.37 2.71
1 6 -10 49.95 1.18
-1 -6 -10 48.69 4.11
1 -6 10 50.27 2.95
-1 6 10 46.94 1.47
-1 -6 -9 3.42 2.46
1 -6 9 7.36 3.48
-1 -6 -9 6.27 1.78
1 -6 9 5.75 1.36
-1 6 9 4.59 0.49
1 6 -9 4.75 0.49
1 6 -9 4.24 1.07
-1 -6 -8 22.22 2.75
1 6 -8 23.84 1.83
-1 -6 -8 18.18 2.95
1 -6 8 22.77 1.94
1 6 -8 23.25 0.97
-1 -6 -7 32.16 3.11
1 -6 7 35.43 4.7
-1 -6 -7 37.73 3.81
1 -6 7 34.27 2.18
1 6 -7 35.29 1.24
-1 -6 -6 25.41 3.05
1 -6 6 22.7 4.2
1 6 -6 30.54 1.21
1 -6 6 27.01 1.88
-1 -6 -6 31.03 3.42
1 -6 5 10.52 0.8
-1 -6 -5 10.46 2.53
1 -6 5 12.09 3.58
1 -6 5 8.42 0.5
1 -6 5 9.3 1.15
1 -6 5 11.16 2.32
1 6 -5 10.96 0.84
-1 -6 -5 13.03 2.67
1 6 -4 59.35 1.84
-1 -6 -4 53.3 4.06
1 -6 4 55.12 2.39
-1 -6 -4 55.43 4.34
1 -6 4 60.44 5.6
1 -6 4 54.33 3.56
1 -6 4 59.88 2.57
1 -6 4 55.62 1.1
1 -6 3 79.5 3.64
1 -6 3 73.23 3.87
1 -6 3 70.41 1.59
-1 -6 -3 71.95 4.53
-1 -6 -3 72.5 4.89
1 -6 3 71.68 5.82
1 6 -3 74.47 2.2
1 6 -2 393.64 5
1 -6 2 377.52 4.11
-1 -6 -2 386.74 10.82
1 -6 2 371.38 12.23
1 -6 2 422.88 9.22
-1 -6 -2 406.02 9.43
1 6 -2 382.87 6.4
1 -6 2 388.43 7.68
1 -6 2 372.65 5.18
1 6 -1 46.53 2.29
1 -6 1 46.01 1.77
-1 -6 -1 49.09 4.19
1 -6 1 49.87 4.88
1 6 -1 43.69 1.81
1 -6 1 42.78 1.59
-1 -6 -1 46.1 2.05
1 -6 1 46.15 2.58
-1 6 1 43.63 2.06
-1 -6 -1 47.8 3.32
1 -6 0 0.45 0.59
1 6 0 1.33 0.7
-1 -6 0 0.55 0.69
1 -6 0 0.87 0.87
1 -6 0 5.86 2.76
-1 -6 0 -0.91 2.04
-1 6 0 1.37 0.78
1 -6 0 0.46 2.1
1 6 0 0.94 0.81
1 -6 0 1.03 0.64
-1 -6 0 0.57 1.5
1 -6 -1 44.7 4.57
-1 -6 1 43.94 4.5
1 -6 -1 59.55 4.77
-1 -6 1 47.76 2
1 -6 -1 44.15 1.49
1 6 1 45.51 2.26
1 -6 -1 42.55 1.78
1 6 1 45.24 2.03
-1 -6 1 48.14 3.17
1 -6 -1 43.61 1.45
-1 6 -1 45.26 2.11
-1 6 -2 392.54 5.76
-1 -6 2 410.36 8.19
1 -6 -2 384.84 11.66
-1 -6 2 376.7 11.46
-1 -6 2 396.52 5.47
1 6 2 387.48 6.41
1 -6 -2 415.86 12.17
1 6 2 380.53 5.87
-1 -6 3 71.42 5.28
1 -6 -3 79.37 5.46
-1 -6 3 71.96 2.39
1 -6 -3 64.02 5.29
-1 6 -3 70.81 2.57
1 6 3 69.94 2.64
-1 -6 3 71.08 3.46
1 6 3 74.34 2.97
1 6 4 57.19 2.66
-1 -6 4 59.1 3.2
1 -6 -4 64.94 5.69
-1 6 -4 55.71 2.33
1 6 4 55.41 2.48
-1 -6 4 62.03 5.23
1 -6 -4 47.66 4.28
-1 -6 4 52.56 2.3
1 -6 -5 12.75 2.77
-1 -6 5 8.74 2.73
1 6 5 7.04 1.14
-1 -6 5 9.69 1.21
-1 6 -5 8.63 1.14
-1 -6 5 9.92 1.69
1 6 5 12.16 1.53
1 -6 -5 7.02 2.91
1 -6 -6 28.73 3.25
-1 -6 6 25.68 3.84
1 6 6 25.31 2.19
-1 6 -6 27.39 1.79
1 -6 -6 29.64 4.72
-1 -6 6 26.94 1.84
-1 -6 6 31.33 2.53
1 6 6 28.25 1.94
1 -6 -7 33.15 3.45
-1 -6 7 30.12 4.33
1 -6 -7 34.08 5.16
1 6 7 31.9 2.59
-1 -6 7 36.27 2.12
-1 6 -7 34.25 2.04
-1 -6 7 31.79 2.53
1 6 7 34.15 2.24
1 6 8 20.58 1.87
1 -6 -8 24.01 4.62
-1 -6 8 22.22 1.97
-1 6 -8 21.01 1.74
1 6 8 22.55 2.39
1 -6 -8 25.2 3.11
-1 -6 8 21.24 3.87
-1 -6 8 22.87 2.29
-1 -6 9 3.28 1.4
1 -6 -9 2.68 3.33
1 -6 -9 4.72 2.06
-1 -6 9 2.67 2.89
1 6 9 4.65 1.24
-1 6 -9 5.69 1.17
1 6 10 54.22 2.9
-1 -6 10 59.99 5.66
1 -6 -10 45.24 3.8
-1 -6 10 50.23 3.36
1 -6 -10 55.74 6.37
-1 6 -11 52.6 2.75
1 6 11 54.8 3.04
-1 -6 11 52.17 3.5
1 -6 -11 55.91 6.71
1 -6 -11 52.52 3.56
-1 -6 11 55.49 5.59
1 -6 -12 197.84 11.51
-1 6 -12 185.69 5.12
1 6 12 183.54 5.61
-1 -6 12 164.67 6.06
-1 -6 12 190.47 9.62
-1 6 -13 14.16 1.86
1 -6 -13 19.86 5.48
1 6 13 19.8 2.32
-1 -6 13 17.55 2.3
-1 -6 13 12.27 3.45
-1 6 -14 28.78 2.39
1 -6 -14 32.27 5.9
-1 -6 14 26.42 2.96
-1 -6 14 23.18 4.15
-1 6 -15 17.73 2.1
1 -6 -15 14.74 5.21
1 6 15 21.28 2.49
-1 -6 15 17.89 4.12
-1 -6 15 17.37 2.56
-1 -6 16 57 6.09
-1 6 -16 57.14 3.47
-1 -6 16 49.78 3.99
-1 -6 17 30.1 4.74
-1 6 -17 34.16 2.85
1 -6 -17 25.97 6.2
-1 -6 17 30.04 3.46
-1 -6 18 41.41 4.01
-1 6 -18 40.19 3.17
-1 -6 18 37.8 5.37
1 -7 17 3.23 1.96
1 -7 17 6.26 4.47
1 -7 16 33.15 3.44
1 -7 16 37.81 5.94
1 -7 15 15.25 2.5
1 -7 15 21.24 5.24
1 -7 14 13.53 2.42
1 -7 14 14.47 4.57
1 -7 13 3.15 1.7
1 -7 13 0.36 3.49
1 -7 12 35.31 2.95
1 -7 12 42.19 6.04
-1 -7 -11 38.2 3.95
1 -7 11 31.57 5.28
1 -7 11 27.82 2.52
-1 -7 -10 10.21 2.52
1 7 -10 10.45 1.59
1 -7 10 12.36 1.85
1 -7 10 8.74 4.1
-1 -7 -10 8.99 2.26
1 7 -9 7.62 1.39
-1 -7 -9 7.28 2.33
-1 -7 -9 11.33 2.63
1 -7 9 8.04 1.45
1 7 -8 22.42 1.91
1 -7 8 25.45 2.32
-1 -7 -8 26.32 3.34
1 -7 8 25.2 4.53
-1 -7 -8 25.05 3.15
1 7 -7 96.06 1.94
1 -7 7 110.02 8.06
-1 -7 -7 96.58 5.5
1 -7 7 93.13 3.77
1 7 -7 94.8 3.45
-1 -7 -7 91.61 5.45
1 7 -6 43.55 1.47
-1 -7 -6 43.54 4.11
1 -7 6 38.65 5.5
1 -7 6 40.04 2.4
1 7 -6 42.8 2.41
-1 -7 -6 49.86 4.08
1 -7 5 16.12 1.29
1 7 -5 16.72 1.08
1 7 -5 15.8 1.59
1 -7 5 13.55 1.52
-1 -7 -5 19 3.08
-1 -7 -5 16.18 3.05
1 -7 5 18.83 4.18
1 -7 4 230.1 5.65
1 7 -4 213.16 4.92
1 -7 4 195.08 4.56
1 7 -4 216.29 3.69
-1 -7 -4 210.76 8.54
1 -7 4 221.44 10.52
1 -7 4 199.16 6.89
-1 -7 -4 198.48 7.62
1 -7 3 99.62 2.1
1 7 -3 116.02 2.87
1 -7 3 111.34 3.41
-1 -7 -3 119.04 6.82
1 -7 3 123.27 7.99
1 -7 3 104.17 4.86
-1 -7 -3 120.77 6.11
1 -7 3 120.65 5.16
1 7 -3 115.97 3.7
1 7 -2 4.29 1.16
1 -7 2 0.6 3
-1 -7 -2 -0.01 2.3
1 -7 2 3.38 0.92
1 -7 2 3.96 2.14
1 7 -2 3.36 0.8
1 -7 2 4.07 0.69
-1 -7 -2 2.89 1.92
1 -7 2 4.35 1.61
1 7 -1 7.21 0.98
1 -7 1 6.06 1.08
-1 -7 -1 7.02 2.13
1 -7 1 4.03 2.91
-1 -7 -1 4.44 2.74
1 -7 1 6.47 0.82
1 -7 1 6.51 1.45
1 7 -1 6.3 1.14
-1 7 1 9.05 1.27
1 -7 1 5.05 2.09
1 7 0 39.04 1.94
1 -7 0 40.72 1.77
1 7 0 41.17 2.28
-1 -7 0 37.8 4.61
1 -7 0 43.2 4.91
1 -7 0 37.9 2.21
-1 -7 0 38.36 3.46
1 -7 0 40.89 1.96
1 -7 0 47.98 4.51
-1 7 0 36.1 2.01
1 7 0 40.31 2.2
1 -7 -1 4.93 0.9
1 7 1 7.28 1.24
1 -7 -1 4.8 3.09
-1 -7 1 1.34 2.84
1 7 1 6.43 1.14
-1 -7 1 8.98 1.9
-1 7 -1 8.24 1.21
1 -7 -1 8.37 2.99
1 7 1 6.16 1.11
-1 -7 1 7.36 1.1
1 -7 -2 2.58 2.65
-1 -7 2 3.32 2.79
1 7 2 3.71 1.13
-1 -7 2 5.58 1.8
-1 7 -2 4.42 1.02
1 7 2 3.38 0.99
-1 -7 2 2.86 0.82
1 -7 -2 3.5 2.83
-1 -7 3 117.86 7.35
1 -7 -3 114.07 6.94
-1 -7 3 113.34 4.79
-1 -7 3 104.5 3.19
1 7 3 112.23 3.49
1 7 3 119.22 3.8
1 -7 -3 110.44 7.34
-1 7 -3 116.19 3.5
-1 7 -4 201.21 4.62
1 -7 -4 227.12 10.65
1 -7 -4 206.53 9.08
-1 -7 4 219.46 9.93
1 7 4 211.49 5
-1 -7 4 196.58 6.13
1 7 4 203.81 4.88
-1 7 -5 18.88 1.62
1 -7 -5 19.09 3.97
-1 -7 5 20.87 3.83
1 -7 -5 15.95 3.33
-1 -7 5 13.83 1.96
1 7 5 14.73 1.62
1 7 5 18.73 1.83
1 7 6 43.68 2.51
-1 7 -6 37.67 2.23
1 -7 -6 39.62 4.28
-1 -7 6 48.15 5.32
-1 -7 6 36.5 2.9
1 -7 -6 34.65 5.38
1 7 7 97.12 3.72
1 -7 -7 107.54 8.25
-1 7 -7 101.09 3.54
1 -7 -7 91.2 5.82
-1 -7 7 95.53 7.15
-1 -7 7 84.42 4.19
1 7 8 21 2.01
-1 7 -8 28.68 2.06
1 -7 -8 27.35 5.06
-1 -7 8 28.06 2.68
1 -7 -8 21.28 3.11
-1 -7 8 28.81 4.51
1 -7 -9 6.57 4.17
-1 7 -9 5.32 1.32
-1 -7 9 6.02 1.84
1 -7 -9 7.11 2.33
-1 -7 9 3.61 2.97
1 7 9 7.15 1.52
-1 7 -10 13.58 1.59
1 -7 -10 8.63 4.19
-1 -7 10 12.89 3.83
1 -7 -10 11.81 2.59
1 7 10 13.05 1.76
-1 -7 10 14.03 2.13
-1 7 -11 27.64 2.29
1 -7 -11 38.8 6.45
1 -7 -11 31.54 3.22
-1 -7 11 38.59 5.45
-1 -7 11 28.97 2.87
1 7 11 33.73 2.74
1 -7 -12 40.02 6.75
-1 -7 12 35.36 3.3
-1 -7 12 44.53 5.57
-1 7 -12 35.31 2.58
-1 -7 13 2.31 1.79
1 -7 -13 7.52 4.82
-1 7 -13 1.43 1.09
-1 -7 13 2.74 3.34
1 -7 -14 16.82 5.31
1 7 14 15.97 2.26
-1 -7 14 17.13 4.15
-1 -7 14 16.78 2.67
-1 7 -15 15.05 1.97
1 -7 -15 6.5 4.48
1 7 15 17.24 2.39
-1 -7 15 11.53 2.42
-1 -7 15 15.3 4.01
-1 7 -16 28.77 2.62
-1 -7 16 25.55 3.23
1 -7 -16 31.34 6.63
-1 -7 16 27.55 5.27
-1 -7 17 2.3 2.1
-1 7 -17 0.58 1.41
-1 -7 17 4.69 3.86
1 -8 15 -0.6 1.8
1 -8 15 -2.98 4.7
1 -8 14 66.39 4.53
1 8 -14 68.46 3.88
1 -8 14 80.08 8.42
1 -8 13 80.2 4.58
1 8 -13 89.5 4.23
1 -8 13 79.31 8.19
1 -8 12 43.54 3.52
1 8 -12 40.61 2.87
1 -8 12 41.87 6.41
1 -8 11 65.26 3.97
1 8 -11 61 3.39
1 -8 11 61.89 7.1
1 8 -10 11.28 1.9
1 -8 10 12.07 1.96
-1 -8 -10 6.38 2.43
1 -8 10 3.2 3.87
1 8 -9 10.79 1.69
1 -8 9 16.17 4.65
-1 -8 -9 13.4 2.9
1 -8 9 11.97 1.85
1 -8 8 6.38 1.55
-1 -8 -8 7.83 2.76
1 -8 8 11.95 4.58
1 8 -8 8.21 1.54
-1 -8 -7 30.62 3.88
1 -8 7 43.2 6.01
1 -8 7 36.06 2.61
1 8 -7 40.28 2.56
1 -8 6 3.35 1.29
-1 -8 -6 0.59 2.38
1 8 -6 2.39 1.13
-1 -8 -5 8.68 3.05
1 -8 5 4.93 3.27
-1 -8 -5 1.2 2.14
1 -8 5 4.54 1.27
1 8 -5 3.82 1.18
-1 -8 -4 32.3 3.69
1 8 -4 35.59 2.35
1 8 -4 33.19 1.61
1 -8 4 30.71 2.18
-1 -8 -4 28.61 4.15
1 -8 4 36.86 5.31
-1 -8 -3 122.24 7.33
1 -8 3 125.33 8.57
1 8 -3 124.68 4.09
1 -8 3 122.58 5.4
-1 -8 -3 112.62 6.34
1 8 -3 127.17 3.13
1 -8 3 123.23 3.79
1 8 -2 103.14 3.01
1 -8 2 102.37 5.77
1 8 -2 106.7 3.76
-1 -8 -2 108.62 7.12
1 -8 2 107.88 7.79
-1 -8 -2 106.32 6.06
1 8 -1 102.95 3.13
-1 -8 -1 100.28 5.71
-1 -8 -1 97.53 6.7
1 -8 1 108.87 7.9
1 8 -1 94.7 3.51
1 -8 1 92.45 5.92
1 -8 0 3.07 3.27
-1 -8 0 -0.24 2.95
-1 -8 0 0.74 1.93
1 8 0 2.35 0.92
-1 8 0 4.44 1.22
1 8 0 0.65 0.95
1 -8 0 5.21 3.12
1 8 1 100.25 3.38
1 -8 -1 105.35 7.1
-1 8 -1 90.64 3.34
1 8 1 93.48 3.57
1 -8 -1 106.01 7.45
-1 -8 1 90.03 6.84
-1 -8 1 96.91 5.22
1 8 2 101.35 3.47
1 -8 -2 102.38 7.24
-1 8 -2 99.78 3.57
-1 -8 2 98.32 7.15
1 -8 -2 115.28 7.62
-1 -8 2 104.35 5.29
1 8 3 125.6 3.96
1 -8 -3 127.88 8.45
-1 8 -3 116.77 3.84
-1 -8 3 120.45 7.96
1 -8 -3 126.81 7.97
-1 -8 3 119.59 5.62
1 8 4 30.86 2.17
-1 -8 4 34.57 3.02
1 -8 -4 35.45 4.71
-1 -8 4 30.94 4.8
1 -8 -4 43.49 5.83
-1 8 -4 39.61 2.38
1 -8 -5 3.32 2.97
1 -8 -5 -1.74 3.33
-1 8 -5 4.22 1.14
1 8 5 2.7 1.14
-1 -8 5 8.16 1.99
1 -8 -6 6.94 3.05
-1 -8 6 9.61 4.06
-1 8 -6 4.1 1.15
1 8 6 2.22 1.18
-1 -8 6 1.32 1.75
1 -8 -6 4.63 3.9
1 -8 -7 40.61 4.71
-1 -8 7 31.41 5
-1 8 -7 33.04 2.3
-1 -8 7 28.51 2.89
1 -8 -7 44.72 5.99
1 8 7 36.11 2.59
-1 -8 8 6.57 1.96
1 -8 -8 4.55 4.19
1 -8 -8 5.64 2.59
-1 8 -8 7.02 1.37
1 8 8 7.06 1.54
-1 -8 9 8.7 3.55
-1 8 -9 13.23 1.8
1 -8 -9 13.1 4.68
1 -8 -9 17.19 3.35
-1 -8 9 11.99 2.27
1 8 9 12.68 1.95
1 -8 -10 18.08 5.68
-1 8 -10 12.71 1.81
-1 -8 10 13.6 4.09
1 -8 -10 11.32 2.71
-1 -8 10 8.81 2.21
-1 8 -11 63.14 3.45
1 -8 -11 69.12 8.64
-1 -8 11 68.89 7.24
-1 -8 11 55.27 4.16
1 8 12 43.69 3.33
-1 8 -12 44.83 2.99
1 -8 -12 50.46 7.59
-1 -8 12 40.05 5.81
-1 -8 12 41.29 3.73
1 8 13 83.96 4.42
-1 8 -13 77.67 3.84
1 -8 -13 75.53 8.72
-1 -8 13 84.45 7.91
-1 -8 13 75.77 4.94
1 8 14 74.35 4.27
1 -8 -14 60.36 8.09
-1 8 -14 68.75 3.81
-1 -8 14 66.02 7.21
-1 -8 14 73.69 4.96
-1 8 -15 3.48 1.49
-1 -8 15 0.98 3.76
-1 -8 15 3.89 2.22
1 9 -12 81.93 4.21
1 -9 12 97.41 9.48
1 -9 11 18.86 5.57
1 9 -11 20.75 2.39
1 -9 10 -3.04 4.47
1 9 -10 1.43 1.42
1 9 -9 43.49 3.07
1 -9 9 45.88 6.65
-1 -9 -9 43.48 4.64
1 9 -8 14.1 1.92
1 -9 8 17.7 5.19
-1 -9 -8 17.67 3.36
1 9 -7 42.82 2.93
1 -9 7 39.45 6.47
-1 -9 -7 49.24 4.82
1 9 -6 26.9 2.3
-1 -9 -6 31.36 4.3
1 -9 6 32.44 5.93
1 9 -5 142.07 4.78
-1 -9 -5 151.47 8.43
1 9 -4 62.43 3.22
-1 -9 -4 72.49 6.15
1 -9 4 72.8 7.68
1 9 -3 45.19 2.86
1 -9 3 40.89 5.73
-1 -9 -3 45.32 5.44
1 9 -2 88.12 3.68
1 -9 2 98.45 8.62
-1 -9 -2 90.15 7.25
1 9 -1 2.45 1.25
1 9 -1 3.84 1.06
1 -9 1 4.06 3.93
-1 -9 -1 8.58 3.72
1 9 0 2.39 1.13
1 9 0 3.22 1.08
1 -9 0 9.01 3.93
-1 -9 0 7.37 3.69
1 -9 0 4.48 3.11
-1 9 -1 3.37 1.13
1 9 1 4.22 1.11
1 -9 -1 2.18 3.03
-1 -9 1 5.88 3.94
1 -9 -1 5.44 3.92
-1 9 -2 96.05 3.76
1 -9 -2 99.77 7.6
-1 -9 2 104.54 7.78
1 -9 -2 92.69 7.56
1 9 2 94.54 3.71
-1 -9 2 98.09 5.63
-1 9 -3 47.26 2.75
1 -9 -3 46.52 5.73
-1 -9 3 36.83 5.2
1 -9 -3 40.29 5.48
1 9 3 48.63 2.78
-1 -9 3 42.94 3.77
-1 9 -4 64.14 3.19
1 -9 -4 81.51 7.53
-1 -9 4 62.95 6.69
1 -9 -4 74.97 6.63
1 9 4 70.95 3.4
-1 -9 4 69.15 4.79
-1 9 -5 141.24 4.72
1 -9 -5 163.59 10.49
-1 -9 5 123.27 9.05
1 -9 -5 144.73 8.8
1 9 5 155.42 5.22
-1 -9 5 140.02 6.36
-1 9 -6 32.54 2.45
-1 -9 6 25.35 3.11
-1 -9 6 27.36 5.3
1 -9 -6 38.67 5.13
1 -9 -6 37.87 5.56
-1 -9 7 41.92 3.85
-1 9 -7 48.43 2.94
-1 -9 7 50.45 6.36
1 -9 -7 41.37 5.05
1 -9 -7 56.58 7.1
-1 9 -8 19.06 2.11
1 -9 -8 13.32 3.8
-1 -9 8 24.18 5.29
-1 -9 8 15.92 2.9
1 -9 -8 14.96 4.88
-1 9 -9 51.32 3.09
-1 -9 9 36.63 6.17
1 9 9 54.56 3.5
-1 -9 9 35.56 3.6
1 -9 -9 51.8 7.7
-1 -9 10 1.64 2.01
-1 9 -10 0.22 1.31
1 9 10 -0.66 1.48
-1 -9 10 1.06 3.62
1 -9 -10 3.23 4.98
-1 -9 11 17.78 2.97
1 -9 -11 23.9 5.97
-1 -9 11 20.98 5.19
1 9 11 23.73 2.56
-1 9 -11 20.36 2.34
1 -9 -12 99.53 10.06
-1 -9 12 81.22 8.43
1 9 12 85.73 4.6
-1 -9 12 81.26 5.17
-1 9 -12 75.96 4.04
-1 -10 -8 17.32 3.76
-1 -10 -7 65.38 5.83
1 10 -7 77.99 4.05
1 -10 7 77.36 8.67
1 10 -6 4.04 1.55
1 -10 6 4.23 4.23
-1 -10 -6 -0.35 2.83
-1 -10 -5 50.51 5.67
1 -10 5 59.96 7.64
1 10 -5 62.37 3.53
1 -10 4 51.76 7.04
-1 -10 -4 49.61 5.75
1 10 -4 46.05 3.15
-1 -10 -3 37.77 5.22
1 10 -3 39.68 2.85
1 10 -2 11.04 1.84
-1 -10 -2 12.8 3.88
1 10 -1 88.53 4.12
1 -10 1 86.63 8.42
-1 -10 -1 99.73 8.37
1 -10 0 17.77 4.9
-1 -10 0 30.92 5.36
1 -10 -1 94.27 8.48
-1 -10 1 96.9 8.32
-1 -10 2 11.64 4.22
1 -10 -2 6.02 3.69
-1 10 -2 11.63 1.86
-1 10 -3 42.61 2.83
-1 -10 3 42.35 6.33
1 -10 -3 43.24 6.12
1 10 3 50.07 2.96
1 -10 -4 60.3 6.93
-1 10 -4 48.23 3.02
-1 -10 4 59.16 6.75
1 -10 -4 60.81 6.84
1 10 4 51.86 3.12
1 -10 -5 73.25 7.97
-1 -10 5 68.17 7.69
1 -10 -5 66.91 6.67
-1 10 -5 60.42 3.44
1 10 5 62.51 3.5
1 -10 -6 -2.93 4.01
-1 -10 6 0.93 3.91
1 -10 -6 -0.59 3.3
-1 10 -6 3.06 1.43
1 10 6 3.24 1.63
-1 10 -7 80.72 4
-1 -10 7 74.95 8.08
1 -10 -7 73.34 7.26
1 10 7 68.91 3.88
1 -10 -7 74.21 8.2
1 -10 -8 27.06 5.93
1 10 8 23.54 2.61
-1 10 -8 22.01 2.36
2 0 0 51.36 1.85
-2 0 0 53.7 2.01
-2 0 0 54.96 3.19
2 0 0 57.38 2.65
-2 0 0 53.41 0.72
-2 0 -1 2.25 0.26
2 0 -1 2.58 0.24
2 0 1 1.79 0.63
-2 0 1 2.61 0.87
2 0 -1 3.28 0.77
-2 0 -1 1.43 0.65
-2 0 1 3.13 1.43
2 0 1 4.64 1.53
2 0 -1 1.65 0.95
2 0 1 1.31 0.66
-2 0 -1 5.76 1.88
2 0 -2 221.64 4.18
2 0 -2 208.91 1.85
2 0 2 197.53 3.28
-2 0 2 226.1 4.64
-2 0 -2 201.55 3.52
2 0 -2 208.32 3.9
-2 0 -2 222.87 6.63
-2 0 2 209.56 4.84
2 0 2 191.31 5.73
-2 0 3 215.26 4.47
2 0 -3 219.1 4.05
2 0 -3 204.4 2.3
2 0 3 210.43 6.41
2 0 -3 218.08 4.34
-2 0 -3 193.09 3.39
-2 0 -3 218.5 6.89
-2 0 -3 220.47 3.73
2 0 3 217.54 3.4
-2 0 -4 14.07 1.06
2 0 4 15.16 1
-2 0 4 15.23 1.84
2 0 -4 13.7 1.21
-2 0 4 13.13 1.34
2 0 -4 12.89 0.82
2 0 -4 14.27 1.51
2 0 4 14.13 2.52
-2 0 -4 11.91 2.57
2 0 5 307.71 8.47
-2 0 -5 360.93 9.63
-2 0 5 333.54 7.14
2 0 -5 356.5 6.41
-2 0 5 348.98 5.55
2 0 -5 358.83 5.21
-2 0 -5 315.45 4.52
2 0 5 327.81 4.33
2 0 -6 316.37 6.51
-2 0 6 330.11 7.76
-2 0 -6 326.19 4.56
2 0 -6 316.02 4.95
-2 0 6 321.96 5.45
-2 0 -6 301.98 8.95
2 0 -7 149.84 4.2
-2 0 -7 143.5 3.16
2 0 -7 144.88 3.5
2 0 7 145.48 3.03
-2 0 7 153.66 3.91
-2 0 7 152.88 5.83
2 0 -7 153.68 4.83
-2 0 8 179.42 6.84
2 0 -8 166.33 5.29
-2 0 -8 188.62 7.48
-2 0 -8 174.08 3.57
2 0 -8 178.52 4
2 0 -8 182.81 5.07
2 0 8 182.19 3.56
-2 0 8 172.59 4.26
-2 0 9 320.33 6.02
2 0 -9 352.43 6.87
2 0 -9 322.31 7.7
-2 0 9 316.32 6.34
-2 0 -9 307.56 4.9
2 0 9 333.31 4.94
-2 0 -9 332.71 10.14
-2 0 10 4.33 1.17
2 0 -10 5.57 1.77
-2 0 -10 5.16 2.53
2 0 -10 4.49 1.42
-2 0 -10 3.55 0.85
2 0 10 4.73 0.83
-2 0 -11 196.99 8.29
2 0 -11 185.33 6.32
2 0 11 190.82 4.08
2 0 -11 196.49 5.38
-2 0 11 188.33 5.02
2 0 -12 4.08 1.65
2 0 12 6.33 1.07
2 0 -12 7.26 1.65
-2 0 -12 10.09 2.92
-2 0 12 7.36 1.46
-2 0 13 35.87 2.51
2 0 -13 34.68 2.47
2 0 13 36.07 1.98
2 0 -13 28.78 3.12
-2 0 -13 37.05 4.2
-2 0 14 29.42 2.42
2 0 14 33.87 2.02
2 0 -14 32.7 2.37
2 0 -14 35.37 3.46
-2 0 -14 35.23 4.19
2 0 -15 0.8 1.85
2 0 15 4.9 1.16
-2 0 15 0.46 1.23
-2 0 -15 2.03 2.57
-2 0 -16 218.22 9.29
2 0 -16 208.76 8.13
2 0 16 226.05 5.31
-2 0 16 204.65 6.28
2 0 -17 3.95 2.44
-2 0 17 1.42 1.4
-2 0 -17 2.61 2.68
2 0 17 4.46 1.2
2 0 17 2.21 2.14
-2 0 -18 21.49 3.74
2 0 18 20.42 1.99
2 0 -18 18.47 3.11
-2 0 -18 14.84 4.94
-2 0 18 17.27 2.52
2 0 19 0.77 1.12
-2 0 -19 3.45 3
-2 0 19 -0.06 1.68
2 0 -19 -2.21 2.28
-2 0 -19 -1.36 3.63
-2 0 -20 3.64 2.56
-2 0 20 6.16 2.1
2 0 -20 5.81 2.49
-2 0 -20 6.21 3.95
2 0 -21 18.81 3.5
-2 0 -21 19.11 5
-2 0 -21 16.51 3.63
-2 0 21 17.38 2.8
2 0 -22 27.84 4.15
-2 0 -22 34.1 4.81
-2 0 22 22.53 3.28
2 1 -22 10.45 2.37
-2 1 22 7.95 2.28
2 1 -22 13.23 3.28
-2 -1 -22 15.42 5.32
-2 -1 -22 10.97 3.27
2 1 -21 6.28 2.04
-2 -1 -21 9.94 3.33
2 1 -21 1.8 2.46
-2 -1 -21 2.45 4.42
-2 1 21 8.69 2.3
-2 -1 -20 92.99 9.16
2 1 -20 83.22 4.78
2 1 -20 86.62 5.67
-2 -1 -20 82.43 6.73
-2 1 20 70.73 4.43
-2 -1 -19 43.94 6.83
2 1 -19 41 3.45
2 1 -19 44.01 4.49
-2 -1 -19 42.35 4.93
-2 1 19 34.77 3.1
-2 -1 -18 40.48 6.23
2 1 -18 43.12 3.93
-2 -1 -18 45.18 5.12
2 1 -18 39.88 3.12
-2 1 18 40.52 3.16
2 1 -17 8.98 1.86
2 1 -17 9.54 2.46
-2 1 17 8.48 1.73
2 -1 17 12.25 3.16
2 -1 17 13.06 1.57
-2 -1 -17 11.12 3.23
-2 -1 -16 69.46 5.92
-2 1 16 66.35 3.61
2 1 -16 70.06 3.74
2 1 -16 64.28 4.25
2 -1 16 78.49 5.51
2 -1 15 38.44 4.08
-2 -1 -15 34.2 4.4
-2 1 15 37.33 2.68
2 1 -15 39.97 2.81
2 1 -15 33.23 3.12
2 -1 15 37.64 2.09
2 1 -14 61.26 3.81
-2 1 14 54.08 3.01
2 1 -14 65.11 4.02
2 1 -14 64.99 3.34
2 -1 14 63.88 2.54
-2 -1 -14 63.23 5.28
-2 -1 -13 1.23 2.44
2 1 -13 4.65 1.72
-2 1 13 4.85 1.32
2 1 -13 2.46 1.6
2 -1 13 5.08 0.95
2 1 -13 3.9 1.25
2 1 -12 110.63 4.71
-2 -1 -12 130.1 7.27
2 1 -12 121.38 4.07
2 1 -12 109.69 4.97
-2 1 12 113.3 3.94
2 -1 12 115.17 3.07
2 1 -11 76.32 3.76
-2 -1 -11 56.84 4.86
2 1 -11 64.33 2.94
2 1 -11 70.2 3.93
-2 1 11 64.18 2.91
2 -1 11 69.06 2.35
-2 1 10 37.77 2.2
2 1 -10 33.87 2.61
-2 -1 -10 35.45 3.94
2 1 -10 33.77 2.15
2 1 -10 33.36 2.81
-2 1 10 33.32 2.58
2 -1 10 35.05 1.63
-2 1 9 273.21 5.28
2 1 -9 276.11 5.16
2 1 -9 271.26 6.46
-2 -1 -9 279.11 9.57
2 1 -9 267.52 7.02
-2 1 9 262.06 5.81
2 -1 9 277.92 4.22
2 1 -8 346.76 7.82
2 1 -8 344.12 5.4
-2 -1 -8 310.08 9.5
-2 -1 -8 301.17 4.9
2 1 -8 354.85 6.96
-2 1 8 335.58 5.58
-2 1 8 330.25 5.84
2 1 -7 163.01 5.39
2 1 -7 167.94 4.54
-2 1 7 146.79 6.32
2 -1 7 157.25 2.92
-2 -1 -7 162.5 3.52
2 -1 7 138.14 6.37
-2 -1 -7 172.66 7.25
2 1 -7 162.57 3.94
-2 1 7 163.01 3.84
2 1 -7 170.86 3.53
2 1 -6 384.31 7.78
-2 -1 -6 348.91 9.79
2 -1 6 315.51 9.06
2 -1 6 326.26 4.01
-2 -1 -6 336.1 4.81
2 1 -6 359.98 5.69
-2 1 6 370.53 5.5
-2 1 6 357.52 9.11
2 1 -6 368.55 6.25
2 1 -5 41.12 2.07
-2 1 5 37.97 3.06
2 -1 5 35.37 3.3
-2 -1 -5 44.3 3.97
-2 -1 -5 37.1 1.71
2 -1 5 44.27 1.52
-2 1 5 43.25 2
2 1 -5 47.34 2.18
2 1 -5 41.21 1.52
2 1 -5 42.53 2.7
2 1 -4 438.73 7.72
-2 1 4 401.35 8.17
2 1 -4 436.68 5.93
2 1 -4 431.84 4.12
2 1 -4 430.29 6.03
-2 1 4 424.86 5.67
2 -1 4 375.1 4.27
-2 -1 -4 428.33 5.24
2 -1 4 397.71 9.05
-2 -1 -4 392.11 9.86
2 1 -3 236.37 2.77
2 1 -3 246.46 4.23
2 1 -3 246.7 4.55
2 1 -3 260.27 5.86
2 -1 3 233.76 6.6
-2 1 3 249.1 4.67
-2 -1 -3 234.85 3.81
2 -1 3 222.4 3.33
-2 1 3 237.06 5.71
2 1 -2 7.11 1.19
2 1 -2 5.73 1.44
-2 1 2 6.11 1.4
2 1 -2 8.1 0.98
2 -1 2 5.42 0.69
-2 1 2 5.63 1.24
2 -1 2 5.07 1.87
-2 -1 -2 6.85 2.26
2 1 -2 5.9 0.48
-2 -1 -2 6.77 0.57
-2 -1 -2 8.36 0.99
2 -1 2 6.77 0.82
2 1 -1 331.03 5.57
2 1 -1 329.84 6.16
-2 1 1 319.81 6.2
2 -1 1 318.9 6.64
-2 -1 -1 307.79 7.28
-2 1 1 301.7 5.48
-2 -1 -1 315.79 2.91
2 1 -1 314.67 2.75
2 -1 1 316.49 4.09
-2 -1 -1 358.58 4.85
2 1 -1 292.78 4.34
2 1 0 1.04 0.64
-2 1 0 2.17 1.49
-2 1 0 1.97 0.95
2 -1 0 1.39 0.65
-2 -1 0 2.4 0.74
2 -1 0 0.37 1.2
-2 -1 0 -0.92 1.49
2 1 0 2.64 1.1
2 1 0 1.76 0.35
-2 -1 0 1.6 0.37
-2 -1 1 340.37 4.96
2 -1 -1 318.68 4.84
-2 1 -1 315.48 4.67
2 1 1 325.25 4.32
-2 -1 1 331.64 2.94
2 1 1 332.82 6.66
-2 -1 1 331.69 6.53
-2 1 -1 314.37 7.11
2 -1 -1 317.14 5.25
2 -1 -2 5.07 0.9
-2 1 -2 6.36 0.79
-2 -1 2 7.4 1.07
2 1 2 7.46 0.84
2 -1 -2 4.37 1.07
-2 -1 2 6.78 0.61
-2 1 -2 6.51 0.47
-2 1 -2 4.46 2.11
2 1 2 4.95 1.75
-2 -1 2 3.59 1.28
-2 -1 3 247.76 4.8
-2 1 -3 243.56 3.57
-2 -1 3 216.14 4.8
2 -1 -3 230.23 3.84
2 1 3 229.8 6.65
-2 1 -3 239.66 6.78
-2 -1 3 253.3 3.31
2 -1 -4 437.42 5.12
-2 -1 4 444.34 6.63
2 1 4 408.16 9.3
2 -1 -4 429.39 7.32
2 1 4 421.02 5.01
-2 1 -4 421.01 4.73
-2 -1 4 441.74 7.03
2 1 5 39.98 1.68
-2 -1 5 41.96 2.59
2 -1 -5 42.28 2.68
-2 -1 5 41.55 2.25
2 -1 -5 43.41 1.71
-2 1 -5 31.25 3.19
-2 1 -5 38.72 1.66
2 1 5 38.34 3.54
-2 -1 6 342.09 7.59
2 1 6 339.12 4.78
2 -1 -6 370.62 4.92
-2 1 -6 355.79 4.61
-2 1 -6 346.5 9.26
-2 -1 6 358.44 6.16
-2 -1 7 162.17 5.49
2 -1 -7 163 5.61
2 1 7 150.75 6.66
-2 1 -7 170.42 3.22
2 -1 -7 159.47 3.42
2 1 7 157.86 3.36
-2 -1 7 169.34 4.35
-2 1 -7 153.65 6.56
2 -1 -8 336.96 8.25
-2 -1 8 334.79 8.45
-2 1 -8 342.36 4.73
2 -1 -8 333.67 5.52
2 1 8 323.17 5.04
-2 -1 8 346 6.36
-2 1 -8 319.91 9.41
2 -1 -9 267.05 7.63
-2 1 -9 254.78 4.26
2 -1 -9 276.2 5.12
2 1 9 274.99 4.83
-2 -1 9 269.42 5.77
-2 1 -9 278.24 9.1
-2 1 -10 32.5 3.61
-2 1 -10 30.25 1.59
2 -1 -10 29.24 2.99
2 1 10 34.29 1.86
2 -1 -10 36.5 2
-2 -1 10 31.77 2.22
-2 1 -11 61.95 4.81
-2 1 -11 60.6 2.3
2 -1 -11 65.57 4.29
2 1 11 63.78 2.58
2 -1 -11 64.52 2.59
-2 -1 11 66.45 3.27
-2 1 -12 110.52 6.23
2 -1 -12 119.52 5.79
2 1 12 112.32 3.52
-2 -1 12 114.08 4.32
2 -1 -12 119.99 3.24
2 -1 -13 4.71 2.25
2 1 13 5.91 1.14
-2 -1 13 3.93 1.51
2 -1 -13 3.22 0.85
-2 -1 14 66.11 3.66
2 1 14 59.08 2.79
2 -1 -14 60.23 4.66
2 1 15 38.86 2.34
-2 1 -15 33.36 3.93
-2 -1 15 37.75 2.97
2 -1 -15 35.05 3.93
-2 1 -15 34.32 4.48
2 1 16 74.39 3.22
2 -1 -16 67.75 5.21
-2 1 -16 79.05 6.47
-2 1 -16 70.82 5.58
-2 -1 16 70.25 4.01
-2 1 -17 10.61 2.95
2 1 17 10.6 1.63
-2 -1 17 12.37 2.18
2 -1 -17 10.5 3.31
-2 1 -17 7.14 3.38
-2 1 -18 36.42 4.32
-2 -1 18 46.83 3.63
2 -1 -18 44.98 4.8
-2 1 -18 44.64 5.38
-2 1 -19 36.81 4.41
2 -1 -19 43.09 4.94
-2 1 -19 49.8 5.62
-2 -1 19 44.57 3.68
2 1 19 44.85 2.93
-2 1 -20 77.82 6.1
2 1 20 87.72 4.11
2 -1 -20 83.89 6.46
-2 -1 20 84.27 4.99
2 -1 -21 5.67 3.42
-2 -1 21 2.55 2.12
-2 1 -21 2.31 2.54
2 -1 -22 15.34 3.83
-2 -1 22 13.75 2.75
2 2 -21 26.54 3
-2 -2 -21 21.14 6.22
2 2 -21 22.59 3.14
-2 -2 -21 26.02 4.48
-2 2 21 25.06 3.05
2 2 -20 6.9 2.37
2 2 -20 9.66 2.06
-2 -2 -20 12.58 3.58
-2 2 20 7.88 2
-2 -2 -20 11.17 5.55
2 2 -19 3.57 2.08
-2 -2 -19 2.46 2.93
-2 -2 -19 5.83 4.96
-2 2 19 1.42 1.62
2 2 -19 3.08 1.59
2 2 -18 33.63 2.88
-2 -2 -18 34.69 4.53
-2 2 18 34.75 2.88
2 -2 18 35.36 4.49
2 2 -18 40.15 3.55
-2 2 17 4.69 1.59
-2 -2 -17 2.52 2.67
2 2 -17 7.09 1.99
2 -2 17 6.85 3.18
2 2 -17 5.03 1.48
2 2 -16 78.95 3.84
-2 2 16 72.61 3.64
2 2 -16 80.94 4.44
-2 -2 -16 84.82 6.34
2 -2 16 83.62 2.89
2 -2 16 85.96 5.95
2 2 -15 127.36 4.74
2 2 -15 134.6 5.35
-2 2 15 117.25 4.35
-2 -2 -15 135.16 7.71
2 -2 15 144.67 7.77
2 2 -14 34.75 2.47
2 2 -14 31.77 2.77
-2 2 14 33.63 2.36
-2 -2 -14 34.43 4.52
2 -2 14 37.08 1.86
2 -2 14 36.37 4.36
2 2 -13 113.91 4.03
2 2 -13 103.67 4.33
-2 2 13 101.03 3.75
-2 -2 -13 113.75 7.19
2 2 -13 109.5 5.69
2 -2 13 112.66 2.95
2 2 -12 70.27 3.46
-2 -2 -12 64.64 5.4
2 2 -12 64.37 2.87
2 -2 12 66.21 2.2
2 2 -12 56.79 4.33
-2 2 12 65.58 2.96
2 2 -11 139.85 6.12
2 2 -11 123.92 4.39
-2 -2 -11 130.21 7.08
2 2 -11 131.7 3.85
2 -2 11 136.38 2.97
-2 2 11 111.84 4.89
-2 2 11 117.71 3.72
2 2 -10 118.66 5.48
2 2 -10 134.76 4.37
-2 -2 -10 123.21 6.93
2 2 -10 133.18 3.77
-2 2 10 134 4.83
-2 2 10 127.48 3.65
2 2 -9 107.62 5.24
2 2 -9 115.49 3.91
-2 -2 -9 103.79 6.13
2 2 -9 114.44 3.29
2 -2 9 120.8 2.53
-2 2 9 106.96 4.03
-2 2 9 107.64 3.18
2 2 -8 88.18 4.75
2 2 -8 94.01 2.84
2 2 -8 95.03 3.32
-2 -2 -8 86.71 5.69
2 -2 8 85.07 2.07
-2 2 8 86.17 2.74
-2 2 8 88.79 3.24
2 2 -7 375.65 5.15
2 -2 7 389.59 4.05
2 2 -7 399.82 6.28
2 -2 7 349.34 9.93
-2 -2 -7 388.08 11.02
-2 2 7 365.84 5.23
-2 2 7 384.66 5.7
2 2 -7 392.36 9.27
-2 -2 -6 216.53 8.11
2 -2 6 196.66 7
2 2 -6 223.36 4.54
-2 2 6 199.27 7.65
2 -2 6 220.71 3.07
-2 -2 -6 196.57 4.02
2 2 -6 215.95 6.89
2 2 -6 220.04 3.73
-2 2 6 207.71 3.91
2 2 -6 219.32 4.72
-2 -2 -5 289.28 8.88
2 -2 5 273.59 8
2 2 -5 288.3 4.93
-2 2 5 258.21 8.26
2 -2 5 278.26 3.38
-2 -2 -5 291.22 4.63
2 2 -5 292.7 7.71
2 2 -5 288.77 3.99
-2 2 5 272.11 4.43
2 2 -5 301.79 5.49
2 2 -4 173.48 5.88
-2 2 4 152.52 3.45
-2 -2 -4 164.41 6.58
2 -2 4 160.33 5.94
2 2 -4 169.95 3.62
-2 -2 -4 142.18 3.21
2 -2 4 142.18 2.46
2 2 -4 162.73 3.97
-2 2 4 149.87 5.88
2 2 -3 511.17 6.91
2 2 -3 540.58 10
-2 2 3 482.22 6.56
-2 -2 -3 508.3 11.19
-2 -2 -3 497.85 4.81
2 2 -3 490.22 4.6
2 2 -3 524.85 6.2
2 -2 3 468.43 4.39
-2 -2 -3 512.47 5.98
2 -2 3 482.6 4.99
-2 2 3 503.93 4
2 -2 3 484.4 9.39
-2 2 3 525.83 9.94
2 2 -2 148.48 5.24
2 -2 2 138.72 4.85
-2 -2 -2 128.6 5.57
-2 2 2 136.25 3.86
-2 -2 -2 146.63 2.56
2 2 -2 147.11 2.44
2 -2 2 130.79 2.53
2 2 -2 133.87 3.74
-2 -2 -2 147.22 3.19
2 2 -2 153.37 3.16
-2 2 2 143.57 4.99
-2 -2 -1 759.77 7.29
2 -2 1 716.93 6.45
2 2 -1 703.31 6.57
2 2 -1 709.3 8.53
2 2 -1 709.12 10.74
-2 2 1 729.49 9.58
2 -2 1 689.82 9.65
-2 2 1 691.35 9.66
-2 -2 -1 730.39 5.47
2 2 -1 703.14 5.21
2 -2 1 706.2 4.06
2 2 0 783.49 5.55
-2 2 0 747 3.6
-2 -2 0 843 5.76
2 -2 0 774.52 7.83
-2 -2 0 849.78 7.83
2 -2 0 777.52 3.74
2 2 0 774.33 10.68
2 2 0 807.96 9.7
2 -2 0 777.25 8.96
-2 2 0 829.75 10.45
2 2 0 788.45 6.94
-2 -2 0 822.87 7.63
-2 2 0 786.13 9.28
-2 2 -1 691.96 3.75
2 -2 -1 701.46 3.61
2 -2 -1 691.44 8.01
-2 -2 1 752.79 7.48
-2 -2 1 739.3 5.46
2 2 1 720.02 10.57
2 2 1 733.67 9.9
2 -2 -1 707.41 7.18
-2 -2 1 716.08 9.98
-2 2 -1 737.29 10.05
2 2 1 703.98 6.47
2 2 1 717.36 5.43
-2 2 -1 743.07 8.44
-2 -2 2 152.08 3.48
-2 2 -2 154.86 5.2
-2 -2 2 152.69 2.64
2 2 2 151.34 4.95
-2 -2 2 142.6 4.63
2 2 2 134.26 4.65
-2 -2 2 146.44 4.42
2 -2 -2 147.75 2.87
2 2 2 139.68 3.02
2 -2 -2 146.63 1.84
-2 2 -2 135.12 3.28
2 -2 -2 142.67 4.06
2 2 3 513.09 5.78
2 2 3 484.67 8.63
-2 -2 3 550.81 8.95
2 -2 -3 501.16 8.29
-2 -2 3 543.63 6.89
-2 2 -3 512.04 5.62
-2 -2 3 517.94 5.12
-2 2 -3 493.6 4.06
-2 -2 3 514.62 7.74
2 -2 -3 504.65 4.76
-2 2 -3 485.94 9.03
2 2 3 494.83 9.46
2 2 4 156.31 3.32
-2 2 -4 156.24 2.62
-2 -2 4 164.38 3.18
2 2 4 160.28 4.94
-2 -2 4 168.76 5.23
2 2 4 145.93 5.6
-2 -2 4 166.68 4.14
-2 2 -4 154.35 2.88
2 -2 -4 169.83 2.84
-2 -2 4 160.09 4.42
-2 2 -4 157.54 5.66
2 -2 -4 157.83 5.07
2 -2 -5 292.67 3.78
-2 -2 5 291.58 4.67
-2 2 -5 272.64 3.8
2 2 5 295.57 6.65
-2 -2 5 302.13 6.93
2 2 5 259.35 7.84
-2 -2 5 288.4 5.77
-2 2 -5 259.12 3.41
-2 2 -5 275.32 7.63
2 2 5 285.83 4.48
2 -2 -5 277.55 6.95
-2 2 -6 212.27 7.05
-2 2 -6 195.16 3.64
-2 -2 6 222.62 6.09
2 2 6 195.62 5.4
2 2 6 194.12 7.29
2 2 6 210.64 4.05
-2 2 -6 190.43 2.91
2 -2 -6 222 3.42
2 -2 -6 198.03 6.26
-2 -2 6 208.39 5.48
2 2 7 381.05 5.62
-2 2 -7 361.72 4.74
-2 -2 7 408.54 4.24
-2 2 -7 374.81 9.6
-2 2 -7 369.28 5.45
-2 -2 7 384.66 7.97
2 2 7 380.07 7.43
2 2 7 329.88 9.95
2 -2 -7 368.84 8.78
-2 -2 7 379.63 7.83
-2 2 -7 363.04 4.02
-2 -2 7 380.96 6.84
-2 2 -8 80.81 2.82
-2 -2 8 92.43 4.08
2 2 8 89.82 3.71
-2 2 -8 84.84 2.27
2 2 8 89.97 2.89
-2 -2 8 91.43 3.5
-2 -2 8 90.58 4.27
2 -2 -8 83.47 4.65
-2 2 -8 85.4 4.96
-2 -2 9 117.04 4.62
2 2 9 121.14 4.33
-2 -2 9 104.99 4.94
2 2 9 117.84 3.41
-2 2 -9 108.53 5.5
-2 -2 9 108.96 3.95
-2 2 -9 109.99 3.47
-2 2 -9 104.54 2.56
2 -2 -10 125.05 6
-2 -2 10 125.81 4.33
-2 2 -10 124.63 2.92
-2 2 -10 116.66 5.94
2 2 10 124.21 3.63
2 2 10 134.01 4.6
-2 -2 10 138.99 5.02
2 -2 -10 135.27 3.16
-2 -2 11 130.32 4.95
2 2 11 129.56 4.58
2 -2 -11 123.43 6.21
-2 -2 11 122.17 4.43
-2 2 -11 126.89 6.21
-2 2 -11 117.56 2.97
2 -2 -11 135.77 2.95
2 2 11 126.96 3.78
2 2 12 60.48 3.29
-2 -2 12 69.47 3.77
-2 2 -12 58.6 2.15
-2 2 -12 70.83 4.9
2 2 12 62.8 2.81
-2 -2 12 64.65 3.44
2 -2 -12 64.24 4.81
2 2 13 114.71 4.33
-2 -2 13 123.54 4.86
-2 2 -13 96.04 2.92
2 2 13 108.41 3.72
-2 2 -13 101.65 5.94
-2 -2 13 105.64 4.53
-2 2 -13 129.68 6.14
2 -2 -13 101.83 6.05
2 2 14 32.9 2.67
-2 -2 14 34.76 2.88
2 2 14 37.15 2.34
-2 2 -14 37.15 3.83
2 -2 -14 31.47 3.84
-2 2 -14 37.84 4.01
-2 -2 14 34.04 2.84
2 2 15 129.85 4.37
-2 2 -15 139.8 6.74
2 -2 -15 124.97 6.99
-2 2 -15 130.66 7
-2 -2 15 141.33 5.55
2 2 16 85.23 3.66
2 -2 -16 87.53 6.19
-2 2 -16 80.8 5.34
-2 2 -16 82.08 5.75
-2 -2 16 88.82 4.59
2 2 17 4.63 1.42
-2 -2 17 3.14 1.51
-2 2 -17 2.93 2.37
2 -2 -17 3.56 2.58
-2 2 -17 -2.38 2.69
-2 2 -18 36.14 4.37
2 -2 -18 32.39 4.6
2 2 18 43.91 3.03
-2 2 -18 29.12 3.1
-2 -2 18 36.45 3.36
2 -2 -19 -0.36 2.99
-2 2 -19 5.21 2.05
-2 2 -19 4.69 2.69
-2 -2 19 2.58 1.94
2 -2 -20 15.12 3.59
2 2 20 12.69 2.06
-2 2 -20 8.93 2.46
-2 -2 20 11.31 2.48
2 -2 -21 28.73 4.75
-2 -2 21 36.99 3.79
-2 2 -21 26.11 3.33
-2 2 -21 26.7 3.93
-2 -3 -21 36.8 8.1
-2 3 21 42.33 3.53
2 3 -21 49.35 3.75
-2 -3 -21 40.72 5.13
-2 -3 -20 -0.77 2.96
-2 3 20 2.87 1.63
2 3 -20 1.55 1.63
2 3 -19 32.73 2.87
-2 3 19 29.39 2.9
-2 -3 -19 32.12 4.63
2 3 -19 33.7 3.05
2 3 -18 75.53 3.97
2 -3 18 84.18 6.8
-2 -3 -18 77.37 6.46
-2 3 18 70.73 3.78
2 3 -18 74.83 4.12
2 3 -17 34.94 2.77
-2 3 17 34.34 2.7
2 3 -17 31.43 2.72
-2 3 16 56.24 3.2
2 3 -16 61.93 3.43
2 -3 16 56.85 5.6
-2 -3 -16 48.44 5.38
2 3 -16 62.42 3.59
-2 3 15 60.98 3.17
2 3 -15 63.29 3.34
2 -3 15 74.3 6.21
-2 -3 -15 70.49 6.11
2 3 -15 72.5 3.61
-2 3 14 21.68 1.93
2 3 -14 19.39 2.01
2 3 -14 23.63 2.2
-2 -3 -14 22.13 4.2
2 -3 14 27.17 4.01
-2 -3 -13 15.21 3.59
2 3 -13 14.55 1.65
2 3 -13 12.98 1.66
2 -3 13 19.18 3.89
-2 3 13 12.65 1.52
-2 3 12 176.03 4.45
2 3 -12 171.28 4.58
2 -3 12 187.21 3.23
2 3 -12 167.23 4.75
2 -3 12 160.89 8.19
-2 3 12 148.32 6.15
-2 -3 -12 186.13 8.86
2 3 -11 87.64 3.24
2 -3 11 96.35 2.17
2 -3 11 96.14 6.4
-2 3 11 86.42 3.03
-2 3 11 77.73 4.23
-2 -3 -11 87.96 6.18
2 3 -10 125.26 3.64
-2 -3 -10 119.91 6.79
-2 3 10 109.98 4.52
-2 3 10 114.43 3.24
2 -3 10 120.43 2.36
2 3 -10 119.88 3.82
2 3 -9 18.99 1.52
-2 3 9 17.89 1.35
2 3 -9 22.15 1.69
2 -3 9 19.71 0.97
-2 -3 -9 13.43 3.04
-2 3 8 30.92 2.14
-2 -3 -8 34.8 3.92
2 3 -8 32.08 1.74
-2 3 8 29.95 1.55
2 -3 8 34.99 1.18
2 3 -8 34.48 1.99
-2 -3 -7 928.81 17.1
2 3 -7 972.23 8.64
2 -3 7 996.49 5.74
-2 3 7 973.84 9.56
-2 3 7 943.29 7.86
2 3 -7 996.19 9.55
-2 3 6 22.47 1.37
2 3 -6 19.06 2.91
2 -3 6 17.13 0.81
2 3 -6 18.29 1.23
-2 3 6 18.49 1.29
2 -3 6 22.48 2.95
2 3 -6 17.52 1.35
2 -3 5 685.81 12.59
-2 -3 -5 731.14 14.3
2 3 -5 788.42 8
-2 3 5 727.41 5.75
-2 3 5 734.84 6.74
-2 3 5 698.99 14.97
2 -3 5 732.91 5.12
2 3 -5 743.23 6.8
2 3 -5 744.66 13.75
-2 -3 -5 739.24 7.25
2 3 -5 773.33 7.61
2 3 -4 579.82 7.89
2 3 -4 545.23 11.66
-2 3 4 545.4 6.19
-2 -3 -4 571.99 12.58
2 3 -4 566.94 5.74
-2 -3 -4 568.38 6.09
-2 -3 -4 561.42 6.59
2 3 -4 623.6 6.71
2 -3 4 570.11 5.1
2 -3 4 520.89 10.33
-2 3 4 552.86 12.78
2 -3 3 196.2 6.13
2 -3 3 191.97 2.72
-2 -3 -3 209.74 4.1
2 3 -3 213.09 3.76
2 3 -3 209.69 4.79
2 3 -3 189.93 6.95
-2 3 3 202.15 4.08
-2 -3 -3 229.31 7.62
-2 3 3 208.56 7.55
-2 -3 -3 210.13 3.62
2 3 -3 207.28 3.41
2 -3 3 205.85 3.3
-2 -3 -2 63.46 1.95
2 3 -2 66.86 1.95
2 -3 2 58.65 1.87
-2 3 2 64.06 2.44
2 -3 2 63.8 3.39
-2 3 2 60.52 1.81
-2 -3 -2 63.91 2.24
2 3 -2 63.73 2.1
2 3 -2 58.31 2.63
2 3 -2 65.71 4.27
-2 -3 -2 67.25 3.53
-2 3 2 65.9 4.17
-2 -3 -2 63.51 4.16
2 -3 2 57.05 1.64
-2 -3 -1 255.12 3.79
2 3 -1 241.49 3.61
2 -3 1 236.12 4.18
2 3 -1 256.31 5.35
2 3 -1 195.97 6.78
-2 -3 -1 229.55 6.34
-2 3 1 234.96 7.04
2 3 -1 254.53 4.07
-2 -3 -1 250.23 4.33
-2 3 1 212.34 3.44
-2 3 1 254.3 4.91
-2 -3 -1 235.33 7.08
2 -3 1 227.96 5.7
2 -3 1 237.67 3.03
-2 3 0 142.16 2.21
2 3 0 148.83 2.86
-2 -3 0 162.17 3.03
-2 3 0 148.81 4
-2 3 0 141.18 2.95
-2 -3 0 164.17 3.58
2 3 0 155.92 4.39
2 3 0 151.28 5.93
-2 -3 0 156.38 5.42
2 -3 0 146.34 3.81
-2 3 0 139.3 5.03
2 3 0 162.66 3.3
2 -3 0 142.09 3.78
-2 -3 0 148.98 5.42
2 -3 0 139.13 2.17
-2 -3 1 247.53 3.72
2 3 1 255.21 7.63
-2 -3 1 242.83 6.75
2 -3 -1 235.87 3.74
-2 -3 1 259.01 6.4
2 3 1 236.6 5.59
-2 3 -1 239.03 5.41
-2 -3 1 257.73 4.66
2 3 1 248.42 4.06
2 3 1 239.39 3.66
2 -3 -1 234.02 2.79
-2 3 -1 231.24 2.8
-2 3 -1 236.36 5.85
2 -3 -1 238.5 5.44
-2 3 -2 58.19 1.49
2 -3 -2 61.48 1.55
-2 3 -2 61.31 3.06
2 -3 -2 60.26 1.53
2 3 2 64.34 3.93
-2 -3 2 64.07 3.74
-2 3 -2 64.32 2.85
-2 -3 2 66.84 2.43
2 3 2 64.53 2.19
-2 -3 2 69.42 3.39
2 3 2 62.9 3.33
-2 -3 2 63.89 2.02
2 -3 -3 218.63 2.99
-2 3 -3 207.8 5.77
2 3 3 200.66 3.87
-2 -3 3 215.36 4.42
2 -3 -3 221.04 2.57
-2 -3 3 211.12 5.35
2 3 3 208.11 6.62
-2 -3 3 207.73 6.38
2 -3 -3 193.77 5.66
-2 3 -3 227.2 4.83
2 3 3 206.7 6.01
-2 3 -3 208.95 2.96
-2 -3 3 221.27 3.81
-2 -3 4 600.14 7.64
-2 3 -4 569.44 5.18
-2 -3 4 594.94 6.56
2 3 4 570.22 6.55
-2 3 -4 515.54 9.43
2 -3 -4 565.65 4.1
2 3 4 582.78 10.85
-2 -3 4 556.55 10.25
2 3 4 546.32 10.64
-2 3 -4 554.8 6.48
2 -3 -4 538.06 10.12
-2 -3 4 568.6 8.62
2 -3 -4 570.26 5.15
2 3 5 736.66 7.7
-2 -3 5 787.46 9.3
2 3 5 720.84 12
-2 -3 5 715.7 11.69
-2 3 -5 722.47 6.42
2 -3 -5 719.9 12.32
-2 3 -5 691.42 11.1
-2 -3 5 745.51 9.87
2 3 5 702.12 12.53
-2 -3 5 752.77 7.73
-2 3 -5 709.07 6.28
2 3 6 16.08 1.35
-2 -3 6 20.07 1.81
-2 3 -6 14.97 2.22
-2 -3 6 16.4 2.26
-2 3 -6 17.2 1.03
2 -3 -6 17.46 2.45
2 3 6 17.62 2.3
2 3 6 17.4 2.82
-2 -3 6 16.93 1.83
-2 3 -6 15.46 1.12
-2 -3 6 15.8 1.38
2 3 7 937.89 9.37
-2 -3 7 955.61 7.91
-2 3 -7 933.77 8.4
-2 -3 7 955.18 11.52
-2 -3 7 959.35 13.87
2 3 7 910.21 13.21
2 -3 -7 941.16 15.63
-2 3 -7 923.2 5.55
-2 -3 7 938.64 11.97
-2 -3 8 31.88 2.94
2 3 8 33.73 2.83
2 3 8 31.44 1.89
-2 -3 8 32.15 1.58
-2 3 -8 35.88 3.13
-2 -3 8 33.09 2.64
2 -3 -8 31.04 3.43
-2 3 -8 32.3 1
-2 3 -8 33.56 1.82
-2 -3 8 37.37 2.44
-2 -3 9 20.4 2.08
2 3 9 19.98 2.37
-2 -3 9 16.31 2.36
-2 -3 9 15.83 2.19
2 -3 -9 19.74 3.08
2 3 9 16.92 1.49
-2 3 -9 16.31 1.45
-2 3 -9 18.65 2.62
2 -3 -9 19.64 0.88
2 -3 -10 129.65 2.08
-2 3 -10 119.53 3.68
2 -3 -10 129.19 4.14
2 3 10 127.17 5.13
-2 -3 10 115.23 5.18
-2 3 -10 126.7 5.9
2 3 10 115.72 3.66
-2 3 -10 115.5 1.97
2 -3 -10 114.24 6.32
-2 3 -10 125.28 3.61
-2 -3 10 126.4 4.63
2 3 11 93.42 3.42
-2 -3 11 82.39 4.57
-2 3 -11 94.17 3.32
-2 3 -11 86.8 3.35
2 -3 -11 99.1 3.24
2 3 11 93 4.44
-2 3 -11 84.26 4.99
2 -3 -11 97.39 1.77
-2 3 -11 88.07 2.38
-2 3 -12 172.42 3.41
2 -3 -12 187.24 2.41
-2 -3 12 179.79 6.64
-2 3 -12 183 4.66
2 -3 -12 183.16 8.44
-2 3 -12 165.33 4.79
2 3 12 169.03 4.74
-2 3 -12 169.37 7.03
2 3 12 162.51 5.9
2 -3 -12 171.31 3.05
2 -3 -12 170.47 2.63
-2 -3 13 12.68 1.97
2 3 13 13.53 2.23
-2 -3 13 15.68 2.5
-2 3 -13 12.63 1.7
-2 3 -13 16.29 1.21
-2 3 -13 17.13 1.9
-2 3 -13 15.04 2.88
2 -3 -13 14.6 3.44
2 3 13 14.91 1.68
-2 -3 14 23.03 2.84
-2 3 -14 23.25 2.11
2 3 14 23.81 2.15
-2 3 -14 18.59 2.08
-2 -3 14 21.75 2.5
2 -3 -14 13.76 3.19
-2 3 -14 20.44 3.15
-2 3 -15 74.23 3.61
2 -3 -15 72.49 6.15
-2 -3 15 61.31 3.87
2 3 15 73.53 3.44
-2 -3 15 70.44 4.4
-2 3 -15 82.73 3.97
-2 3 -15 69.57 5.08
2 -3 -16 67.82 5.88
-2 -3 16 68.94 4.29
2 3 16 65.18 3.4
-2 -3 16 67.34 4.28
-2 3 -16 67.45 3.74
-2 3 -16 58.55 4.78
2 -3 -17 31.88 4.94
-2 -3 17 34.61 3.24
2 3 17 35.7 2.69
-2 3 -17 32.39 3.77
-2 3 -17 38.16 3.05
-2 -3 17 35.8 3.51
-2 3 -18 60.91 4.83
-2 -3 18 69.88 4.58
-2 3 -18 72.04 4.26
2 -3 -18 80.89 6.94
2 3 18 86.9 4.26
-2 -3 19 27.9 3.31
-2 3 -19 27.4 3.72
-2 3 -19 31.43 3.08
2 -3 -20 5.31 3.86
-2 3 -20 -0.25 1.7
-2 3 -20 -1.06 2.32
2 3 20 3.32 1.67
-2 -3 20 0.76 1.91
2 -3 -21 34.58 5.29
2 3 21 40.29 3.29
-2 3 -21 38.24 3.61
-2 -3 21 48.1 4.33
2 -4 20 30.37 3.35
-2 -4 -20 34.7 7.65
-2 -4 -20 35.52 5.11
2 4 -20 34.86 3
2 -4 19 43.12 5.91
-2 -4 -19 39.49 5.03
2 4 -19 37.98 3.01
-2 -4 -18 16.16 3.69
2 4 -18 13.63 1.95
2 -4 18 17.61 4.24
-2 -4 -17 6.58 3.37
2 4 -17 5.19 1.56
2 4 -17 7.34 1.7
2 -4 17 6.26 3.72
-2 4 17 4.74 1.45
-2 -4 -16 3.34 2.99
2 4 -16 7.08 1.53
-2 4 16 4.38 1.44
2 -4 16 4.38 3.26
2 4 -16 4.31 1.21
2 4 -15 141.45 4.62
-2 4 15 153.12 4.63
2 -4 15 157.23 9.17
-2 -4 -15 164.17 8.94
2 4 -15 156.12 5.05
2 4 -14 67.4 3.16
-2 4 14 63.24 2.96
2 -4 14 75.58 6.66
-2 -4 -14 70.71 6.11
2 4 -14 72.06 3.35
2 4 -13 191.67 5.15
-2 4 13 194.96 4.78
2 -4 13 215.09 10.29
-2 -4 -13 208.95 9.52
2 4 -13 216.38 5.5
2 4 -12 105.84 3.69
-2 4 12 114.25 3.41
2 -4 12 131.98 8.03
-2 -4 -12 122.61 7.38
-2 4 12 116.27 5.43
2 4 -12 119.67 4.02
2 4 -11 46.52 2.45
-2 4 11 44.43 2.12
2 -4 11 47.06 5.09
-2 4 11 45.17 3.33
-2 -4 -11 45.14 4.73
2 4 -11 50.86 2.53
2 4 -10 204 4.79
2 -4 10 218.66 9.77
-2 4 10 200.72 3.96
-2 -4 -10 198.09 8.69
2 4 -10 215.49 4.84
2 4 -9 156.08 4.09
-2 4 9 150.97 3.25
-2 -4 -9 175.4 8.28
-2 4 9 161.18 4.91
2 -4 9 167.03 1.75
2 -4 9 156.08 8.11
2 4 -9 162.97 4.1
2 4 -8 20.38 1.49
-2 4 8 19.35 1.17
2 -4 8 19.81 0.67
2 -4 8 14.69 3.32
-2 -4 -8 22.58 3.61
-2 4 8 22.44 1.87
2 4 -8 21.61 1.48
-2 4 7 29.24 1.35
2 4 -7 29.56 1.69
2 -4 7 31.73 0.82
-2 -4 -7 29.02 3.88
-2 4 7 28.38 1.76
2 4 -7 32.78 1.7
2 -4 7 35.67 4.31
-2 4 6 95.42 2.11
2 -4 6 91.49 5.33
-2 4 6 99.69 2.41
-2 -4 -6 93.26 5.76
2 4 -6 94.59 2.81
2 -4 6 96.03 1.53
2 4 -6 98.84 2.72
2 -4 5 578.11 4.21
2 4 -5 609.61 6.61
2 -4 5 573.73 6.98
2 -4 5 595.25 12.08
2 4 -5 609.67 6.79
-2 -4 -5 601.72 13.56
-2 -4 -4 324.02 7.8
-2 -4 -4 327.01 9.99
2 4 -4 335 4.81
2 -4 4 285.5 4.7
2 -4 4 298.11 8.08
2 4 -4 316.46 4.74
2 -4 4 294.82 2.9
-2 -4 -3 641.31 11.19
-2 -4 -3 635.5 13.06
2 4 -3 657.51 6.57
2 -4 3 650.57 6.4
2 -4 3 599.98 10.61
2 -4 3 610.86 5.47
2 4 -3 638.41 6.63
2 4 -2 76.01 2.34
-2 -4 -2 78.59 4.33
-2 -4 -2 73.53 4.55
-2 -4 -2 77.93 2.67
2 4 -2 78.75 2.4
2 -4 2 76.03 2.1
2 -4 2 75.95 3.61
2 4 -2 72.06 3.07
2 -4 2 68.41 2.28
-2 4 1 542.77 4.47
-2 -4 -1 547.96 10.81
2 -4 1 554.63 7.32
2 -4 1 581.24 5.49
-2 -4 -1 557.8 10.95
2 -4 1 545.14 8.19
-2 -4 -1 554.66 6.27
2 4 -1 573.54 6.24
2 4 -1 580.03 6.31
-2 -4 -1 565.17 6.84
2 4 -1 597.12 8.67
2 4 0 298.82 6.16
-2 4 0 282.7 4.14
-2 -4 0 290.29 7.97
-2 -4 0 288.86 7.76
2 -4 0 279.85 4.89
2 -4 0 281.93 5.98
-2 -4 0 298.89 4.65
2 4 0 301.58 4.55
2 4 0 292.39 4.56
-2 -4 0 294.05 5.01
-2 4 0 269.69 4.4
2 4 1 577.7 6.58
-2 4 -1 566.36 5.3
2 -4 -1 527.94 5.08
2 4 1 544.76 6.12
-2 -4 1 564.57 7.29
2 4 1 564.47 8.8
-2 4 -1 536.57 6.63
-2 -4 1 557.87 10.93
2 -4 -1 532.62 4.47
-2 -4 1 572.62 10.25
2 -4 -1 526.92 8.79
-2 -4 1 571.83 6.38
-2 4 -1 556.45 6.51
-2 -4 1 587.05 7.13
2 4 2 77.31 3.51
2 4 2 76.09 2.47
-2 -4 2 77.15 3.71
-2 4 -2 71.02 2.76
-2 -4 2 76.45 2.74
-2 4 -2 69.43 2.43
2 -4 -2 71.84 3.67
2 -4 -2 69.84 1.95
-2 4 -2 71.56 1.94
-2 -4 3 619.97 9.94
-2 -4 3 606.26 11.8
2 4 3 642.36 10.26
-2 4 -3 611.68 8.59
-2 -4 3 657.87 8.04
-2 4 -3 603.36 7.16
2 -4 -3 654.47 5.89
-2 4 -3 634.77 5.77
2 -4 -3 602.53 11.02
2 4 3 630.9 7.2
2 4 4 314.09 5.28
2 -4 -4 338.08 4.46
-2 4 -4 327.2 4.34
-2 -4 4 332.23 5.8
-2 4 -4 309.62 5.32
2 -4 -4 297.18 4.99
2 4 4 334.54 9.4
-2 -4 4 303.33 8.51
2 4 4 311.17 7.64
-2 4 -4 300.78 6.47
2 -4 -4 311.88 8.54
-2 -4 4 326.01 7.01
-2 4 -5 604.39 6.16
2 -4 -5 592.76 12.1
-2 -4 5 560.1 11.79
2 4 5 606.26 12.63
2 4 5 586.83 11.18
-2 4 -5 574.52 9.4
-2 -4 5 630.87 8.42
2 -4 -5 584.18 12.19
2 -4 -5 623.13 6.27
2 4 5 592.91 7.46
-2 -4 5 579.92 9.35
2 4 6 89.54 3.06
2 -4 -6 94.14 2.62
2 -4 -6 94.08 4.94
-2 -4 6 97.71 5.27
2 4 6 94.44 5.19
-2 4 -6 90.93 4.11
2 -4 -6 98.26 5.45
-2 -4 6 91.1 3.47
-2 4 -6 95.07 2.63
-2 -4 6 91.92 3.86
2 -4 -7 32.24 3.04
-2 -4 7 30.08 3.27
2 4 7 30.89 3.32
-2 4 -7 24.84 2.59
2 -4 -7 35.94 3.69
-2 -4 7 28.41 2.22
2 4 7 28.17 1.83
-2 -4 7 31.34 2.5
2 -4 -7 28.01 1.39
-2 4 -7 32.12 1.68
-2 4 -8 19.08 2.27
2 -4 -8 21.41 3.4
-2 -4 8 19.34 2.15
2 -4 -8 17 1.1
-2 -4 8 20 2.14
2 4 8 19.32 1.6
-2 -4 8 19.23 2.82
2 4 8 19.67 2.71
-2 4 -8 20.02 1.53
-2 -4 9 149.87 6.61
2 4 9 155.64 6.53
-2 4 -9 143.44 5.79
2 -4 -9 164.28 7.9
2 -4 -9 157.56 3
2 -4 -9 170.66 5.73
-2 4 -9 163.96 4.04
-2 -4 9 159.79 5.31
-2 -4 10 203.36 7.65
2 4 10 205.01 7.42
-2 4 -10 193.22 6.78
2 -4 -10 216.97 9.19
2 -4 -10 212.43 3.38
2 -4 -10 214.31 6.1
-2 -4 10 207.78 6.11
-2 4 -10 205.35 4.76
2 4 10 199.33 5.14
-2 4 -11 50.21 3.78
2 -4 -11 53.15 5.13
2 -4 -11 46.1 1.67
-2 -4 11 50.3 4.17
2 4 11 43.86 3.73
2 -4 -11 50.77 2.95
-2 -4 11 51.8 3.3
-2 4 -11 47.16 2.5
2 4 11 46.96 2.68
2 -4 -12 119.97 7.41
2 4 12 105.78 5.35
-2 -4 12 124.34 6.1
2 -4 -12 123.14 3.6
-2 -4 12 127.51 5.21
-2 4 -12 112.06 5.56
-2 4 -12 111.49 3.93
2 4 12 118.05 4.13
2 -4 -13 233.18 10.46
-2 -4 13 216.55 7.96
-2 -4 13 204.95 6.66
2 4 13 205.12 5.57
-2 4 -13 207.42 5.54
-2 4 -13 205.84 7.36
-2 -4 14 74.94 4.83
2 4 14 70.16 3.46
-2 4 -14 73.44 4.71
-2 4 -14 77.36 3.61
-2 -4 14 71.81 4.16
-2 -4 15 141.67 5.94
-2 -4 15 139.36 6.7
2 -4 -15 137.15 8.64
2 4 15 141.97 5
-2 4 -15 139.2 6.39
-2 4 -15 148.05 5.04
-2 4 -16 8.42 2.41
-2 4 -16 4.02 1.54
2 4 16 3.22 1.39
-2 -4 16 4.35 1.9
2 -4 -16 0.06 3.77
-2 -4 16 7.11 2.79
-2 4 -17 7.25 2.39
-2 4 -17 7.59 1.68
-2 -4 17 5.49 1.99
-2 -4 17 4.26 2.47
2 -4 -17 5.18 3.29
2 4 17 3.82 1.48
2 4 18 20.05 2.51
-2 4 -18 19.46 3.19
-2 4 -18 11.68 2.2
-2 -4 19 40.12 3.92
2 -4 -19 35.87 5.37
-2 4 -19 41.88 3.39
-2 -4 20 32.27 3.68
-2 4 -20 34 3.26
2 -4 -20 43.47 6.18
2 4 20 35.59 3.23
-2 -5 -19 2.32 2.87
2 -5 19 2.51 1.78
2 -5 19 2.06 3.75
2 5 -19 6.24 1.82
2 -5 18 28.67 5.57
-2 -5 -18 24.89 4.36
2 5 -18 31.71 2.86
2 -5 18 26.34 3.04
2 5 -17 26.51 2.51
2 -5 17 18.87 4.84
-2 -5 -17 14.85 3.64
2 -5 17 22.63 2.81
2 5 -16 8.74 1.74
-2 -5 -16 6.16 3.07
2 -5 16 3.35 3.75
2 5 -15 6.25 1.55
2 5 -15 5.26 1.26
-2 -5 -15 9.25 3.39
2 -5 15 7.43 3.55
2 5 -14 50.97 2.93
2 5 -14 47.68 2.61
2 -5 14 53.4 5.97
-2 -5 -14 56.03 5.63
2 5 -14 47.72 2.32
2 5 -13 12.34 1.66
2 -5 13 16.43 4.38
-2 -5 -13 16.54 3.72
2 5 -13 13.88 1.37
-2 5 13 11.22 1.36
2 5 -12 122.92 4.08
-2 -5 -12 128.25 7.72
2 -5 12 124 8.25
2 5 -12 115.91 3.34
-2 -5 -11 43.4 4.79
2 -5 11 38.15 5.39
2 5 -11 45.51 2.5
2 5 -11 47.13 2.09
-2 5 11 46.98 1.96
-2 5 10 8.54 0.91
-2 5 10 12.62 1.8
2 -5 10 14.14 3.98
-2 -5 -10 8.41 3.24
2 5 -10 9.52 1.07
-2 5 9 15.87 1.62
-2 5 9 13.97 0.97
2 5 -9 17 1.56
2 5 -9 14.84 1.27
2 -5 9 15.69 3.97
-2 -5 -9 14.58 3.6
-2 -5 -8 18.94 3.43
2 5 -8 12.51 1.32
2 -5 8 14.31 3.79
2 5 -8 14 1.25
2 -5 7 156.31 8.52
-2 -5 -7 140.76 7.39
2 5 -7 159.91 3.47
2 5 -7 145.47 3.79
2 5 -6 16.58 1.43
2 5 -6 15.06 1.16
-2 -5 -6 14.24 2.98
2 -5 6 15.87 2.82
-2 -5 -6 17.7 2.47
2 -5 6 23.4 3.87
-2 -5 -5 43.59 4.37
-2 -5 -5 46.82 3.59
2 -5 5 40.3 1.09
2 5 -5 45.19 1.9
2 -5 5 38.31 3.62
2 -5 5 41.18 1.04
2 -5 5 42.75 4.86
2 5 -5 37.05 1.9
-2 -5 -4 56.79 4.7
-2 -5 -4 61.85 4.03
2 5 -4 64.26 2.18
2 -5 4 57.27 1.4
2 -5 4 57.92 3.97
2 -5 4 60.76 1.51
2 -5 4 56.39 5.38
2 5 -4 61.29 2.37
2 -5 3 109.21 3.01
-2 -5 -3 126.26 5.69
2 -5 3 105.78 4.66
2 5 -3 121.32 3.05
2 -5 3 110.05 2.67
-2 -5 -3 117.54 6.03
2 5 -3 109.37 3.1
2 -5 3 116.28 7.2
2 -5 3 130.31 2.52
2 -5 2 169.02 8.19
2 -5 2 171.07 3.1
2 5 -2 150.39 3.56
-2 -5 -2 149.56 6.2
2 -5 2 147.06 3.78
2 5 -2 163.06 3.58
2 -5 2 148.9 3.36
-2 -5 -2 156.98 6.73
2 -5 2 142.89 4.96
2 -5 1 88.43 2.5
-2 -5 -1 79.98 4.6
2 5 -1 93.84 2.76
2 5 -1 89.05 2.77
2 -5 1 87.87 5.96
2 -5 1 87.01 3.36
2 -5 1 84.03 1.87
2 -5 1 94.31 3.48
-2 -5 -1 87.54 5
2 -5 0 167.38 2.09
2 -5 0 205.62 3.8
2 -5 0 190.66 8.47
-2 -5 0 183.88 7
2 -5 0 178.75 3.61
-2 -5 0 194.15 6.86
2 -5 0 171.97 5.18
2 5 0 187.92 3.87
2 -5 0 172.93 3.4
2 5 0 177.51 3.84
-2 5 0 164.77 3.23
-2 5 -1 90.22 2.46
2 5 1 81.79 2.68
2 -5 -1 82.25 2.42
2 -5 -1 86.55 4.2
-2 -5 1 81.83 4.9
2 -5 -1 98.71 2.76
2 -5 -1 94.13 6.02
-2 -5 1 89.41 2.98
2 5 1 92.46 2.85
-2 -5 1 94.49 4.57
-2 5 -2 165.91 3.31
2 -5 -2 163.74 3.34
2 -5 -2 158.02 5.97
-2 -5 2 157.28 5.63
2 -5 -2 162.48 7.57
2 -5 -2 156.08 3.52
2 5 2 151.32 3.71
-2 -5 2 153.8 6.62
-2 -5 3 114.59 5.88
-2 5 -3 130.11 3.24
-2 -5 3 114.7 4.66
2 5 3 113.09 3.32
-2 5 -3 101.25 3.25
2 -5 -3 118.08 2.91
-2 5 -3 120.41 2.87
2 -5 -3 119.66 6.44
2 -5 -3 113.01 5.37
2 -5 -4 67.29 4.82
2 -5 -4 63.97 4.46
2 5 4 59.1 2.52
-2 5 -4 56.28 2.55
-2 5 -4 52.23 2
2 -5 -4 48.78 1.98
-2 -5 4 63.09 4.64
-2 -5 4 58.8 3.39
-2 5 -4 50.99 2.38
2 -5 -5 41.57 3.84
-2 -5 5 38.1 3.9
2 -5 -5 46.16 4.22
-2 5 -5 37.93 2.24
-2 5 -5 35.17 1.77
-2 5 -5 38.83 2.19
2 5 5 42.53 2.24
-2 -5 5 32.59 2.68
-2 -5 6 15.49 2.04
-2 -5 6 13.18 2.97
2 5 6 13.56 1.52
2 -5 -6 13.24 1.17
-2 5 -6 14.52 1.5
-2 5 -6 15.32 1.25
2 -5 -6 17.23 3.11
2 -5 -6 16.98 2.87
-2 5 -6 14.35 1.67
2 -5 -7 150.8 6.54
-2 -5 7 148.36 7.06
-2 5 -7 140.21 4.66
2 -5 -7 147.55 7.56
2 -5 -7 132.43 3.3
-2 5 -7 133.89 3.43
2 5 7 140.51 4.18
-2 -5 7 145.14 5.2
-2 -5 8 8.07 2.62
2 -5 -8 14.47 2.54
-2 5 -8 13.62 1.83
2 -5 -8 11.4 1.17
-2 5 -8 15.83 1.67
-2 5 -8 15.31 1.43
2 -5 -8 11.97 3.12
2 5 8 13.02 1.54
-2 -5 8 12.28 2.19
-2 -5 9 14.23 2.13
-2 5 -9 14.07 1.39
-2 -5 9 13.05 3.02
2 -5 -9 13.37 2.5
-2 5 -9 15.16 2.07
-2 5 -9 16.2 1.75
2 -5 -9 13 1.22
2 5 9 16.11 1.66
2 -5 -9 20.05 3.85
-2 -5 10 11.58 3
2 -5 -10 8.89 2.23
2 5 10 9.18 1.5
-2 5 -10 10.04 1.84
2 -5 -10 7.86 1.02
-2 5 -10 8.59 1.43
-2 5 -10 8.88 1.32
2 -5 -10 12.15 3.65
-2 -5 10 8.05 1.88
-2 -5 11 45.32 4.38
2 -5 -11 50.64 5.49
-2 5 -11 45.09 2.72
-2 5 -11 42.85 3.22
-2 -5 11 40.44 3.2
-2 5 -11 45.09 2.52
2 5 11 43.73 2.65
-2 5 -12 138.73 5.53
2 -5 -12 131.96 8.26
-2 5 -12 126.87 4.5
-2 -5 12 119.6 5.16
-2 5 -12 130.41 4.28
2 -5 -12 124.3 4.53
-2 -5 12 117.3 6.65
-2 -5 13 9.03 2.83
-2 5 -13 12.61 1.68
2 5 13 14.83 1.95
-2 5 -13 10.84 2.15
-2 -5 13 15.52 2.4
-2 5 -13 17.36 1.89
-2 -5 14 46.86 4.62
-2 5 -14 39.02 3.45
2 -5 -14 51.61 6.24
-2 5 -14 45.27 2.94
2 5 14 48.53 3.04
-2 5 -14 44.98 2.9
-2 -5 14 47.37 3.72
2 -5 -15 8.19 4.11
-2 5 -15 3.96 1.46
-2 5 -15 4.81 1.48
2 5 15 6.7 1.71
-2 -5 15 3.77 1.81
-2 -5 15 4.26 2.8
2 -5 -16 13.93 4.49
2 5 16 4.89 1.53
-2 -5 16 10.55 2.87
-2 5 -16 5.89 1.58
-2 5 -16 8.98 1.71
-2 -5 16 1.19 1.79
-2 -5 17 17.49 3.39
2 -5 -17 29.73 5.59
-2 -5 17 19.5 3.03
-2 5 -17 20.09 2.31
2 5 17 21.29 2.53
-2 5 -17 24.07 2.44
-2 5 -18 27.28 2.74
-2 -5 18 28.49 3.43
-2 5 -18 32.29 2.93
2 -5 -18 37.06 6.06
2 -5 -19 3.82 4.15
-2 -5 19 3.33 2.35
2 5 19 5.14 1.73
-2 5 -19 6.13 1.77
-2 5 -19 6.74 1.82
2 -6 18 90.86 5.3
2 -6 18 97.39 8.89
2 6 -18 82.45 4.32
2 -6 17 27.56 3.15
2 -6 17 35.76 6.44
-2 -6 -17 29.39 4.79
2 6 -17 23.46 2.45
-2 -6 -16 19.39 3.87
2 -6 16 20.8 2.63
2 -6 16 21.54 5.63
2 6 -16 22.76 2.37
2 -6 15 7.73 1.95
-2 -6 -15 12.29 3.69
2 6 -15 9.16 1.76
-2 -6 -14 -2.64 2.89
2 -6 14 -3.45 4.03
2 -6 14 2.4 1.59
2 6 -14 3.89 1.32
-2 -6 -13 9.81 3.54
2 -6 13 6.43 1.7
2 6 -13 5.28 1.38
2 -6 13 6.1 4.2
2 6 -12 83.31 3.63
2 -6 12 83.37 3.97
2 -6 12 81.22 7.44
-2 -6 -12 81.92 6.4
2 -6 11 213.89 6
-2 -6 -11 220.83 9.8
2 -6 11 207.73 11.07
2 6 -11 215.71 3.92
2 6 -11 225.13 5.56
2 6 -10 360.99 6.76
2 6 -10 372.87 5.2
2 -6 10 339.11 13.79
-2 -6 -10 337.71 12.07
2 -6 10 355.26 7.43
2 6 -9 38.6 2.32
2 -6 9 43.35 5.7
2 6 -9 34.6 1.71
2 -6 9 33.26 2.37
-2 -6 -9 35.99 4.78
2 6 -8 8.24 1.31
2 -6 8 7.88 1.3
2 -6 8 10 3.85
-2 -6 -8 8.93 3.26
2 6 -8 9.02 0.99
2 6 -7 82.86 3.11
-2 -6 -7 76.05 4.64
2 -6 7 73.28 6.59
2 6 -7 81.36 2.47
2 -6 7 74.88 3.11
-2 -6 -7 75.76 5.86
2 6 -6 152.11 4.02
-2 -6 -6 145.68 6.35
2 6 -6 162.87 3.47
2 -6 6 146.37 8.81
2 -6 6 148.98 4.07
-2 -6 -6 145.86 7.58
2 -6 5 188.93 2.04
2 6 -5 192.76 4.55
-2 -6 -5 194.41 7.36
-2 -6 -5 193.12 8.45
2 -6 5 169.06 7.01
2 -6 5 182.68 4.15
2 -6 5 177.47 1.84
2 6 -5 205.64 3.97
2 -6 4 201.93 9.94
2 6 -4 219.88 4.74
2 -6 4 203.01 7.31
-2 -6 -4 234.93 8.34
-2 -6 -4 216.13 9.14
2 -6 4 222.43 3.17
2 -6 4 206.33 4.15
2 6 -4 231.39 4.26
2 -6 4 213.54 2.73
2 -6 3 197.83 9.65
2 -6 3 164.69 5.82
2 -6 3 179.48 3.91
-2 -6 -3 174.26 7.28
2 6 -3 175.32 4.23
2 6 -3 189.27 3.9
-2 -6 -3 187.34 8.17
2 -6 3 175.08 2.89
2 -6 3 166.19 3.42
2 -6 2 166.75 3.07
-2 -6 -2 175.91 7.22
-2 -6 -2 182.32 7.62
2 -6 2 176.87 4.66
2 6 -2 181.48 4.24
2 -6 2 193.66 9.47
2 -6 2 172.43 3.11
2 6 -2 197.41 4.07
2 -6 2 170.6 5.44
2 -6 1 38.3 4.73
-2 -6 -1 42.73 3.98
2 -6 1 39.69 2.37
-2 -6 -1 37.82 3.7
2 -6 1 40.47 2.72
2 6 -1 43.12 2.15
2 -6 1 40.78 1.36
2 -6 1 39.08 1.65
2 6 -1 44.4 2.08
-2 -6 0 52.87 4.27
-2 -6 0 52.18 4.42
2 -6 0 49.88 3.39
2 6 0 48.32 2.29
-2 6 0 48.85 2.07
2 -6 0 50.67 5.15
2 -6 0 49.94 1.93
2 6 0 54.27 2.33
-2 -6 1 41.65 3.54
-2 -6 1 37.78 4.03
2 -6 -1 36.43 3.09
-2 6 -1 44.36 2.02
2 6 1 38.86 2.12
2 -6 -1 47.71 5.06
2 -6 -1 42.36 1.92
2 6 1 41.9 2.13
-2 -6 2 190.06 6.78
-2 -6 2 171.98 7.7
2 -6 -2 188.62 7.08
-2 6 -2 184.11 3.9
2 -6 -2 183.91 8.57
2 6 2 174.27 4.25
-2 -6 3 185.03 6.43
-2 -6 3 185.42 8.21
2 -6 -3 175.65 7.35
-2 6 -3 179.56 3.87
2 -6 -3 186.09 8.47
2 6 3 174.45 4.38
-2 -6 4 215.02 6.76
2 6 4 219.92 5.1
-2 6 -4 213.6 4.37
2 -6 -4 242.34 8.96
2 -6 -4 224.2 9.22
-2 -6 4 232.78 9.16
-2 -6 5 193.94 8.43
2 -6 -5 184.66 8.18
2 6 5 189.77 4.79
-2 6 -5 182.47 4.05
-2 -6 5 196.46 6.47
2 -6 -5 179.24 8.12
2 6 6 147.49 4.37
-2 6 -6 145.64 4.45
-2 6 -6 141.74 3.71
2 -6 -6 160.57 7.94
2 -6 -6 155.07 7.5
-2 -6 6 160.86 7.94
-2 -6 6 158.6 5.81
2 6 7 73.71 3.27
2 -6 -7 82.78 6.31
2 -6 -7 75.15 5.37
-2 -6 7 77.75 5.76
-2 -6 7 76.39 4.23
-2 6 -7 77.3 2.93
2 -6 -8 9.26 2.74
-2 -6 8 9.91 3.17
-2 6 -8 10.69 1.59
-2 6 -8 10.82 1.38
2 -6 -8 10.5 3.59
2 6 8 7.27 1.35
-2 -6 8 10.27 2.02
-2 6 -9 32.94 2.08
-2 6 -9 31.71 2.33
-2 -6 9 32.7 2.96
2 6 9 33.45 2.41
2 -6 -9 28.62 3.6
-2 -6 9 36.33 4.65
2 -6 -9 30.26 4.53
-2 6 -10 329.64 6.29
-2 6 -10 338.01 7.25
-2 -6 10 349.44 9.09
2 6 10 336.56 7.23
-2 -6 10 352.58 12.08
2 -6 -10 377.72 9.97
2 -6 -10 367.4 13.62
-2 6 -11 202.32 5.15
-2 6 -11 206.29 5.81
-2 -6 11 210.58 7.25
2 6 11 197.36 5.73
-2 -6 11 220.46 9.68
2 -6 -11 203.7 7.29
-2 6 -12 82.12 3.47
2 -6 -12 94.32 7.55
-2 6 -12 80.28 3.85
2 6 12 80.06 3.9
-2 -6 12 86.97 6.5
-2 -6 12 80.6 4.66
2 6 13 3.41 1.35
-2 6 -13 4.32 1.31
-2 6 -13 6.29 1.41
2 -6 -13 2.72 4.04
-2 -6 13 10.76 2.18
-2 -6 13 6.98 3.19
2 6 14 3.47 1.45
-2 6 -14 3.83 1.4
-2 6 -14 1.28 1.31
-2 -6 14 -2.7 2.01
-2 -6 14 1.82 2.64
2 -6 -14 -2.87 4.19
-2 6 -15 8.18 1.58
-2 6 -15 7.67 1.68
2 -6 -15 9.17 4.09
-2 -6 15 5.59 1.89
-2 -6 15 1.44 2.93
-2 6 -16 26.08 2.45
-2 -6 16 17.98 2.92
-2 -6 16 19.84 4
2 -6 -16 20.46 5.17
-2 6 -16 20.41 2.4
2 6 16 21.77 2.61
-2 6 -17 25.49 2.59
-2 -6 17 28.24 4.32
-2 -6 17 19.26 3.21
2 -6 -17 28.97 5.93
2 6 17 32.57 3.18
-2 6 -17 28.94 2.88
-2 -6 18 79.9 6.46
-2 -6 18 88.97 5.73
-2 6 -18 80.13 4.39
-2 6 -18 84.25 4.45
2 -7 16 38.35 3.61
2 7 -16 45.6 3.25
2 7 -15 30.11 2.61
2 -7 15 27 2.88
2 -7 15 30.2 6.32
2 -7 14 20.49 2.64
2 7 -14 20.75 2.31
2 -7 14 23.04 5.49
2 7 -13 13.95 1.82
2 -7 13 9.94 4.88
-2 -7 -13 12 3.61
2 -7 13 10.6 2.04
2 -7 12 35.19 6.14
2 -7 12 37.6 3.01
2 7 -12 41.29 2.75
-2 -7 -12 46.37 5.4
-2 -7 -11 1.15 2.72
2 7 -11 5.78 1.44
2 -7 11 5.03 1.5
2 -7 10 19.78 2.09
2 7 -10 25.11 2.14
-2 -7 -10 28.19 4.19
2 -7 10 29.85 5.51
2 7 -9 42.45 2.57
-2 -7 -9 38.65 5.12
2 -7 9 39.27 2.63
2 7 -8 7.17 0.91
-2 -7 -8 7.73 3.31
2 -7 8 7.99 4.2
2 -7 8 4.21 1.24
-2 -7 -8 4.94 2.24
2 7 -8 7.05 1.32
-2 -7 -7 46.05 4.17
2 7 -7 44.5 2.49
2 -7 7 40.05 2.39
2 7 -7 46.03 1.97
-2 -7 -7 39.16 4.7
2 -7 7 37.42 5.67
-2 -7 -6 61.69 4.69
2 7 -6 61.72 2.88
-2 -7 -6 64.59 5.53
2 -7 6 59.95 6.41
2 7 -6 58.33 2.23
2 -7 6 56.14 2.64
2 -7 5 31.04 1.93
2 7 -5 35.74 1.82
2 7 -5 38.59 2.26
2 -7 5 42.56 5.81
-2 -7 -5 34.12 4.65
-2 -7 -5 34.7 4.07
-2 -7 -4 47.18 4.43
2 -7 4 48.09 1.74
2 -7 4 44.54 5.56
2 7 -4 51.71 2.58
2 -7 4 46.78 2.23
2 7 -4 51.81 2.19
-2 -7 -4 53.69 5.02
-2 -7 -3 29.17 3.64
-2 -7 -3 28.5 4.01
2 -7 3 28.25 1.66
2 -7 3 29.13 1.92
2 7 -3 29.74 2.02
2 -7 3 33.52 5.19
2 7 -3 30.5 1.78
2 -7 2 42.06 5.53
-2 -7 -2 42.05 4.44
-2 -7 -2 41.78 4.22
2 7 -2 36.41 2.22
2 -7 2 30.97 2.35
2 -7 2 31.43 1.47
2 7 -2 36.39 1.96
2 -7 1 57.68 5.87
-2 -7 -1 61.58 5.01
-2 -7 -1 63.28 5.08
2 -7 1 56.31 3.36
2 7 -1 61.47 2.72
2 -7 1 52.74 1.53
2 7 -1 59.7 2.52
-2 -7 0 127.06 6.55
2 7 0 124.24 3.89
2 -7 0 128.08 5.62
-2 7 0 123.85 3.56
-2 -7 0 134.89 7.23
2 -7 0 134.66 8.26
2 7 0 132.11 3.78
-2 -7 1 67.56 4.86
-2 7 -1 60.18 2.51
2 -7 -1 58.44 4.19
2 7 1 60.82 2.76
2 -7 -1 53.5 5.57
-2 -7 1 56.66 5.11
2 7 1 59.09 2.65
-2 7 -2 32.86 1.98
-2 -7 2 35.07 3.47
2 7 2 38.57 2.19
-2 -7 2 35 4.17
2 -7 -2 28.67 4.51
2 -7 -2 29.57 3.41
-2 7 -3 30.88 1.94
-2 -7 3 34.56 3.54
2 7 3 34.81 2.21
-2 -7 3 29.07 4.01
2 -7 -3 35.34 4.65
2 -7 -3 32.35 3.73
-2 7 -4 50.54 2.43
-2 -7 4 51.63 3.93
2 7 4 48.18 2.61
2 -7 -4 53.71 5.23
2 -7 -4 55.88 5
-2 7 -5 34.08 2.04
-2 -7 5 28.84 3.15
2 -7 -5 42.91 4.58
2 7 5 33.2 2.24
2 -7 -5 32.95 4.39
-2 -7 5 33.86 4.64
-2 7 -6 64.26 2.82
-2 -7 6 68.96 4.41
2 -7 -6 70.8 5.84
2 7 6 61.46 3.13
2 -7 -6 64.25 5.51
-2 -7 6 57.54 5.47
-2 7 -7 35.89 2.22
2 -7 -7 39.87 4.92
-2 -7 7 41.69 3.51
-2 -7 7 40.44 4.84
2 -7 -7 45.87 4.6
2 7 7 42.28 2.66
-2 7 -8 9.98 1.41
2 -7 -8 10.34 3.52
2 7 8 6.4 1.43
-2 -7 8 7.73 3.3
2 -7 -8 4.9 2.89
-2 -7 8 6.54 1.97
2 7 9 41.1 2.74
-2 7 -9 48.11 2.67
2 -7 -9 46.4 4.3
-2 -7 9 48.35 5.41
-2 -7 9 39.25 3.39
2 7 10 27.15 2.41
-2 7 -10 18.52 1.85
2 -7 -10 23.67 3.43
-2 -7 10 25.36 4.44
-2 -7 10 15.73 2.49
2 -7 -10 28.24 5.13
-2 -7 11 3.85 1.85
2 -7 -11 3.98 3.73
-2 7 -11 3.05 1.16
-2 -7 11 5.12 3.35
2 7 11 5.75 1.52
-2 -7 12 42.94 3.85
2 7 12 38.85 2.95
2 -7 -12 47.87 6.38
-2 -7 12 37.99 5.16
-2 7 -12 39.76 2.64
-2 7 -13 9.49 1.6
-2 -7 13 7.92 2.34
2 -7 -13 14.72 4.99
-2 -7 13 6.11 3.67
2 7 13 10.7 1.93
2 -7 -14 25.78 5.63
-2 7 -14 16.38 2.02
-2 -7 14 20.73 3.06
2 7 14 18.16 2.29
-2 -7 14 17.23 4.29
2 -7 -15 28.1 5.54
2 7 15 32.5 3.12
-2 -7 15 21.41 3.32
-2 -7 15 28.2 4.81
-2 7 -16 51.13 3.41
2 7 16 49.59 3.88
-2 -7 16 38.73 4.1
-2 -7 16 47.54 5.71
2 -8 14 11.13 5.25
2 -8 14 13.54 2.33
2 8 -13 2.2 1.37
2 -8 13 -0.01 1.5
2 8 -12 23.06 2.34
2 -8 12 26.42 6.25
2 -8 12 24.3 2.66
2 8 -11 157.51 5.3
2 -8 11 164.7 11.46
2 -8 10 135.01 5.02
2 8 -10 152.75 5.08
2 -8 10 137.46 10.5
2 -8 9 45.05 2.99
2 8 -9 50.6 3.03
2 -8 9 53.36 7.04
2 -8 8 0.46 3.88
2 8 -8 2.4 1.31
-2 -8 -8 5.65 3.37
-2 -8 -8 4.19 2.3
2 -8 8 3.9 1.29
2 8 -7 40.26 2.67
2 -8 7 42.74 6.46
-2 -8 -7 40.02 5.05
2 -8 7 38.22 2.5
-2 -8 -7 40.11 4.23
2 -8 6 240.52 13.07
-2 -8 -6 231.49 9.21
-2 -8 -6 217.31 9.88
2 8 -6 229.42 5.79
2 -8 5 123.08 9.34
2 8 -5 111.42 4.04
-2 -8 -5 125.58 7.24
-2 -8 -5 102.13 7
2 8 -5 111.12 3.21
2 8 -4 29.35 2.18
2 8 -4 32.13 1.91
-2 -8 -4 33.75 4.46
2 -8 4 22.85 5.26
-2 -8 -4 23.8 3.67
-2 -8 -3 172.86 8.25
2 8 -3 165.29 4.9
-2 -8 -3 181.49 8.91
2 -8 3 164.17 10.55
2 8 -3 176.54 4.21
2 8 -2 134.26 4.37
-2 -8 -2 136.02 7.7
-2 -8 -2 124.69 7.31
2 -8 2 132.98 9.33
2 8 -2 142.99 3.94
2 8 -1 42.47 2.33
-2 -8 -1 45.7 4.9
-2 -8 -1 36.98 4.51
2 -8 1 35.7 5.52
2 8 -1 36.35 2.34
2 -8 1 42.94 3.29
2 -8 0 -1.77 3.4
-2 -8 0 1.46 2.42
-2 -8 0 -0.55 2.41
2 8 0 -0.48 0.9
2 8 0 2.1 1.05
2 -8 0 -1.07 1.75
2 -8 -1 44.55 5.84
-2 -8 1 39.45 4.74
-2 8 -1 36.82 2.2
2 -8 -1 39.3 3.94
-2 -8 1 44.65 4.33
2 8 1 36.67 2.29
-2 -8 2 127.81 7.99
2 -8 -2 138.92 9.15
-2 8 -2 131.3 3.96
2 -8 -2 144.97 7.21
-2 -8 2 144.75 7.21
2 8 2 136.13 4.33
-2 -8 3 185.24 9.62
2 -8 -3 165.1 9.64
-2 8 -3 172.97 4.64
2 -8 -3 183.91 8.7
2 8 3 181.9 5.04
-2 -8 3 165.3 7.41
-2 -8 4 30.22 3.59
2 -8 -4 28.06 4.53
-2 8 -4 26.01 2.01
-2 -8 4 23.58 4.13
2 8 4 24.32 2.11
2 -8 -4 35.87 4.44
2 -8 -5 114.88 7.49
-2 8 -5 114.11 3.81
2 8 5 107.6 4.17
-2 -8 5 116.82 8.07
2 -8 -5 109.51 7.59
-2 -8 5 107.03 5.93
2 -8 -6 232.61 10.64
-2 8 -6 240.19 5.52
2 8 6 213.39 5.83
2 -8 -6 236.79 10.52
-2 -8 6 240.28 10.93
-2 -8 6 214.09 8
2 8 7 38.81 2.74
-2 8 -7 37.87 2.4
-2 -8 7 37.94 5.21
2 -8 -7 45.1 4.88
-2 -8 7 37.23 3.74
2 -8 -7 42.24 5.39
-2 -8 8 8.9 3.84
2 -8 -8 5.39 2.98
-2 -8 8 0.1 1.89
2 -8 -8 6.85 3.96
-2 8 -8 3.09 1.16
2 8 8 2.76 1.48
2 8 9 44.89 3.07
2 -8 -9 55.18 6.42
2 -8 -9 49 4.99
-2 -8 9 43.26 5.51
-2 -8 9 50.95 4.24
-2 8 -9 53.03 2.89
2 8 10 149.97 5.45
-2 -8 10 145.21 9.28
-2 -8 10 132.46 6.55
-2 8 -10 142.75 4.72
2 8 11 146.8 5.54
-2 8 -11 149.74 5.01
-2 -8 11 136.75 6.72
-2 -8 11 145.75 9.28
2 -8 -11 148.01 10.27
2 8 12 28.68 2.81
2 -8 -12 26.55 5.61
-2 -8 12 23.24 3.35
-2 -8 12 28.18 5.2
-2 8 -12 23.82 2.26
2 -8 -13 0.9 3.95
-2 8 -13 1.76 1.36
-2 -8 13 -2.55 2.21
-2 -8 13 4.08 3.76
2 8 13 0.67 1.55
2 8 14 11.54 2.22
2 -8 -14 2.71 4.08
-2 -8 14 6.62 2.37
-2 8 -14 11.48 1.94
-2 -8 14 9.23 4.27
2 -9 11 57.71 8.31
2 -9 10 8.52 5.03
2 9 -10 10.38 1.92
2 -9 9 5 4.48
2 9 -9 7.75 1.62
2 9 -8 33.42 2.67
-2 -9 -8 37.35 4.48
2 -9 8 33.32 6.58
-2 -9 -7 1.9 2.61
2 9 -7 0.47 1.33
2 9 -6 9.73 1.69
-2 -9 -6 8.91 3.24
2 -9 6 1.96 4.21
2 9 -5 29.11 2.41
-2 -9 -5 22.85 4.12
2 9 -4 21.66 2.05
-2 -9 -4 17.22 3.92
2 -9 4 26.91 5.61
2 9 -3 58.09 3.16
-2 -9 -3 53.95 5.28
2 -9 3 61.09 7.29
2 9 -2 59.62 3.25
-2 -9 -2 70.1 6.02
2 -9 2 80.52 8.35
2 9 -1 1.03 1.25
-2 -9 -1 -1.7 3.07
-2 -9 -1 0.42 2.78
2 -9 1 1.63 4.11
2 9 -1 0.88 0.98
2 9 0 69.45 3.42
-2 -9 0 60.36 5.99
2 -9 0 52.92 6.59
-2 -9 0 58.57 5.66
2 9 0 64.62 3.01
-2 9 -1 1.54 1.12
2 9 1 0.82 1.04
-2 -9 1 6.77 2.89
2 -9 -1 1.01 4.14
-2 -9 1 0.56 2.99
-2 9 -2 61.69 3.15
-2 -9 2 56.22 5.82
2 -9 -2 57.08 5.08
-2 -9 2 60.45 5.27
2 9 2 52.18 2.94
-2 9 -3 56.97 2.99
-2 -9 3 53.14 5.96
2 -9 -3 63.16 6.9
2 -9 -3 61.37 5.59
-2 -9 3 59.05 5.08
2 9 3 53.3 3.09
2 -9 -4 18.04 4.54
-2 -9 4 13.39 3.07
-2 9 -4 21.98 2.01
2 -9 -4 23.84 4.11
-2 -9 4 24.64 4.73
2 9 4 21.04 2.21
2 9 5 29.47 2.51
2 -9 -5 40.83 5.54
-2 9 -5 27.27 2.28
-2 -9 5 26.94 3.84
2 -9 -5 27.28 4.28
-2 -9 5 29.03 5.09
2 -9 -6 9.37 3.44
-2 -9 6 9.15 4.42
-2 -9 6 9.63 2.73
-2 9 -6 9.46 1.58
2 -9 -6 18.29 4.11
2 9 6 8.04 1.78
2 -9 -7 2.61 2.92
-2 -9 7 1.68 3.66
-2 -9 7 2.28 2.11
2 9 7 2.23 1.35
2 -9 -7 -1.74 2.81
-2 9 -7 1.96 1.14
-2 -9 8 37.05 4.26
2 9 8 30.95 2.7
-2 9 -8 32.01 2.47
-2 -9 8 28.66 5.22
2 -9 -8 35.59 4.96
-2 -9 9 11.26 4.36
-2 9 -9 10.72 1.77
2 9 9 6.65 1.74
2 -9 -9 8.31 4.18
-2 -9 9 4.22 2.45
-2 -9 10 2.96 3.99
-2 -9 10 8.86 2.83
-2 9 -10 6.3 1.65
2 -9 -10 11.32 4.68
2 9 10 11.36 2.09
-2 -9 11 45.4 6.23
2 -9 -11 55.13 7.58
-2 9 -11 44.17 3.13
-2 -9 11 43.58 4.44
2 9 11 43.31 3.5
-2 -10 -6 54.83 5.7
2 10 -5 44.15 3.2
2 -10 5 49.44 7.59
-2 -10 -5 42.68 5.26
2 10 -4 4.92 1.49
-2 -10 -4 4.73 3.64
2 10 -3 24.92 2.46
-2 -10 -3 25.6 4.54
2 -10 3 27.58 6.12
2 10 -2 21.74 2.39
-2 -10 -2 16.53 3.94
2 -10 2 22.88 5.48
2 10 -1 15.36 2.03
-2 -10 -1 13.52 4.02
2 -10 1 19.17 5.74
2 -10 0 132.55 10.08
-2 -10 0 113.28 8.18
-2 -10 1 10.62 4.06
2 -10 -1 18.77 5.5
-2 -10 2 16.79 4.4
2 -10 -2 22.82 5.51
-2 10 -2 23.23 2.23
2 10 3 22.31 2.31
-2 10 -3 26.94 2.39
2 -10 -3 26.1 5.48
-2 -10 3 22.59 5.22
2 -10 -4 6.7 4.06
-2 -10 4 1.07 3.57
2 10 4 7.28 1.75
-2 10 -4 5.13 1.35
-2 10 -5 39.62 2.85
2 10 5 39.3 2.99
2 -10 -5 39.48 5.91
-2 -10 5 44.24 6.5
2 10 6 66.52 3.81
-2 10 -6 63.76 3.56
2 -10 -6 63.08 6.89
2 -10 -6 78.07 7.15
3 0 0 0.14 1.36
-3 0 0 0.79 0.9
3 0 0 -0.33 0.8
-3 0 0 0.22 0.21
3 0 1 1072.59 9.59
3 0 1 1019.99 13.51
-3 0 1 1063.97 14.71
-3 0 -1 1093.38 16.58
3 0 -1 1059.33 11.93
-3 0 -1 1054.47 3.95
-3 0 -1 1070.12 10.28
3 0 -1 1094.48 9.8
-3 0 1 1076.3 11.41
3 0 2 143.79 3.38
3 0 -2 143.19 1.51
-3 0 -2 142.51 1.73
-3 0 2 145.42 4.52
-3 0 -2 149.05 3.78
3 0 -2 143.37 3.75
3 0 -2 137.45 4.15
-3 0 2 151.05 5.55
3 0 2 139.54 5.52
-3 0 -2 149.74 6.78
3 0 -3 24.48 1.84
3 0 3 18.5 2.62
-3 0 3 21.94 2.42
-3 0 -3 25.24 3.55
-3 0 -3 19.7 1.49
-3 0 3 24.42 2.21
3 0 3 17.71 1.41
-3 0 -4 138.41 3.58
3 0 -4 150.34 4.16
3 0 4 119.78 5.79
-3 0 4 152.02 4.97
-3 0 4 139.28 4.99
-3 0 -4 130.29 6.58
3 0 -4 145.82 2.12
3 0 4 126.38 3.3
3 0 -4 151.29 4.12
-3 0 -5 270.49 4.99
-3 0 -5 249.05 9.16
-3 0 5 282.95 6.47
3 0 5 265.1 4.58
3 0 -5 285.47 5.56
3 0 -5 287.26 3.48
-3 0 -5 251.36 5.07
3 0 6 204.63 4.02
3 0 -6 212.87 5.47
-3 0 -6 195.66 8.35
3 0 -6 229.37 5.99
-3 0 6 200.12 5.4
3 0 -6 220.47 4.99
3 0 -6 211.59 3.27
-3 0 -6 193.4 4.48
3 0 -7 132.87 4.77
3 0 -7 130.74 4.55
-3 0 -7 126.07 7.13
-3 0 7 131.68 4.42
3 0 7 126.24 3.29
3 0 -8 333.53 7.77
3 0 -8 308.53 7.32
3 0 -8 324.57 5.02
3 0 8 295.22 4.97
-3 0 8 323.15 6.89
-3 0 -8 319.78 11.01
3 0 9 31.12 1.79
3 0 -9 29.21 1.71
-3 0 -9 22.08 3.63
3 0 -9 31.78 2.68
3 0 -9 24.24 2.41
-3 0 9 27.13 2.29
3 0 10 229.51 4.71
3 0 -10 209.89 6.52
-3 0 -10 229.18 9.82
-3 0 10 218.43 6.03
3 0 -10 229.84 4.86
3 0 -10 235.03 7.04
3 0 -11 9.17 2.02
3 0 -11 3.93 1.74
3 0 11 6.43 1.03
-3 0 11 4.83 1.41
3 0 -11 7.84 1.31
3 0 -12 50.4 3.67
3 0 -12 53.43 3.8
3 0 -12 53.78 2.73
-3 0 -12 58.27 5.61
3 0 12 56.58 2.57
-3 0 12 52.77 3.22
3 0 -13 172.66 6.66
-3 0 -13 168.43 9.04
3 0 -13 190.04 6.5
3 0 13 188.45 4.63
-3 0 13 174.88 5.73
3 0 14 117.33 3.83
3 0 -14 108.43 5.44
-3 0 -14 117.94 7.79
-3 0 14 111.38 4.7
-3 0 -15 18.6 4.21
3 0 -15 14.72 1.97
3 0 -15 18.91 2.74
-3 0 15 16.09 2.33
3 0 15 19.63 1.85
3 0 16 80.1 3.37
3 0 -16 79.94 3.9
3 0 -16 83.64 5.23
-3 0 16 76.63 4.34
-3 0 -16 81.1 6.93
3 0 -17 29 3.51
3 0 -17 30.76 2.72
3 0 17 35.01 2.39
-3 0 17 35.45 3.23
-3 0 18 5.43 1.98
3 0 -18 4.1 2.3
3 0 18 3.66 1.26
3 0 -18 6.73 1.67
-3 0 -18 10.75 3.53
3 0 -19 16.9 3.08
3 0 19 20.85 2.24
-3 0 19 26.04 3.02
-3 0 -19 15.08 4.14
3 0 -19 17.98 2.46
-3 0 20 14.14 2.63
3 0 -20 13.15 2.34
3 0 -20 15.19 3.4
-3 0 -20 13.03 3.94
3 0 -21 2.79 2.62
3 0 -21 2.79 2.06
-3 0 21 0.69 2.18
3 0 21 3.15 1.47
-3 1 21 9.76 2.65
3 1 -21 12.49 2.82
-3 -1 -21 6.26 3.59
3 1 -21 11.27 2.36
-3 -1 -21 13.26 6.28
-3 -1 -20 18.41 4.49
-3 1 20 14.66 2.67
3 1 -20 15.86 2.45
3 1 -20 17.53 3.08
3 1 -19 70.68 4.93
-3 1 19 70.82 4.45
3 1 -19 67.81 3.98
-3 -1 -19 70.49 6.78
3 -1 19 79.59 3.71
3 1 -18 2.92 2
3 -1 18 -0.34 1.02
3 1 -18 2.49 1.52
-3 1 18 -0.26 1.69
-3 -1 -17 16.45 4.13
3 1 -17 16.48 2.64
-3 1 17 20.61 2.54
3 1 -17 20.46 2.3
3 -1 17 20.24 1.82
3 1 -16 11.44 1.81
3 1 -16 10.84 2.2
-3 -1 -16 9.25 3.63
-3 1 16 11.84 2.03
3 -1 16 6.89 1.21
-3 -1 -15 3.66 3.44
3 1 -15 6.72 1.44
-3 1 15 9.07 1.89
3 1 -15 7.73 1.99
3 -1 15 7.36 1.18
-3 -1 -14 165.27 9.24
3 1 -14 150.92 6.01
3 -1 14 170.45 4.36
3 1 -14 154.98 4.87
-3 1 14 142.46 5.17
-3 -1 -13 88.72 6.66
3 1 -13 82.71 4.38
3 -1 13 86.86 3.03
-3 1 13 83.44 3.88
3 1 -13 89.81 3.54
3 1 -12 178.87 4.72
-3 -1 -12 160.81 8.73
3 1 -12 154.9 5.57
3 -1 12 168.08 4.08
3 1 -12 162.28 6.66
-3 1 12 167.34 5.29
3 1 -11 51.86 2.46
-3 -1 -11 50.9 5.36
3 1 -11 51.28 3.3
3 -1 11 50.33 2.21
3 1 -11 47.37 3.84
-3 1 11 51.04 3.02
3 1 -10 67.64 2.57
-3 -1 -10 69.07 5.75
3 1 -10 62.21 3.49
3 -1 10 68.09 2.49
3 1 -10 64.54 4.2
-3 1 10 62.03 3.21
3 1 -9 116.22 3.16
3 1 -9 117.46 4.47
-3 -1 -9 106.64 7.02
3 -1 9 110.18 3.01
-3 1 9 114.86 4.05
3 1 -9 117.28 5.47
3 1 -8 46 2.85
-3 -1 -8 44.14 4.77
-3 1 8 42.54 2.65
3 1 -8 43.92 3.58
3 -1 8 49.88 2.06
3 1 -8 47.33 1.97
3 -1 7 11.12 1.06
3 1 -7 10.12 1.4
3 1 -7 10.55 0.94
-3 1 7 13.24 1.71
-3 -1 -7 9.41 2.81
3 1 -7 14.06 2.18
3 -1 6 135.1 3.21
3 1 -6 144.16 4.25
3 1 -6 138.46 5.29
-3 1 6 139.07 4.42
-3 -1 -6 133.05 7.32
-3 1 5 109.95 4.14
3 -1 5 90.99 5.53
3 1 -5 106.41 3.6
3 1 -5 109.35 4.73
3 1 -5 112.52 2.28
3 -1 5 103.95 2.82
3 1 -4 161.96 5.52
3 -1 4 131.88 3.13
-3 -1 -4 144.73 3.89
-3 -1 -4 143.35 3.8
3 1 -4 152.83 4.03
3 1 -4 148.73 4.27
3 -1 4 133.99 6.07
-3 -1 -4 138.93 6.97
-3 1 4 156.56 5.01
-3 1 3 254.43 6.87
3 1 -3 264 6.85
-3 -1 -3 260.28 5.04
3 1 -3 260.61 5.05
3 -1 3 258.77 4.47
3 1 -3 267.3 5.76
3 -1 3 245.29 7.61
-3 1 3 267.94 6.86
-3 -1 -3 256.65 9.03
-3 -1 -3 261.91 3.2
3 1 -3 266.43 2.98
-3 1 2 105.52 4.23
3 1 -2 106.9 3.24
3 -1 2 91.79 2.79
-3 -1 -2 97.63 3.17
3 1 -2 100.22 1.76
-3 -1 -2 99.66 1.89
3 1 -2 100.22 3.72
3 -1 2 89.76 4.47
-3 1 2 99.54 4.54
-3 -1 -2 96.92 5.69
3 -1 2 95.78 2.86
-3 1 1 45.45 2.75
-3 -1 -1 42.67 2.15
3 1 -1 47.63 2.14
3 -1 1 42.96 1.94
-3 -1 -1 46.21 4.01
3 -1 1 37.43 2.99
-3 1 1 47.18 3.58
3 1 -1 46.09 2.21
3 1 -1 44.47 1.18
-3 -1 -1 42.47 1.19
3 1 -1 45.34 2.73
-3 1 0 11.4 1.53
-3 -1 0 9.77 1.3
3 -1 0 11.68 1.19
-3 -1 0 10.86 2.34
-3 1 0 8.1 2.25
-3 -1 0 9.82 0.63
3 1 0 12.76 1.85
3 -1 0 10.59 1.67
3 1 1 40.66 1.93
-3 -1 1 49.2 3.59
3 -1 -1 43.26 2.58
-3 1 -1 41.41 3.73
3 1 1 43.19 3.08
-3 -1 1 47.86 1.32
-3 -1 1 48.72 2.44
3 -1 -1 43.38 2.2
-3 1 -1 41.47 2.31
-3 1 -2 96.63 1.17
-3 -1 2 106.85 2.09
-3 -1 2 98.65 3.55
3 -1 -2 101.04 3.35
-3 1 -2 97.53 3.36
3 -1 -2 104.18 3.55
3 1 2 108.16 2.98
-3 1 -2 97.67 5.37
-3 -1 2 107.51 4.7
3 1 2 92.91 4.46
-3 -1 3 275.87 3.68
3 -1 -3 259.62 2.08
3 -1 -3 261.65 5.72
-3 1 -3 268.61 5.01
-3 -1 3 258.52 6.11
3 -1 -3 262.15 5.22
3 1 3 263.14 4.69
-3 1 -3 254.29 8.59
3 1 3 239.4 7.53
-3 -1 3 262.23 6.97
3 -1 -4 145.38 2.15
3 1 4 147.63 3.53
3 -1 -4 148.17 3.84
-3 1 -4 154.83 3.7
3 -1 -4 144.38 4.4
-3 -1 4 147.06 5.05
-3 1 -4 143.46 6.7
3 1 5 101.57 2.97
-3 1 -5 104.46 6.11
3 -1 -5 107.19 3.25
-3 -1 5 107.95 4.29
-3 1 -5 115.73 3.19
3 -1 -5 106.6 4.09
3 1 6 129.44 3.37
-3 1 -6 125.42 3.39
3 -1 -6 128.43 4.65
-3 1 -6 135.17 6.96
3 -1 -6 146.4 3.84
-3 -1 6 139.28 4.71
3 -1 -7 10.59 1.24
-3 1 -7 8.74 1.04
3 -1 -7 10.98 1.9
3 1 7 9.69 1.17
-3 -1 7 9.16 1.6
-3 1 -7 9.78 1.23
-3 1 -7 11.35 3.04
-3 -1 8 51.81 1.2
-3 1 -8 42.49 2.26
-3 1 -8 41.36 2
3 1 8 46.29 2.19
-3 1 -8 46.01 4.49
-3 -1 8 46.9 2.97
3 -1 -8 44.68 2.26
3 -1 -9 108.54 5.01
3 1 9 115.92 3.4
-3 -1 9 108.34 4.35
3 -1 -9 115.87 4.35
-3 1 -9 102.59 6.54
-3 1 -10 59.97 5.25
3 -1 -10 57.79 3.94
3 1 10 61.15 2.68
-3 -1 10 65.24 3.57
3 -1 -10 60.59 3.41
-3 1 -11 50.49 4.93
-3 -1 11 47.23 3.19
3 -1 -11 45.04 3.7
3 -1 -11 44.09 2.86
3 1 11 48.37 2.46
-3 1 -12 175.67 8.92
-3 -1 12 159.91 5.6
3 -1 -12 162.15 6.63
3 -1 -12 177.01 5.66
3 1 12 172.56 4.56
-3 1 -13 87.02 6.58
3 -1 -13 88.69 5.18
-3 -1 13 89.18 4.27
3 1 13 87.92 3.4
-3 1 -14 154.97 8.55
3 -1 -14 134.15 6.58
3 1 14 152.01 4.53
-3 -1 14 145.49 5.53
3 1 15 5.56 1.25
-3 1 -15 4.67 3.04
-3 -1 15 5.39 1.87
3 -1 -15 7.8 2.36
3 1 16 10.34 1.52
3 -1 -16 12.16 2.94
-3 1 -16 9.01 3.37
-3 -1 16 14.34 2.31
3 -1 -17 23.99 3.57
-3 -1 17 18.43 2.67
3 1 17 16.58 1.89
3 -1 -18 -0.13 2.25
3 1 18 1.88 1.28
-3 1 -18 0.78 3.31
-3 -1 18 -0.5 1.84
-3 -1 19 69.94 4.8
-3 1 -19 63.1 6.23
3 -1 -19 75.71 5.88
3 1 19 66.09 3.58
-3 1 -20 8.54 3.19
3 -1 -20 19.76 3.82
-3 -1 20 16.61 2.9
3 1 20 14.87 2.04
3 -1 -21 12.78 3.54
-3 -1 21 8.75 2.59
-3 -2 -20 7.99 3.88
-3 2 20 11.87 2.31
3 2 -20 13.81 2.25
3 2 -20 8.2 2.32
3 2 -19 3.18 1.68
3 2 -19 2.05 2.03
-3 2 19 2.22 1.73
3 -2 18 21.93 4.54
3 2 -18 20.17 2.82
-3 -2 -18 15.28 4.05
-3 2 18 16.16 2.41
3 2 -18 16.01 2.13
3 2 -17 105.39 5.25
3 -2 17 100.46 3.5
3 2 -17 100.25 4.33
3 -2 17 108.92 7.55
-3 -2 -17 99.06 8.1
-3 2 17 101.74 4.82
3 2 -16 40.24 3.34
3 2 -16 33.19 2.5
-3 -2 -16 46.25 5.77
3 -2 16 38.79 2.17
-3 2 16 36.34 2.85
3 2 -15 45.27 3.41
3 2 -15 40.1 2.65
-3 -2 -15 42.66 5.58
3 -2 15 40.32 2.12
-3 2 15 40.77 2.94
3 2 -14 44.23 3.24
3 2 -14 39.24 2.53
-3 -2 -14 42.63 5.46
3 -2 14 40.42 2.06
-3 2 14 42.46 2.92
3 2 -13 26.86 2.62
3 2 -13 24.69 2
-3 -2 -13 31.13 4.73
3 -2 13 24.49 1.65
-3 2 13 24.28 2.26
3 2 -12 83.04 3.99
3 2 -12 78.51 3.14
-3 -2 -12 75.63 6.57
3 -2 12 85.23 2.73
-3 2 12 74.11 3.5
3 2 -11 96.36 4.07
3 2 -11 97.43 3.25
-3 -2 -11 90.12 6.67
3 -2 11 106.64 2.94
-3 2 11 94.51 3.82
3 2 -10 53.1 2.97
-3 -2 -10 43.49 4.93
3 2 -10 48.86 2.22
3 -2 10 50.48 2.01
-3 2 10 49.52 2.79
3 -2 9 377.8 5.14
-3 2 9 349.21 6.82
3 2 -9 366.87 5.59
-3 -2 -9 367.95 12.8
-3 -2 -8 65.17 5.66
3 -2 8 66.53 2.26
-3 2 8 72.63 3.19
3 2 -8 74.58 3.27
3 2 -8 71.02 2.42
-3 -2 -7 40.62 4.73
-3 2 7 36.85 2.41
3 -2 7 39 1.73
3 2 -7 41.25 1.75
3 2 -7 38.2 2.3
3 2 -6 12.36 1.47
3 -2 6 12.82 1.07
-3 2 6 11.96 1.61
3 2 -6 12.81 1
-3 -2 -6 11.95 3.19
3 -2 5 197.25 7.78
-3 2 5 213.45 5.68
3 2 -5 233.54 5.09
-3 -2 -5 207 8.61
3 -2 5 210.37 3.95
3 2 -5 224.79 3.5
-3 -2 -5 227.03 3.81
-3 2 5 221.52 2.72
-3 -2 -4 39.28 1.58
3 2 -4 46.03 1.58
3 -2 4 41.83 1.85
3 2 -4 44 2.23
-3 -2 -4 53.37 4.84
-3 2 4 47.51 3.03
3 -2 4 40.56 3.85
-3 -2 -3 209.89 8.63
3 -2 3 201.1 7.03
-3 2 3 244.08 6.46
-3 -2 -3 213.73 3.42
3 2 -3 231.09 4.78
-3 2 3 217.89 6.97
3 2 -3 227.25 4.77
3 -2 3 224.04 4.21
-3 -2 -2 339.25 10.03
-3 2 2 340.33 8.19
3 -2 2 302.97 7.9
3 2 -2 320.65 3.79
-3 -2 -2 337.04 4.09
-3 2 2 318.41 7.88
3 2 -2 338.9 5.63
3 2 -1 156.35 2.65
-3 -2 -1 159.81 2.75
3 2 -1 156.99 3.75
-3 2 1 164.3 5.43
3 -2 1 151 3.51
3 -2 1 145.44 5.19
-3 2 1 161.23 6.11
-3 -2 -1 158.39 6.69
3 2 0 135.49 2.5
-3 -2 0 149.19 2.63
3 2 0 140.51 3.53
3 -2 0 130.84 4.56
-3 -2 0 135.77 6
-3 2 0 127.3 5.41
3 -2 0 129.15 3.47
-3 2 0 136.27 4.7
3 -2 -1 158.64 4.44
-3 2 -1 159.34 4.69
-3 -2 1 167.78 2.83
3 2 1 157.4 3.74
-3 2 -1 160.6 6.32
3 -2 -1 153.2 4.2
3 -2 -2 312.49 1.93
-3 2 -2 319.82 2.31
-3 2 -2 326.66 9.1
3 2 2 321.24 5.24
3 -2 -2 310.84 5.69
-3 2 -2 339.41 6.5
3 -2 -2 315.57 6.1
-3 -2 3 240.89 6.91
3 -2 -3 223.32 2.12
-3 -2 3 250.89 3.91
-3 2 -3 220.58 2.38
3 -2 -3 231.65 4.5
-3 2 -3 227.98 4.97
3 -2 -3 224.06 5.63
3 2 3 213.04 4.37
-3 2 -3 234.13 7.96
-3 2 -4 43.56 3.83
-3 2 -4 41.01 1.26
-3 -2 4 45.23 1.85
3 -2 -4 44.24 1.99
3 -2 -4 48.34 2.87
-3 2 -4 41.4 2.12
-3 -2 4 46.6 3.17
3 2 4 43.78 2.05
-3 2 -5 224.99 3.38
-3 -2 5 226.24 4.38
3 -2 -5 240.14 4.42
-3 -2 5 226.23 6.42
-3 2 -5 224 4.55
3 -2 -5 224.46 6.31
-3 2 -5 211.12 7.83
3 2 5 215.18 4.47
-3 2 -6 10.47 2.63
3 -2 -6 12.56 1.91
-3 2 -6 12.09 1.02
3 -2 -6 12.34 1.19
-3 -2 6 11.27 1.78
3 2 6 12.73 1.27
-3 2 -6 10.89 1.14
-3 2 -7 40.02 1.89
-3 2 -7 37.09 1.82
-3 2 -7 35.41 3.98
3 -2 -7 37.32 1.87
-3 -2 7 36.27 2.79
3 2 7 40.28 2.04
3 -2 -7 39.96 3.12
-3 -2 8 66.78 3.62
3 -2 -8 58.88 2.36
3 -2 -8 55.44 3.75
-3 2 -8 59.51 2.24
-3 2 -8 67.73 5.17
3 2 8 63.89 2.67
-3 2 -8 63.33 2.5
-3 2 -9 333.54 5.93
-3 -2 9 343.52 7.79
-3 2 -9 322.38 10.87
-3 2 -9 320.52 5.01
3 2 9 340.32 6.16
3 -2 -9 331.8 8.96
-3 2 -10 46.61 2.49
-3 2 -10 45.97 4.6
-3 2 -10 52.89 2.11
-3 -2 10 50.27 3.33
3 2 10 49.32 2.52
3 -2 -11 102.86 3.81
3 -2 -11 89.92 5.34
-3 2 -11 91.02 3.31
3 2 11 92.1 3.43
-3 -2 11 94.68 4.45
-3 2 -11 106.17 6.62
-3 2 -11 88.83 2.81
3 -2 -12 70.39 4.95
3 -2 -12 77.06 3.36
3 2 12 76.63 3.19
-3 2 -12 74.95 5.7
-3 -2 12 71.41 4.04
-3 -2 13 23.51 2.59
3 -2 -13 23.12 3.34
3 2 13 25.89 2.12
-3 2 -13 21.98 3.92
3 2 14 42.92 2.63
3 -2 -14 46.41 4.31
-3 -2 14 37.3 3.12
-3 -2 15 34.66 3.19
3 -2 -15 38.87 4.29
-3 2 -15 45.21 5.05
3 2 15 44.13 2.76
3 -2 -16 32.42 4.12
-3 2 -16 36.37 2.98
3 2 16 42.98 2.8
-3 2 -16 40.57 4.94
-3 -2 16 34.25 3.24
3 -2 -17 110.07 6.9
-3 -2 17 93.03 5.23
-3 2 -17 102.23 7.21
-3 2 -17 99.05 4.88
3 2 17 102.11 4.29
-3 2 -18 16.37 3.86
3 -2 -18 14.61 3.35
-3 -2 18 17.14 2.72
3 2 18 17.31 2.1
-3 2 -18 16.85 2.5
-3 2 -19 4.09 2.31
-3 2 -19 2.51 3.08
3 -2 -19 5.18 3.13
3 2 19 0.49 1.39
-3 -2 19 1.88 2.13
-3 2 -20 8.2 2.32
3 -2 -20 9.47 3.49
-3 2 -20 5.98 3.39
3 2 20 8.73 1.91
-3 -2 20 8.87 2.57
3 3 -20 18.79 2.35
-3 -3 -20 26.48 5.14
3 3 -20 19.71 2.83
3 3 -19 19.44 2.72
3 3 -19 14.65 2.12
3 3 -18 29.99 2.94
3 -3 18 29.15 5.17
-3 3 18 29.02 2.75
3 3 -18 29.84 2.71
-3 -3 -17 5.45 3.76
-3 3 17 3.13 1.71
3 -3 17 2.78 3.49
3 3 -17 1.17 1.37
3 3 -17 1.73 1.25
3 -3 16 21.37 4.71
3 3 -16 19.91 2.02
-3 3 16 20.6 2.28
-3 -3 -15 36.05 5.24
-3 3 15 37.27 2.78
3 3 -15 36.79 2.53
3 -3 15 40.41 5.41
3 3 -14 33.85 2.75
-3 -3 -14 37.14 5.42
3 -3 14 34.5 1.77
3 3 -14 32.12 2.27
-3 3 14 34.1 2.71
3 3 -13 72.45 3.69
-3 -3 -13 86.99 7.17
3 -3 13 84.81 2.61
3 3 -13 84.69 3.39
-3 3 13 86.32 3.76
3 3 -12 30.34 2.34
-3 -3 -12 31.87 4.64
3 -3 12 34.51 1.66
3 3 -12 32.08 2.12
-3 3 12 30.67 2.3
-3 -3 -11 15.49 3.72
3 -3 11 20.11 1.33
3 3 -11 13.46 1.73
-3 3 11 11.26 2.01
3 3 -11 16.51 1.54
-3 3 11 11.46 1.52
3 -3 10 117.22 2.79
3 3 -10 116.59 4.16
-3 -3 -10 110.4 7.79
-3 3 10 107.45 3.79
3 3 -10 110.73 3.39
-3 3 10 103.05 4.25
3 3 -9 84.17 3.42
-3 -3 -9 82.32 6.64
3 -3 9 90.21 2.43
-3 3 9 85.51 3.34
3 3 -9 91.26 2.97
-3 3 9 74.27 3.19
-3 3 8 58.21 2.47
3 3 -8 53.54 2.17
-3 -3 -8 48.49 5.15
3 -3 8 51.31 1.85
-3 3 8 50.92 2.71
3 3 -8 47.74 2.61
-3 -3 -7 49.9 5.1
3 -3 7 57.22 1.93
-3 3 7 50.28 2.72
3 3 -7 52.16 2.61
3 3 -6 32.47 2.05
3 -3 6 26.53 1.37
-3 -3 -6 28.77 4.12
-3 3 6 32.49 2.33
3 3 -6 30.36 1.54
3 3 -5 175.07 4.44
3 3 -5 190.62 4.53
-3 -3 -5 174.35 8.3
-3 3 5 185.61 5.26
3 3 -5 178.73 3.49
3 -3 5 170.12 3.45
3 3 -4 171.94 4.21
3 -3 4 161.7 3.47
-3 -3 -4 172.31 8.19
-3 3 4 168.68 5.24
-3 -3 -4 162.63 3.44
3 3 -4 164.78 3.22
3 -3 3 135.03 3.14
3 3 -3 153.48 3.81
-3 3 3 143.72 2.9
3 3 -3 145.85 2.97
-3 -3 -3 147.16 3.17
-3 -3 -3 156.14 7.5
-3 3 3 157.9 5.32
3 -3 3 136.46 5.93
3 -3 2 63.22 3.83
-3 -3 -2 83.36 5.42
-3 3 2 68.69 3.66
-3 3 2 66 2.12
-3 3 2 73.4 4.62
3 3 -2 76.62 2.68
3 3 -2 73.88 2.11
-3 -3 -2 76.06 2.27
3 -3 1 143.31 5.03
-3 -3 -1 150.92 6.88
-3 3 1 157.3 6.14
-3 3 1 147.81 5.38
3 3 -1 152.55 3.01
-3 -3 -1 157.99 3.18
3 -3 1 145.89 2.34
3 3 -1 157.59 3.8
3 -3 1 141.74 3.6
3 -3 0 300.62 6.39
-3 -3 0 306.6 8.91
-3 3 0 306.43 7.86
-3 3 0 312.22 7.91
3 3 0 292.9 4.1
-3 -3 0 323.28 4.47
3 -3 0 310.1 3.03
3 3 0 307.37 5.27
3 -3 0 295.71 5.66
-3 -3 1 155.77 6.21
3 -3 -1 151.66 4.06
-3 3 -1 165.32 5.4
-3 3 -1 160.28 6.05
-3 3 -1 146.54 2.02
3 -3 -1 145.72 1.95
-3 -3 1 159.7 3.2
3 -3 -1 137.38 4.23
3 3 1 154.24 3.79
3 3 2 65.01 2.52
-3 -3 2 75.26 4.25
-3 3 -2 74.29 3.48
-3 3 -2 59.43 3.88
3 -3 -2 73.56 2.55
-3 -3 2 79.13 2.32
3 -3 -2 71.76 1.43
-3 3 -2 71.29 1.51
3 -3 -2 68.61 3.2
3 3 3 141 3.69
-3 -3 3 155.19 5.86
-3 3 -3 142.94 4.49
-3 3 -3 137.76 5.7
3 -3 -3 143.94 3.41
-3 -3 3 153.64 3.36
3 -3 -3 143.16 2.16
-3 3 -3 139.93 2.23
3 -3 -3 143.3 4.85
3 3 4 160.49 3.96
-3 3 -4 164.29 4.63
3 -3 -4 153.12 5.39
-3 3 -4 158.31 2.55
-3 -3 4 172.17 3.81
3 -3 -4 170.63 3.37
3 -3 -4 158.53 2.51
-3 -3 4 168.17 5.95
-3 3 -4 157.67 6.43
-3 3 -5 181.95 4.48
3 -3 -5 167.3 5.77
-3 -3 5 181.21 5.97
3 -3 -5 178.07 3.45
3 -3 -5 172.15 2.87
3 3 5 168.57 4.16
-3 3 -5 170.7 6.89
-3 3 -5 173.51 2.99
-3 -3 5 175.53 4.04
-3 3 -6 26.41 3.31
3 -3 -6 34.18 1.57
-3 3 -6 29.47 1.87
3 -3 -6 25.06 2.74
-3 -3 6 29.88 2.79
3 3 6 31.21 1.93
-3 3 -6 30.56 1.46
-3 -3 7 56.6 3.49
-3 3 -7 55.83 4.38
-3 3 -7 55.24 2.31
3 -3 -7 60.47 3.95
-3 3 -7 49.79 1.92
3 3 7 54.36 2.55
3 -3 -7 47.99 1.91
3 -3 -8 55 4.07
-3 3 -8 55.44 2.28
-3 3 -8 51.45 2.11
3 3 8 51.68 2.54
-3 3 -8 48.35 4.41
-3 -3 9 88.34 2.52
3 -3 -9 87.24 5.16
-3 3 -9 82.04 2.55
-3 -3 9 82.56 4.22
-3 3 -9 82.04 2.84
3 3 9 86.04 3.29
-3 3 -9 83.73 5.55
3 -3 -10 96.12 5.65
-3 3 -10 99.43 2.65
-3 -3 10 109.72 4.9
-3 3 -10 106.24 3.43
3 3 10 111 3.79
-3 3 -10 105.44 6.18
-3 3 -11 16.56 3.11
3 -3 -11 16.49 3.22
-3 3 -11 14.2 1.09
3 3 11 12.81 1.63
-3 -3 11 16.04 2.33
-3 3 -11 16.51 1.65
-3 3 -12 34.71 2.34
-3 3 -12 28.46 3.89
3 3 12 29.81 2.23
3 -3 -12 34.16 4
-3 -3 12 24.76 2.77
3 3 13 88.14 3.76
-3 3 -13 87.49 3.76
-3 -3 13 86.34 4.6
3 -3 -14 38.24 4.54
3 3 14 32.2 2.4
-3 3 -14 33.89 2.6
-3 3 -14 28.49 4.25
-3 -3 14 38.22 3.39
3 -3 -15 37.13 4.52
-3 3 -15 34.01 2.73
3 3 15 39.27 2.82
-3 3 -15 37.25 4.63
-3 -3 15 36.2 3.35
-3 3 -16 18.3 2.21
3 3 16 22.61 2.27
-3 3 -16 22.26 3.82
-3 -3 16 13.83 2.44
3 -3 -16 20.36 3.82
-3 3 -17 2.01 2.94
-3 3 -17 4.46 1.68
3 -3 -17 1.08 3.02
-3 -3 17 2.43 1.96
3 3 17 3.84 1.47
3 -3 -18 29.82 4.73
3 3 18 32.35 2.85
-3 3 -18 25.58 2.82
-3 -3 18 26.45 3.43
-3 3 -18 22.56 3.92
3 3 19 18.92 2.38
-3 3 -19 18.74 2.68
-3 -3 19 23.91 3.32
3 -3 -19 16.89 3.99
3 -3 -20 23.11 4.56
-3 3 -20 19.27 4.19
-3 -3 20 15.13 3.05
3 3 20 19.4 2.48
-3 3 -20 18.97 2.63
3 -4 19 32.35 6.14
-3 -4 -19 27.98 5.14
3 4 -19 23.41 2.5
-3 -4 -18 2.46 3.88
3 4 -18 5.71 1.65
3 4 -18 4.63 1.62
3 -4 18 3.31 3.9
3 -4 17 39.22 5.79
-3 -4 -17 31.27 5.45
3 4 -17 44.28 3
3 4 -17 37.18 3.04
3 4 -16 9.95 1.93
-3 -4 -16 9.52 4
3 4 -16 12.33 1.77
3 4 -15 13.36 1.95
3 -4 15 17.01 4.78
-3 4 15 16.98 2.06
-3 -4 -15 16.56 4.3
3 4 -15 13.51 1.78
3 4 -14 62.35 3.11
-3 4 14 51.43 3.02
3 4 -14 54.67 3.27
-3 -4 -14 56.59 6.03
3 4 -13 44.15 2.6
-3 -4 -13 44.99 5.83
3 4 -13 39.11 2.73
-3 4 13 45.25 2.67
-3 4 12 8.93 1.52
3 -4 12 10.72 3.79
3 -4 12 7.89 0.79
3 4 -12 7.07 1.5
-3 -4 -12 9.71 3.54
3 4 -12 8.37 1.37
3 4 -11 3.91 1.05
3 4 -11 5.04 1.37
3 -4 11 5.19 0.76
-3 4 11 2.46 1.12
-3 -4 -11 1.17 3
3 4 -10 80.31 2.99
-3 4 10 78.93 3.16
3 4 -10 79.53 3.46
3 -4 10 80.1 2.07
-3 -4 -10 84.94 7
-3 4 10 73.29 3.56
-3 4 9 244.18 5.32
3 4 -9 237.14 4.86
-3 -4 -9 249.33 11.03
-3 4 9 225.15 5.6
3 4 -9 252.56 5.86
3 -4 9 265.9 3.63
3 4 -9 264.86 5.7
3 4 -8 68.53 2.97
3 4 -8 65.41 2.54
-3 -4 -8 64.08 5.92
3 -4 8 67.82 1.91
-3 4 8 71.39 2.92
-3 4 8 60.49 2.74
-3 4 7 474.79 7.67
-3 -4 -7 484.46 14.45
3 4 -7 484 6.46
3 -4 7 481.11 5.04
-3 4 7 453.24 6.3
3 4 -7 499.97 7.48
3 -4 6 119.83 2.66
3 4 -6 120.92 3.59
3 4 -6 122.68 3.23
-3 -4 -6 113.29 7.2
-3 4 6 123.52 4.04
-3 4 6 120.17 2.73
3 4 -5 58.11 2.21
3 4 -5 59.09 2.55
3 -4 5 49.63 4.2
-3 -4 -5 59.85 5.29
-3 4 5 59.52 3.16
3 4 -4 46.3 1.94
3 -4 4 39.55 1.6
3 -4 4 43.12 1.87
3 4 -4 45.37 2.2
-3 -4 -4 46.97 4.83
3 -4 4 41.42 3.72
-3 4 4 47.02 2.72
-3 -4 -3 110.02 6.64
3 -4 3 86.19 4.82
3 -4 3 94.3 2.55
3 -4 3 98.14 2.63
3 4 -3 108.19 2.87
3 4 -3 103.69 3.2
-3 4 3 100.59 3.74
3 4 -2 7.95 0.95
3 -4 2 7.46 0.83
-3 4 2 6.75 0.93
3 4 -2 6.91 1.07
-3 4 2 7.02 1.5
-3 -4 -2 2.48 2.3
3 -4 2 6.57 1.71
3 4 -1 35.39 1.96
3 4 -1 39.24 1.76
3 -4 1 36.47 2
3 -4 1 37.15 2.69
-3 -4 -1 36.23 3.81
-3 4 1 35.64 3.64
-3 4 1 33.51 1.76
-3 4 1 33.84 2.47
3 -4 1 32.76 1.41
3 4 0 56.21 2.38
3 4 0 53.87 2.02
3 -4 0 54.01 2.67
3 -4 0 52.27 2.65
-3 -4 0 56.75 4.32
-3 4 0 55.15 4.18
-3 4 0 55.59 2.23
-3 4 0 56.71 3.17
3 -4 0 51.38 1.64
3 4 1 36.5 1.96
-3 4 -1 35.28 1.29
3 -4 -1 37.99 2.43
-3 4 -1 33.17 1.86
3 4 1 37.8 1.76
-3 -4 1 43.51 3.74
3 -4 -1 36.41 1.86
-3 4 -1 35.02 3.25
-3 4 -1 37.5 2.8
3 -4 -1 34.13 1.28
3 -4 -2 7.94 0.86
3 4 2 7.41 1.08
-3 -4 2 6.41 2
3 -4 -2 7.76 0.69
-3 4 -2 6.81 0.71
3 -4 -2 7.55 1.49
-3 4 -2 9.27 2.05
-3 -4 2 7.64 2.14
-3 4 -2 6.01 1.64
3 -4 -3 103.4 2.2
-3 4 -3 91.52 2.16
-3 4 -3 100.09 4.52
3 -4 -3 99.68 4.38
3 4 3 104.43 3.32
-3 -4 3 104.83 5.29
3 -4 -3 104.69 2.34
-3 4 -3 104.15 4.79
-3 -4 3 106.37 5.3
3 -4 -4 46.57 1.58
-3 4 -4 43.21 1.58
-3 4 -4 46.83 2.96
3 -4 -4 42.64 3.06
3 -4 -4 46.49 1.51
-3 -4 4 48.03 3.79
3 4 4 43.22 2.28
-3 -4 4 49.71 3.65
-3 4 -4 43.96 3.46
-3 -4 5 53.14 4.08
-3 -4 5 60.18 3.82
-3 4 -5 54.88 3.94
3 -4 -5 59.6 1.65
3 4 5 58.71 2.66
-3 4 -5 63.75 3.13
3 -4 -5 52.67 3.76
3 -4 -5 56.32 1.88
-3 4 -5 54.28 1.82
3 -4 -6 116.3 2.76
-3 4 -6 113.64 3.83
3 -4 -6 119.44 5.68
-3 4 -6 107.36 5.3
-3 -4 6 117.23 5.11
3 4 6 120.45 3.77
-3 -4 6 120.24 5.88
-3 -4 7 478.82 11.43
-3 4 -7 502.27 7.03
3 -4 -7 454.3 11.18
-3 4 -7 458.51 5.82
-3 4 -7 442.04 10.85
-3 -4 7 487.96 10.12
3 4 7 462.16 7.5
3 -4 -7 471.8 5.85
-3 -4 8 59.95 3.93
-3 4 -8 62.96 2.37
-3 4 -8 71.08 2.39
3 -4 -8 65.32 4.65
-3 -4 8 67.83 4.65
3 4 8 60.71 2.88
-3 4 -9 227.71 3.37
3 -4 -9 237.18 8.7
-3 -4 9 253.72 7.44
-3 4 -9 236.86 4.76
-3 -4 9 257.49 8.69
3 4 9 249.97 5.82
-3 4 -9 231.08 8.36
-3 -4 10 79.12 5.21
3 -4 -10 82.67 5.56
-3 4 -10 78.44 2.92
3 4 10 82.39 3.5
-3 -4 10 83.48 4.49
-3 4 -10 72.24 5
3 -4 -11 2.77 1.84
-3 -4 11 0.83 2.04
-3 4 -11 5.24 1.2
3 -4 -11 0.61 2.11
-3 4 -11 6.87 2.33
-3 -4 11 4.02 1.52
3 4 11 5.74 1.33
-3 -4 12 9.21 2.1
3 -4 -12 5.38 2.32
3 4 12 7.25 1.59
-3 4 -12 5.96 1.22
-3 -4 12 5.89 2.41
-3 4 -12 8.53 2.87
3 -4 -13 43.57 4.85
-3 4 -13 46.55 2.69
-3 -4 13 44.95 4.06
3 4 13 46.85 2.94
-3 4 -13 39.28 4.1
-3 -4 13 39.47 3.52
-3 4 -14 61 3.25
3 4 14 62.61 3.42
-3 -4 14 62.87 4.65
-3 4 -14 61.13 5.12
3 -4 -14 56.53 5.17
3 -4 -15 21.18 4.27
-3 4 -15 16.74 2.08
3 4 15 12.55 1.87
-3 -4 15 14.87 2.66
-3 4 -15 13.01 3.03
3 -4 -16 7.83 3.2
3 4 16 11.96 1.88
-3 -4 16 10.88 2.6
-3 4 -16 8.45 2.71
-3 4 -16 12.13 1.95
-3 4 -17 40.2 3.14
3 4 17 39.99 3.1
-3 -4 17 34.05 3.71
-3 4 -17 43.31 4.69
-3 4 -18 4.64 2.76
-3 4 -18 5.03 1.75
3 -4 -18 3.18 3.48
3 4 18 4.09 1.6
-3 -4 18 5.22 2.51
3 4 19 21.71 2.47
-3 -4 19 20.97 3.49
-3 4 -19 19.51 3.64
-3 4 -19 20.73 2.65
3 -4 -19 23.59 5.07
-3 -5 -18 19.32 4.85
3 -5 18 24.71 5.75
3 5 -18 14.68 2.04
3 5 -17 8.65 1.81
3 -5 17 5.79 4.28
-3 -5 -17 5.83 4.03
3 5 -16 5.69 1.49
3 5 -16 7.95 1.61
3 -5 16 11.14 4.82
-3 -5 -16 16.16 4.74
3 5 -15 3.11 1.29
3 5 -15 2.66 1.21
-3 -5 -15 2.97 3.77
3 -5 15 4.83 4.2
3 -5 14 -1.14 3.91
3 5 -14 4.99 1.4
3 5 -14 3.58 1.38
-3 -5 -14 7.91 3.79
3 5 -14 2.46 1.17
-3 -5 -13 20.08 4.34
3 5 -13 15.51 1.77
3 -5 13 8.45 4.04
3 5 -13 12.49 1.58
3 -5 12 7.1 3.99
3 5 -12 9.74 1.45
3 -5 11 4.37 3.85
3 5 -11 3.22 1.15
3 5 -11 1.8 0.97
3 -5 10 81.07 7.61
3 5 -10 76.36 3.12
-3 -5 -10 76.65 6.93
3 5 -10 70.45 3.02
3 5 -9 233.44 5.12
-3 -5 -9 208.77 10.19
-3 5 9 220.56 4.36
3 5 -9 235.01 5.11
3 -5 9 211.08 10.97
3 -5 9 224.39 2.68
-3 -5 -8 429.7 14.55
3 5 -8 425.55 6.79
3 -5 8 416.15 3.83
3 5 -8 444.9 6.89
3 -5 8 434.49 15.37
3 5 -7 334.28 5.86
3 -5 7 327.01 3.69
-3 -5 -7 321.74 12.28
3 5 -6 382.79 6.05
3 5 -6 398.07 6.4
3 -5 6 372.76 4.44
-3 -5 -6 397.53 13.3
3 -5 5 26.71 1.39
3 5 -5 24.81 1.67
3 -5 5 20.56 3.28
3 5 -5 24.43 1.72
-3 -5 -4 151.06 8.41
3 -5 4 136.42 6.23
3 -5 4 136.42 2.81
3 -5 4 126.14 3.51
3 5 -4 146.15 3.68
3 5 -4 155.09 3.92
-3 -5 -3 75.48 5.97
3 -5 3 68.83 4.49
3 5 -3 95.3 3.15
3 -5 3 79.81 2.46
3 -5 3 77.02 2.59
3 5 -3 88.51 2.85
-3 -5 -2 117.01 6.8
3 -5 2 92.56 4.43
3 5 -2 105.09 3.27
3 5 -2 103.68 3.06
3 -5 2 97.09 2.72
-3 5 2 98.25 2.11
3 -5 2 104.7 3.22
3 -5 1 8.9 1.64
-3 -5 -1 7.8 2.64
-3 5 1 8.49 1.1
3 -5 1 8.62 1.2
-3 -5 -1 9.84 2.35
3 -5 1 7.41 0.85
3 5 -1 9.74 1.1
3 5 -1 8.77 1.24
3 5 0 97.46 3.2
-3 5 0 88.36 3.03
3 -5 0 96.09 3.67
3 5 0 100.96 3.03
-3 -5 0 106.37 5.57
-3 -5 0 93.95 5.83
3 -5 0 95.5 3.11
-3 5 0 95.94 3.08
3 -5 0 97.68 2.53
-3 -5 1 7.69 2.36
3 -5 -1 7.59 0.84
-3 -5 1 7.62 2.46
-3 5 -1 8.75 1.23
3 5 1 9.28 1.12
-3 5 -1 9.51 1.45
-3 5 -1 9.22 0.86
3 -5 -1 9.22 0.9
3 -5 -1 8.73 1.47
3 5 1 9.56 1.32
-3 5 -2 99.45 2.49
-3 5 -2 96.68 3.7
3 -5 -2 91.85 1.57
-3 -5 2 109.58 5.72
3 -5 -2 100.86 4.46
3 5 2 104.65 3.43
-3 5 -2 94.21 3.22
3 -5 -2 101.13 2.54
-3 -5 3 76.35 5.09
-3 -5 3 84.12 5.03
3 -5 -3 85.31 2.37
-3 5 -3 83.06 2.37
3 5 3 85.71 3.19
-3 5 -3 77.54 3.07
-3 5 -3 74.4 3.57
3 -5 -3 86.3 4.36
-3 -5 4 146.23 6.85
-3 -5 4 156.88 6.48
3 -5 -4 145.75 3.14
-3 5 -4 145.99 3.16
3 5 4 147.81 4.21
-3 5 -4 144.56 4.23
-3 5 -4 148.15 5.21
3 -5 -4 137.15 5.9
-3 -5 5 25.18 3.48
-3 -5 5 20.81 2.72
-3 5 -5 29.13 2.1
-3 5 -5 24.29 2.54
3 -5 -5 23.18 1.43
-3 5 -5 25.34 1.48
3 -5 -5 23.06 3.04
3 5 5 25.95 1.97
-3 -5 6 385.9 11.08
3 -5 -6 379.96 10.37
-3 5 -6 380.07 7.11
-3 5 -6 359.29 8.76
-3 5 -6 410.37 5.64
3 5 6 376.74 6.96
-3 -5 6 384.42 9.7
-3 -5 7 329.21 8.89
-3 -5 7 342.65 10.62
3 -5 -7 323.24 9.94
-3 5 -7 320.31 6.68
-3 5 -7 322.86 5.26
3 5 7 326.81 6.63
-3 5 -7 308.99 8.47
3 -5 -7 328.86 10.73
3 -5 -8 432.92 12.12
3 -5 -8 384.92 11.23
-3 -5 8 422.92 10.08
3 5 8 407.57 7.6
-3 -5 8 449.93 12.13
-3 5 -8 384.16 9.63
-3 5 -8 427.06 6.18
3 -5 -9 236.6 8.81
3 -5 -9 211.9 8.72
-3 -5 9 227.2 7.59
3 5 9 209.22 5.66
-3 -5 9 239.32 9.04
-3 5 -9 208.78 7.36
-3 5 -9 225.24 4.73
3 -5 -10 71.23 4.93
-3 -5 10 75.97 4.56
-3 -5 10 68.04 5.25
3 -5 -10 71.61 5.54
3 5 10 70.39 3.39
-3 5 -10 66.8 4.56
-3 5 -10 73.5 2.9
-3 5 -11 2.98 1.1
-3 -5 11 4.76 2.02
-3 5 -11 2.54 2.17
3 -5 -11 3.89 2.24
-3 -5 11 1.54 2.31
3 -5 -11 5.88 2.3
-3 -5 12 7.96 2.84
-3 5 -12 13.39 2.78
-3 -5 12 7.83 2.13
3 5 12 9.49 1.7
-3 5 -12 10.07 1.42
-3 5 -13 8.88 2.5
3 5 13 18.64 2.16
-3 -5 13 16.46 3.34
3 -5 -13 15.25 3.56
-3 -5 13 14.61 2.7
-3 5 -13 13.89 1.78
-3 -5 14 2.87 2.58
-3 5 -14 11.13 1.62
3 -5 -14 8.33 3.43
-3 -5 14 5.06 2.17
-3 5 -14 1.72 2.1
3 5 14 3.12 1.4
3 5 15 4.35 1.54
3 -5 -15 -1.74 2.94
-3 -5 15 -0.66 2.44
-3 5 -15 4.01 1.41
-3 -5 15 5.31 2.31
-3 5 -15 3.97 2.19
3 5 16 5.33 1.73
3 -5 -16 4.46 3.08
-3 -5 16 4.55 2.6
-3 5 -16 8.56 1.75
-3 5 -16 11.02 2.71
-3 -5 16 10.14 2.73
-3 -5 17 6.44 2.92
-3 -5 17 8.57 2.69
3 -5 -17 12.3 3.99
3 5 17 7.41 1.91
-3 5 -17 8.63 2.81
-3 5 -17 5.95 1.67
3 5 18 17.39 2.42
-3 5 -18 16.44 3.45
-3 5 -18 15.58 2.27
3 -6 16 27.24 6.1
3 6 -16 15.86 2.09
-3 -6 -16 19.16 5.15
3 -6 15 2.2 4.08
3 6 -15 1.08 1.24
-3 -6 -15 -3.83 3.53
-3 -6 -14 17.49 4.53
3 6 -14 13.97 1.87
3 -6 14 12.29 5.28
3 6 -13 31.72 2.46
3 -6 13 30.31 6.03
-3 -6 -13 34.61 5.11
3 6 -12 73.6 3.46
-3 -6 -12 67.9 6.62
3 -6 12 79.86 8.14
3 -6 11 27.1 5.38
3 6 -11 25.29 1.86
3 6 -11 25.28 2.12
-3 -6 -11 27.31 5.15
3 6 -10 68.71 2.82
3 6 -10 63.11 3.02
3 -6 10 57.29 6.99
-3 -6 -10 61.37 6.56
3 6 -9 134.16 3.83
3 6 -9 111.28 3.86
3 -6 9 133.71 9.55
-3 -6 -9 101.68 7.72
3 6 -8 10.58 1.46
3 6 -8 13.36 1.49
3 6 -7 149.03 4
3 6 -7 133.97 4
3 -6 7 132.72 9.26
-3 -6 -7 142.95 8.69
3 6 -6 58.7 2.55
3 -6 6 54.42 1.55
3 6 -6 56.5 2.62
3 -6 6 64.34 6.86
3 6 -5 19.39 1.58
3 6 -5 19.02 1.71
-3 -6 -5 15.73 3.75
3 -6 5 15.34 4.03
3 -6 5 20.47 1.21
-3 -6 -4 123.57 7.9
3 6 -4 111.93 3.5
3 -6 4 109.29 2.48
3 6 -4 117.26 3.57
3 -6 4 112.6 8.14
-3 -6 -3 74.03 6.04
3 6 -3 72.75 2.83
3 -6 3 71.94 2.41
3 6 -3 77.85 2.94
3 -6 3 74.84 6.9
3 -6 3 68.32 2.32
-3 -6 -2 266.67 9.01
3 -6 2 223.83 6.29
-3 -6 -2 267.69 10.6
3 6 -2 253.72 5.18
3 -6 2 239.42 4.98
3 6 -2 256.05 5.28
3 -6 2 257.28 11.65
3 -6 2 247.84 4.52
-3 -6 -1 47.7 4.52
3 6 -1 37.04 2.07
3 -6 1 33.68 2.2
-3 -6 -1 40.14 4.49
3 -6 1 39.99 2.44
3 -6 1 45.03 5.62
3 6 -1 42.3 2.34
3 6 0 92.97 3.28
-3 -6 0 95.23 5.8
-3 -6 0 98.17 6.19
3 -6 0 72.85 1.98
3 6 0 87.29 3.13
3 -6 0 85.51 3.8
3 -6 0 92.91 7.2
3 -6 0 72.09 1.49
-3 -6 1 36.17 4.31
3 -6 -1 42.91 5.26
-3 -6 1 45.97 4.36
-3 6 -1 39.91 1.81
3 6 1 41.09 2.32
3 -6 -1 38.53 2.91
-3 6 -2 260.42 4.57
-3 -6 2 248.96 9.29
-3 -6 2 265.95 9.45
3 -6 -2 260.35 11.29
-3 6 -2 242.22 4.39
3 6 2 255.3 5.54
3 -6 -2 256.89 7.44
3 -6 -3 69.2 4.36
-3 -6 3 82.68 5.24
-3 6 -3 72.23 3.16
-3 6 -3 72.88 2.45
3 -6 -3 74.47 6.29
3 6 3 79.71 3.21
-3 6 -3 68.62 2.74
-3 6 -4 111.55 3.76
-3 -6 4 106.37 6.45
-3 -6 4 105.75 5.92
-3 6 -4 112.95 3.06
3 -6 -4 114.03 7.43
-3 6 -4 108.45 3.88
3 -6 -4 103.92 5.36
3 6 4 111.2 3.9
-3 6 -5 15.25 1.74
-3 -6 5 14.46 3.26
-3 -6 5 16.96 2.77
-3 6 -5 17.26 1.4
3 -6 -5 22.62 3.83
-3 6 -5 18.19 1.81
3 -6 -5 13.08 2.67
3 6 5 20.08 1.93
-3 6 -6 48.01 2.99
-3 -6 6 52.53 5.06
-3 -6 6 61.97 4.42
-3 6 -6 54.47 2.29
-3 6 -6 50.43 2.85
3 -6 -6 59.13 4.61
3 6 6 57.16 2.98
3 -6 -6 56.63 5.27
3 -6 -7 147.15 7.94
-3 -6 7 136.5 6.28
-3 -6 7 132.53 7.22
-3 6 -7 132.86 3.61
-3 6 -7 143.67 4.76
3 -6 -7 134.25 6.86
-3 6 -7 126.48 4.88
3 6 7 135.01 4.52
3 -6 -8 10.9 3.12
-3 -6 8 11.02 3.46
-3 6 -8 8.64 1.24
-3 6 -8 7.84 1.52
3 -6 -8 7.76 2.63
-3 6 -8 8.33 1.77
3 6 8 12.97 1.78
-3 -6 8 7.79 2.23
-3 -6 9 116.26 5.81
-3 -6 9 120.73 7.21
-3 6 -9 118 3.67
-3 6 -9 106.01 4.28
3 -6 -9 113.32 6.86
3 -6 -9 112.34 6.7
-3 6 -9 106.55 4.86
3 6 9 111.42 4.39
3 -6 -10 62.75 5.02
-3 -6 10 60.91 4.53
3 -6 -10 62.68 5.32
-3 -6 10 67.97 5.73
-3 6 -10 65.09 2.85
-3 6 -10 65.12 4.04
3 6 10 57.22 3.35
-3 -6 11 27 3.37
3 -6 -11 27.12 4.05
-3 6 -11 25.31 2.43
-3 -6 11 29.08 4.3
-3 6 -11 26.84 2.04
-3 6 -11 23.23 2.73
3 6 11 24.39 2.38
-3 -6 12 71.55 4.93
3 -6 -12 83.61 6.67
-3 6 -12 79.96 4.07
-3 -6 12 77.81 6.24
-3 6 -12 75.39 3.31
-3 6 -12 71.03 4.5
3 6 12 74.74 3.92
-3 -6 13 33.54 3.8
-3 -6 13 32.39 4.47
3 -6 -13 25.45 4.49
-3 6 -13 30.4 2.77
3 6 13 34.73 2.89
-3 6 -13 30.28 2.31
-3 6 -13 36.38 3.44
3 -6 -14 10.44 3.39
-3 -6 14 17.12 3.9
-3 6 -14 15.17 2.28
-3 -6 14 14.71 2.79
-3 6 -14 16.58 2.72
-3 6 -14 13.09 1.84
-3 -6 15 0.62 2.75
-3 6 -15 3.02 1.98
3 -6 -15 -5.83 3.51
3 6 15 1.82 1.61
-3 -6 15 1.35 1.98
-3 6 -15 0.64 1.51
-3 6 -15 1.58 1.4
-3 6 -16 18.23 2.22
3 6 16 21.73 2.69
3 -6 -16 20.23 4.3
-3 -6 16 17.28 4.04
-3 -6 16 20.3 3.37
-3 6 -16 18.41 2.36
-3 -7 -15 0.09 3.78
3 -7 15 1.22 1.71
3 -7 15 2.84 4.68
3 7 -15 2.7 1.39
-3 -7 -14 3.11 3.74
3 -7 14 2.15 1.98
3 -7 14 4.29 4.94
3 7 -14 1.65 1.24
-3 -7 -13 2.74 3.56
3 7 -13 -0.44 1.36
3 -7 13 -1.32 1.51
3 -7 13 0.43 4.63
-3 -7 -12 12.58 4.37
3 -7 12 19.06 5.99
3 7 -12 17.39 1.98
3 -7 12 15.51 2.29
-3 -7 -11 65 6.59
3 7 -11 64.37 3.34
3 -7 11 72.07 3.83
3 -7 11 68.04 8.04
-3 -7 -10 67.22 6.81
3 7 -10 54.33 2.95
3 -7 10 53.63 3.26
3 -7 10 57.8 7.78
-3 -7 -9 162.22 9.38
3 7 -9 187.14 5.18
3 -7 9 173.98 5.33
3 7 -8 207.78 4.79
-3 -7 -8 176.16 10.06
3 -7 8 192.65 11.93
3 7 -8 189.01 5.19
3 -7 8 184.31 5.16
3 7 -7 61.59 2.61
-3 -7 -7 63.04 6.53
3 -7 7 66.48 7.31
3 7 -7 58.91 2.95
3 -7 7 54.46 2.86
3 7 -6 111.16 3.54
-3 -7 -6 89.06 7.07
3 7 -6 102.72 3.75
3 -7 6 97.71 3.48
3 7 -5 86.8 3.16
3 7 -5 81.32 3.23
3 -7 5 80.35 2.94
-3 -7 -5 98.85 7.25
3 -7 5 95.05 8.39
3 -7 4 81.65 7.71
-3 -7 -4 77.11 5.46
3 7 -4 81.67 3.25
3 -7 4 77.59 2.69
-3 -7 -4 88.64 7.14
3 7 -4 89.06 3.22
3 7 -3 56.89 2.6
-3 -7 -3 48.44 5.4
3 7 -3 55.11 2.69
3 -7 3 59.57 6.82
-3 -7 -3 55.1 4.66
3 -7 2 57.69 6.45
-3 -7 -2 59.4 5.59
-3 -7 -2 59.18 5.09
3 7 -2 58.34 2.77
3 -7 2 59.73 2.81
3 7 -2 62.17 2.83
-3 -7 -1 -2.04 2.66
3 7 -1 2.83 0.97
3 -7 1 1.68 1.12
3 7 -1 4.7 1.12
3 -7 1 -2.16 3.36
-3 -7 -1 1.11 2.47
-3 -7 0 85.36 6
-3 -7 0 76.45 5.97
3 7 0 77.94 3.17
3 -7 0 76.3 3.9
3 -7 0 80.9 7.31
3 7 0 78.13 3.19
-3 -7 1 -0.6 2.63
3 -7 -1 0.42 3.28
3 7 1 2.98 1.07
-3 7 -1 4.26 0.94
-3 -7 1 0.66 2.45
3 -7 -1 2.95 1.59
-3 -7 2 59.74 5.46
3 -7 -2 63.31 6.41
-3 -7 2 70.63 5.43
-3 7 -2 57.41 2.38
3 7 2 58.06 2.91
3 -7 -2 58.85 3.92
-3 -7 3 57.56 5.46
3 -7 -3 59.09 6.17
-3 -7 3 50.6 4.74
-3 7 -3 53.95 2.4
3 7 3 59.12 2.99
3 -7 -3 58.79 4.27
-3 -7 4 71.87 5.9
3 -7 -4 90.88 7.14
-3 -7 4 87.49 5.71
-3 7 -4 88.34 3.02
3 7 4 80.67 3.58
3 -7 -4 70.09 4.73
-3 -7 5 84.77 6.58
3 -7 -5 91.74 6.97
-3 -7 5 78.33 5.54
-3 7 -5 83.98 3.01
3 7 5 80.41 3.6
3 -7 -5 81.23 5.32
-3 -7 6 88.22 6.47
-3 -7 6 95.63 5.78
3 -7 -6 93.29 6.72
-3 7 -6 99.96 3.3
3 7 6 96 3.96
3 -7 -6 95.06 5.99
-3 -7 7 49.12 5.17
-3 -7 7 53.74 4.61
3 -7 -7 54.49 4.83
-3 7 -7 61.33 2.79
3 7 7 59.62 3.28
-3 7 -7 54.7 3.15
3 -7 -8 191.16 9.41
3 -7 -8 182.37 8.72
-3 7 -8 185.05 4.72
-3 -7 8 196.23 9.44
3 7 8 184.77 5.77
-3 7 -8 171.57 5.52
-3 -7 8 184.39 7.82
3 -7 -9 190.85 9.24
-3 -7 9 178.1 9.15
-3 7 -9 190.12 4.89
3 -7 -9 182.24 9.33
-3 7 -9 174.45 5.72
3 7 9 180.9 5.83
-3 -7 9 171.94 7.63
-3 7 -10 53.74 2.78
3 -7 -10 60.98 5.76
3 7 10 51.64 3.35
-3 -7 10 55.38 4.64
-3 -7 10 48.72 5.24
-3 -7 11 59.11 5.99
3 -7 -11 74.06 6.57
3 7 11 61.52 3.72
-3 -7 11 70.91 5.09
-3 7 -11 73.63 3.3
-3 7 -11 67.65 3.86
-3 7 -12 16.36 2.32
3 7 12 16.13 2.26
-3 7 -12 18.97 1.95
3 -7 -12 14 3.54
-3 -7 12 13.56 3.93
-3 -7 12 19.32 3.15
-3 -7 13 1.13 2.12
-3 7 -13 4.13 1.78
-3 7 -13 1.11 1.18
3 7 13 1.71 1.42
-3 -7 13 4.57 3.16
3 -7 -13 -0.09 3.24
-3 -7 14 0.89 2.25
-3 7 -14 6.45 1.87
-3 7 -14 1.03 1.31
3 7 14 2.09 1.57
3 -7 -14 0.55 3.27
-3 -7 14 4.17 3.36
-3 -7 15 -2.41 2.49
-3 7 -15 -0.53 1.31
3 -7 -15 4.01 3.71
3 -8 12 29.54 7.15
3 8 -12 17.66 2.2
3 -8 11 12.41 5.88
3 8 -11 3.89 1.4
-3 -8 -10 22.88 5.19
3 8 -10 18.01 2.1
-3 -8 -9 9.34 4.15
3 8 -9 14 1.89
-3 -8 -8 30.84 5.36
3 -8 8 37.3 6.66
3 8 -8 34.93 2.54
3 8 -7 14.28 1.82
-3 -8 -7 11.76 4.41
3 8 -6 3.7 1.3
-3 -8 -6 5.14 3.63
3 -8 6 1.73 4.21
3 8 -5 60.89 2.8
-3 -8 -5 55.17 6.12
3 8 -5 58.49 3.07
3 -8 5 49.72 6.8
-3 -8 -4 33.43 4.3
3 8 -4 34.44 2.15
3 8 -4 31.71 2.35
-3 -8 -4 29.77 4.88
-3 -8 -3 7.2 3.89
3 8 -3 12.52 1.57
3 8 -3 10.53 1.57
3 -8 3 7.95 4.42
-3 -8 -3 13.28 3.45
-3 -8 -2 56.16 5.18
3 -8 2 61.19 6.91
3 8 -2 55.93 2.9
3 8 -2 60.5 2.94
-3 -8 -2 58.42 6.29
3 8 -1 18.26 1.79
-3 -8 -1 29.28 4.85
3 -8 1 20.14 4.95
-3 -8 -1 19.97 3.89
3 8 -1 22.1 2.04
3 -8 0 18.97 4.78
-3 -8 0 13.8 3.53
3 8 0 15.72 1.71
3 8 0 14.85 1.77
-3 -8 0 8.3 3.26
3 -8 -1 23.09 2.68
3 -8 -1 31.96 5.48
-3 -8 1 28.77 4.37
-3 -8 1 21.15 3.99
3 8 1 26.01 2.14
-3 -8 2 53.07 5.51
-3 -8 2 60.02 5.52
3 -8 -2 52.69 4.14
3 -8 -2 48.16 6.23
-3 8 -2 56.89 2.67
3 8 2 51.63 2.91
3 -8 -3 13.27 2.57
-3 -8 3 16.35 3.69
3 8 3 12.13 1.76
-3 8 -3 13.97 1.5
3 -8 -3 10.53 4.16
-3 -8 3 10.52 3.74
3 8 4 32.31 2.46
3 -8 -4 33.22 3.7
-3 -8 4 34 4.34
-3 8 -4 30.53 2.08
3 -8 -4 36.24 5.25
3 -8 -5 59.15 6.38
-3 -8 5 57.85 5.8
-3 -8 5 54.62 4.99
3 -8 -5 48.24 4.51
-3 8 -5 59.47 2.83
3 8 5 53.02 3.14
-3 -8 6 5.61 3.35
3 -8 -6 5.21 3.19
3 -8 -6 1.12 2.18
-3 8 -6 3.01 1.21
-3 -8 6 6.57 2.9
3 8 6 0.94 1.26
-3 -8 7 9.81 3.63
3 -8 -7 10.14 3.26
-3 8 -7 7.32 1.35
-3 -8 7 12.36 3.1
3 -8 -7 9.75 2.97
3 8 7 9.57 1.74
-3 -8 8 27.47 4.79
-3 -8 8 31.3 3.92
3 8 8 31.51 2.8
3 -8 -8 34.32 4.95
3 -8 -8 29.08 4.32
-3 8 -8 31.51 2.32
3 8 9 8.3 1.92
-3 -8 9 12.97 3.01
-3 8 -9 13.81 1.83
3 -8 -9 8.6 3.23
-3 -8 9 15.56 4.09
-3 -8 10 21.52 4.54
-3 8 -10 18.09 1.94
-3 -8 10 19.63 3.5
3 8 10 17.44 2.34
3 -8 -10 21.77 4.51
-3 -8 11 6.66 3.63
-3 -8 11 5.32 2.55
3 8 11 6.68 1.87
-3 8 -11 4.79 1.36
3 -8 -11 4.61 3.61
-3 -8 12 21.72 3.5
-3 8 -12 14.14 1.96
-3 -8 12 21.85 4.77
3 8 12 16.11 2.43
3 -8 -12 18.04 4.69
3 9 -9 63.99 3.62
3 9 -8 50.33 3.23
3 -9 8 44.19 7.65
3 -9 7 8.74 4.96
3 9 -7 13.5 1.94
3 -9 6 19.35 5.73
3 9 -6 14.56 1.95
3 9 -5 83.9 3.9
-3 -9 -5 79.79 6.28
-3 -9 -4 24.04 4.8
3 9 -4 28.13 2.4
3 -9 4 17.29 5.41
-3 -9 -4 32.91 4.49
-3 -9 -3 11.9 4.46
3 -9 3 12.76 4.81
-3 -9 -3 7.43 3.23
3 9 -3 11.61 1.71
3 9 -2 10.81 1.57
-3 -9 -2 16.52 4.4
-3 -9 -2 18.39 4.03
3 -9 2 22.83 5.94
3 9 -2 15.93 1.95
-3 -9 -1 0.6 3.37
3 9 -1 2.59 1.24
3 9 -1 2.57 1.16
3 -9 1 -0.23 4.19
-3 -9 -1 2.65 3.06
3 9 0 9.99 1.65
-3 -9 0 8.22 3.8
-3 -9 0 11.29 3.8
3 9 1 1.53 1.24
-3 -9 1 0.17 3.05
-3 -9 1 2.89 3.22
3 -9 -1 -1.6 4.32
-3 -9 2 16.79 4.24
3 -9 -2 5.93 4.3
-3 -9 2 11.15 3.52
3 9 2 13.17 1.81
-3 -9 3 13.91 3.96
3 9 3 8.47 1.72
-3 9 -3 9.6 1.51
3 -9 -3 15.34 4.85
-3 -9 3 8.78 3.46
-3 -9 4 24.33 4.41
-3 9 -4 25.41 2.05
-3 -9 4 20.01 4.4
3 -9 -4 17.89 5.05
3 9 4 24.54 2.47
-3 -9 5 83.24 6.85
3 9 5 82.44 4.12
3 -9 -5 83.23 8.02
-3 9 -5 77.93 3.41
3 -9 -5 82.42 5.89
-3 -9 6 9.43 3.68
3 -9 -6 10.68 3.78
3 -9 -6 13.42 3.23
-3 9 -6 13.48 1.78
-3 -9 6 17.59 3.81
3 9 6 15.18 2.12
3 -9 -7 10.81 2.95
-3 9 -7 9.62 1.65
-3 -9 7 11.99 4.01
3 -9 -7 7.65 3.52
-3 -9 7 16.05 3.69
3 9 7 11.43 2.02
-3 -9 8 36.12 5.52
3 -9 -8 45.93 5.33
3 9 8 43.79 3.36
-3 -9 8 42.56 5.33
-3 9 -8 39.34 2.75
-3 -9 9 66.77 7
-3 9 -9 60.21 3.32
3 9 9 67.2 4.11
3 -9 -9 67.04 6.45
-3 -9 9 58.3 5.44
-4 0 0 24.13 3.45
4 0 0 24.15 1.84
4 0 0 26.51 1.82
-4 0 -1 124.55 7.01
-4 0 1 126.06 6.51
4 0 1 122.88 3.8
4 0 -1 119.99 3.77
-4 0 -1 112.62 1.22
-4 0 2 2.29 2.12
-4 0 -2 2.72 2.78
4 0 -2 0.32 0.88
4 0 2 0.19 0.75
-4 0 -2 0.44 0.28
-4 0 3 1.53 1.83
-4 0 -3 0.03 2.72
4 0 -3 0.12 0.88
4 0 3 -0.18 0.88
-4 0 -3 0.66 0.34
4 0 -3 -0.02 0.26
4 0 -4 260.8 5.89
4 0 4 239.55 5.09
-4 0 -4 241.33 9.93
-4 0 4 264.35 8.2
-4 0 -4 237.1 2.91
4 0 -4 244.95 2.5
-4 0 -5 265.97 10.77
4 0 -5 266.63 2.95
-4 0 5 282.31 8.19
4 0 -5 274.97 6.38
4 0 5 266.9 5.17
-4 0 -6 27.83 4.47
4 0 -6 27.86 1.15
-4 0 6 29.41 3.03
4 0 -6 27.49 2.27
4 0 6 29.58 1.92
-4 0 7 369.38 9.12
4 0 -7 351.25 7.73
4 0 7 352.09 6.11
-4 0 -7 365.64 12.91
-4 0 -8 46.56 5.6
4 0 -8 54.74 1.86
-4 0 8 56.61 3.73
4 0 8 55.92 2.51
4 0 -8 53.77 3.25
-4 0 9 207.07 6.86
4 0 -9 209.62 6.54
4 0 -9 204.86 3.95
4 0 9 200.96 4.78
-4 0 -9 203.93 10.27
4 0 -10 37.31 3.02
4 0 10 41.71 2.28
4 0 -10 38.06 1.92
-4 0 10 36 3.09
-4 0 -10 41.25 5.48
4 0 -11 61.71 3.89
4 0 11 69.28 2.96
4 0 -11 67.33 2.62
-4 0 11 63.48 3.95
-4 0 -11 62.83 6.51
4 0 -12 340.23 6.12
-4 0 12 328.62 8.71
4 0 12 347.75 6.62
-4 0 -12 343.06 13.83
4 0 -13 4.86 1.9
-4 0 13 2.98 1.84
4 0 13 6.98 1.33
4 0 -13 5.07 1.2
4 0 -14 76.24 4.64
4 0 -14 83.67 3.48
4 0 14 83.23 3.5
-4 0 -14 83.38 7.7
-4 0 14 78.47 4.6
4 0 -15 4.27 1.26
4 0 15 3.48 1.17
4 0 -15 4.55 1.79
-4 0 15 4.08 1.9
4 0 -16 13.82 1.84
4 0 16 14.88 1.76
4 0 -16 14.38 2.57
-4 0 -16 21.3 4.96
-4 0 16 12.75 2.46
4 0 -17 65.97 4.97
4 0 -17 71.7 3.76
-4 0 17 61.94 4.54
4 0 17 71 3.53
-4 0 -17 71.9 7.55
4 0 -18 4.76 2.31
4 0 18 5.18 1.41
-4 0 -18 7.73 3.42
-4 0 18 6.74 2.3
4 0 -18 4.69 1.57
-4 0 19 67.89 5.03
4 0 -19 62.41 3.85
4 0 -19 65.76 5.13
4 0 19 65.06 3.63
4 1 -19 21.22 2.4
-4 1 19 20.75 3.17
-4 -1 -19 30.95 5.97
4 1 -19 21.1 3.26
4 -1 18 72.9 3.49
4 1 -18 73.59 3.81
-4 1 18 63.64 4.6
-4 -1 -18 84.51 8.27
4 1 -18 76.42 5.16
4 1 -17 22.83 2.19
4 -1 17 17.5 1.96
-4 -1 -17 14.05 4.61
-4 1 17 17.26 2.68
4 1 -17 20.63 2.96
-4 -1 -16 5.7 3.7
4 1 -16 8.13 1.59
-4 1 16 7.17 2.05
4 1 -16 9.57 2.41
4 -1 16 6.24 1.42
-4 -1 -15 10.34 4.19
4 1 -15 11.47 1.55
4 -1 15 11.33 1.49
-4 1 15 11.31 2.32
4 1 -15 11.71 2.38
4 1 -14 2.78 1.75
4 -1 14 4.07 1.15
-4 -1 -14 -0.02 3.48
-4 1 14 -0.82 1.56
4 1 -14 2.98 1.19
4 1 -13 25.59 1.99
-4 -1 -13 23.3 4.76
4 -1 13 23.3 1.9
-4 1 13 23.43 2.77
4 1 -13 21.36 2.62
-4 1 12 8.88 1.91
4 -1 12 14.19 1.56
4 1 -12 13.08 1.45
4 1 -12 12.74 2.15
4 1 -11 39.62 3.03
4 1 -11 43.94 2.14
4 -1 11 42.76 2.27
-4 1 11 41.36 3.37
-4 -1 -11 32.01 5.02
4 -1 10 210.6 4.7
4 1 -10 191.96 6.11
-4 -1 -10 179.21 9.91
-4 1 10 197.64 6.63
4 1 -10 200 4.11
-4 1 9 20.17 2.48
4 1 -9 22.76 1.46
4 1 -9 20.35 2.19
4 -1 9 18.92 1.67
-4 1 8 317.28 8.26
4 -1 8 314.92 5.71
4 1 -8 322.25 4.63
4 1 -8 314.41 7.24
-4 1 7 148.75 5.93
4 1 -7 133.15 2.76
4 -1 7 125.77 3.6
4 1 -7 133.29 4.53
-4 -1 -7 114.09 7.67
4 1 -6 7.39 0.74
4 1 -6 7.7 1.38
-4 -1 -6 6.66 3.25
4 -1 6 9.17 1.21
-4 1 6 6.21 1.7
4 1 -5 34.35 2.36
4 -1 5 33.9 1.95
-4 -1 -5 29.25 1.33
4 1 -5 30.15 1.22
-4 -1 -5 29.38 4.35
-4 1 5 36.72 3.39
-4 1 4 67.69 4.4
-4 -1 -4 64.46 5.68
4 -1 4 62.04 2.57
4 1 -4 66.72 1.64
-4 -1 -4 60.13 1.75
-4 1 3 216.07 7.71
-4 -1 -3 217.03 9.67
-4 -1 -3 223.79 3.07
4 1 -3 230.05 2.87
4 -1 3 222.24 4.87
4 1 -3 235.09 5.48
4 1 -2 148.99 2.24
-4 -1 -2 156.04 2.44
4 1 -2 160.1 4.45
4 -1 2 150.01 4.14
4 1 -2 145.76 4.33
-4 -1 -2 149.67 7.93
-4 1 2 157.79 6.86
-4 -1 -1 15.26 0.81
-4 1 1 13.74 3.08
-4 -1 -1 20.37 3.57
4 -1 1 18.03 1.62
4 -1 1 12.45 1.42
4 -1 0 177.6 4.52
-4 -1 0 191.56 2.65
-4 1 0 183.06 7.99
-4 -1 0 181.92 8.01
4 1 0 173.84 4.48
4 -1 -1 16.27 1.56
-4 -1 1 13.09 2.9
-4 1 -1 12.17 3.01
-4 -1 1 18.65 0.95
4 1 1 15.72 1.47
4 1 2 148.48 4.05
-4 -1 2 149.1 6.69
4 -1 -2 155.21 4.43
-4 1 -2 139.35 7.25
-4 1 -3 204.52 1.8
4 1 3 224.35 4.95
-4 1 -3 212.51 9.05
4 -1 -3 210.04 5.45
-4 1 -3 213.29 1.67
-4 -1 3 229.17 8.06
-4 -1 4 70.36 4.51
4 -1 -4 65.91 3.18
-4 1 -4 57.71 5.31
4 -1 -4 57.8 0.88
-4 1 -4 58.21 1.48
4 1 4 58.52 2.56
-4 -1 5 32.36 3.19
-4 1 -5 29.45 4.07
4 -1 -5 31.2 2.44
4 1 5 30.57 1.98
4 -1 -5 26.97 0.88
4 -1 -6 7.3 0.67
4 -1 -6 7.95 1.58
-4 1 -6 9.13 3.28
-4 -1 6 5.27 1.93
4 1 6 9.95 1.29
-4 -1 7 135.87 5.74
-4 1 -7 129.29 7.9
4 -1 -7 129 4.96
4 -1 -7 125.57 2.57
4 1 7 128.33 3.87
-4 -1 8 315.9 8.56
4 -1 -8 308.14 4.57
4 -1 -8 284.78 7.55
-4 1 -8 296.52 11.61
4 1 8 311.32 5.99
-4 -1 9 23.45 2.81
4 -1 -9 21.4 1.47
-4 1 -9 27.64 4.39
4 1 9 22.12 1.79
-4 -1 9 22.5 0.85
4 -1 -10 191 4.27
-4 -1 10 203.47 6.9
4 1 10 198.07 4.97
4 -1 -10 192.71 6.9
-4 1 -10 191.39 9.84
4 -1 -11 37.89 2.17
4 1 11 35.42 2.28
-4 -1 11 38.23 3.34
-4 1 -11 43.38 5.29
4 -1 -11 42.57 3.62
4 1 12 10.67 1.51
-4 1 -12 9.08 3.49
-4 -1 12 7.71 2.01
4 -1 -12 12.4 2.27
4 -1 -12 13.39 1.58
-4 1 -13 18.76 4.4
4 -1 -13 22.97 1.95
4 1 13 22.71 2.13
-4 -1 13 20.57 2.75
4 -1 -13 20.91 2.95
4 -1 -14 5.04 2.12
4 -1 -14 2.02 1.24
4 1 14 4.47 1.3
-4 1 -14 2.8 3.72
-4 -1 14 4.97 2.17
4 -1 -15 8.34 2.23
4 -1 -15 8.86 1.62
4 1 15 11.29 1.63
-4 -1 15 15.5 2.68
-4 1 -15 9.89 3.98
4 -1 -16 7.62 2.5
4 1 16 6.2 1.56
-4 -1 16 8.86 2.26
4 -1 -16 5.75 1.64
4 -1 -17 19.85 3.36
-4 1 -17 21.13 4.77
-4 -1 17 18.94 2.99
4 1 17 18.13 2.11
4 -1 -17 14.5 2.06
4 -1 -18 67.49 3.91
4 -1 -18 58.1 5.05
-4 -1 18 62.22 4.85
-4 1 -18 69.91 7.51
4 1 18 65.67 3.64
4 1 19 24.28 2.56
-4 -1 19 20.98 3.33
4 -1 -19 19.25 3.51
-4 1 -19 27.04 5.25
4 -1 -19 20.06 2.57
4 2 -19 8.88 1.83
4 2 -19 9.93 2.5
-4 2 19 6.88 2.37
4 2 -18 4.47 1.52
-4 -2 -18 4.36 4.2
4 2 -18 1.6 1.71
-4 2 18 0.45 1.75
4 2 -17 2.01 1.3
-4 -2 -17 -0.45 3.83
4 2 -17 4.81 1.95
-4 2 17 1.1 1.74
4 2 -16 -0.48 1.21
-4 2 16 3.25 1.91
4 2 -16 1.8 1.55
4 2 -15 19.95 2.56
4 2 -15 24.52 2.04
-4 2 15 24.05 2.83
4 -2 15 25.9 2.02
-4 -2 -15 26.36 5.42
4 2 -14 54.97 2.78
-4 2 14 52.27 3.68
4 -2 14 59.24 2.68
4 2 -14 49.67 3.56
-4 -2 -14 54.78 6.6
4 2 -13 75.86 3.09
-4 2 13 75.8 4.23
4 -2 13 72.27 2.97
-4 -2 -13 74.6 7.28
4 2 -12 118.36 3.67
-4 2 12 108.59 4.89
4 -2 12 115.04 3.58
4 2 -12 105.24 4.71
-4 -2 -12 107.48 8.12
4 2 -11 84.14 2.98
4 2 -11 77.9 3.93
-4 2 11 74.4 4.25
-4 -2 -11 84.2 7.44
4 -2 11 74.98 2.82
-4 -2 -10 30.03 5.01
-4 2 10 34.69 3.04
4 -2 10 37.27 2.01
4 2 -10 36.84 1.93
4 2 -10 33.48 2.66
-4 2 9 275.04 7.73
4 2 -9 283.56 6.9
4 -2 9 268.41 5.05
4 2 -9 271.34 4.75
-4 -2 -9 259.8 11.97
-4 2 8 51.83 3.59
4 2 -8 46.48 2.91
4 -2 8 43.96 2.16
4 2 -8 43.49 1.86
-4 -2 -8 52.51 5.81
-4 2 7 127.84 5.35
4 -2 7 115.26 3.42
4 2 -7 126.33 4.44
-4 -2 -7 116.8 8.11
4 2 -7 125.99 2.92
-4 2 6 124.73 5.6
4 2 -6 120.21 4.23
4 -2 6 120.18 3.4
-4 2 6 113.13 2.13
-4 -2 -6 104.44 7.37
4 2 -6 113.44 2.69
-4 -2 -6 98.81 2.72
-4 2 5 311.57 8.62
4 -2 5 265.62 5.23
4 2 -5 288.18 6.29
-4 -2 -5 271.74 11.2
-4 -2 -5 281.95 4.39
4 2 -5 294.55 4.12
-4 -2 -4 123.05 7.54
-4 2 4 122.05 5.69
4 -2 4 119.19 3.52
4 2 -4 117.26 3.99
4 2 -4 124.47 4.08
4 2 -4 119.41 2.53
-4 -2 -4 120.48 2.77
-4 2 3 43.99 3.99
4 2 -3 36.36 2.3
4 -2 3 31.34 2.11
-4 -2 -3 35.4 1.53
4 2 -3 36.23 1.38
-4 2 2 134.33 6.52
4 2 -2 129.06 3.99
4 -2 2 124.9 3.6
4 -2 2 113.06 3.68
-4 -2 -2 126.8 2.64
4 2 -1 54.69 2.6
-4 -2 -1 59.52 1.84
-4 -2 -1 60.36 5.24
-4 2 1 50.94 4.47
4 -2 1 56.23 2.59
-4 -2 0 5.97 2.39
-4 2 0 8.81 2.56
4 -2 0 5.85 1.14
4 2 0 5.92 1.14
-4 -2 0 6.75 0.76
4 -2 0 5.37 1.64
4 -2 -1 51.72 2.66
-4 -2 1 58.25 1.85
4 2 1 61.93 2.71
-4 2 -1 46.38 4.41
-4 -2 1 53.37 4.63
4 -2 -1 55.98 3.22
4 -2 -2 124.34 4.14
-4 -2 2 135.52 2.97
-4 -2 2 135.84 6.63
-4 2 -2 124.96 6.87
-4 2 -3 36.9 4.2
-4 -2 3 35.81 3.76
4 -2 -3 34.2 2.47
4 -2 -3 32.11 2.21
4 2 3 34.18 2.11
-4 -2 3 38.83 1.72
-4 2 -3 31.95 0.61
-4 2 -4 112.08 6.75
-4 -2 4 128.97 6.21
4 -2 -4 120 4.6
-4 2 -4 118.18 4.39
4 -2 -4 115.44 3.9
4 2 4 123.28 3.78
4 -2 -4 102.38 1.16
-4 -2 4 125.31 3.28
-4 2 -4 112.58 1.68
4 -2 -4 104.92 1.09
4 2 5 282.67 5.67
4 -2 -5 277.62 5.82
4 -2 -5 267.47 2.9
-4 2 -5 266.91 3.19
-4 -2 5 304.66 8.94
-4 2 -5 285.41 10.65
-4 2 -5 296.44 6.51
4 -2 -5 283.56 7.1
-4 2 -6 114.96 4.08
4 -2 -6 106.06 4.59
-4 2 -6 108.57 2.49
-4 -2 6 121.45 5.7
-4 2 -6 100.38 6.7
4 2 6 111.37 3.72
-4 2 -7 119.55 4.15
4 -2 -7 119.05 5.14
-4 2 -7 122.14 2.88
-4 -2 7 116.57 5.49
-4 2 -7 121.88 7.1
4 2 7 120.71 3.92
-4 -2 8 44.87 3.56
-4 2 -8 42.73 2.01
-4 2 -8 40.79 4.74
4 2 8 47.85 2.58
-4 2 -8 43.29 2.49
4 -2 -8 44.4 3.41
-4 2 -9 264.34 5.09
-4 2 -9 266.26 11.03
4 -2 -9 252.21 7.87
-4 -2 9 271.33 8.19
4 2 9 256.84 5.82
-4 2 -10 32.94 2.09
-4 2 -10 28.14 4.43
4 -2 -10 28.12 3.11
-4 -2 10 33.39 3.24
4 2 10 32.38 2.29
-4 2 -11 75.51 3.26
-4 2 -11 75.19 6.6
4 -2 -11 73.93 4.71
-4 -2 11 76.84 4.64
4 2 11 72.5 3.3
-4 2 -12 107.51 4.05
-4 2 -12 110.97 7.9
-4 -2 12 114.86 5.6
4 2 12 109.48 4.09
-4 2 -13 64.77 3.35
-4 2 -13 75.3 6.89
4 -2 -13 66.2 4.87
-4 -2 13 58.5 4.31
4 2 13 66.59 3.37
-4 2 -14 53.72 3.23
-4 2 -14 47.58 5.61
4 -2 -14 53.32 4.46
-4 -2 14 61.49 4.52
4 2 14 49.49 2.95
-4 2 -15 21.26 2.38
4 2 15 25.85 2.36
-4 -2 15 27.28 3.32
4 -2 -15 25.01 3.52
-4 2 -15 29.38 5.18
4 2 16 3.07 1.4
4 -2 -16 -0.43 2.32
-4 2 -16 1.97 1.56
-4 -2 16 -0.97 2
-4 2 -17 -4.86 4.01
4 2 17 1.76 1.51
4 -2 -17 3.56 2.78
-4 2 -17 0.51 1.61
-4 -2 17 -1.18 2.15
-4 2 -18 -0.06 3.54
-4 2 -18 1.9 1.62
-4 -2 18 -0.71 2.27
4 -2 -18 -2.17 2.55
4 2 18 0.7 1.34
4 2 19 10.7 2.02
4 -2 -19 7.41 3.17
-4 -2 19 6.96 2.85
-4 2 -19 7.77 2.27
4 3 -18 7.01 1.6
4 3 -18 6.29 1.76
4 -3 18 3.77 4.45
-4 -3 -18 7.69 4.66
-4 -3 -17 23.34 5.82
4 3 -17 26.66 2.36
4 3 -17 23.66 2.78
4 3 -16 11.77 2.1
4 3 -16 10.13 1.64
-4 3 16 12.68 2.44
-4 -3 -16 6.3 4.36
-4 -3 -15 1.35 3.86
-4 3 15 3.55 1.76
4 3 -15 4.46 1.33
4 3 -15 6.61 1.74
-4 -3 -14 4.3 3.99
-4 3 14 0.24 1.49
4 3 -14 2.38 1.19
4 3 -14 -0.15 1.35
4 3 -13 2.28 1.09
4 3 -13 0.94 1.38
-4 3 13 0.17 1.49
4 -3 13 1.06 0.83
-4 3 12 3.03 1.58
4 3 -12 4.47 1.51
4 -3 12 5.92 1.08
4 3 -12 4.9 1.08
4 3 -11 88.82 3.14
4 3 -11 91.74 4.16
-4 3 11 96.11 4.59
4 -3 11 91.45 2.93
-4 -3 -11 97.48 8.15
4 3 -10 25.55 2.3
-4 3 10 29.26 2.85
-4 -3 -10 26.11 5.12
4 3 -10 30.56 1.86
4 -3 10 29.12 1.76
-4 3 9 64.34 3.91
4 3 -9 57.39 2.36
4 3 -9 55.73 3.13
4 -3 9 56.54 2.3
-4 -3 -9 63.74 6.62
-4 3 8 1.67 1.79
4 -3 8 4.2 0.9
4 3 -8 4.59 0.91
4 3 -8 3.96 1.31
-4 -3 -8 1.7 3.29
4 3 -7 413.54 7.81
4 3 -7 425.82 7.96
4 -3 7 389.76 5.97
4 3 -7 445.22 5.96
-4 3 7 457.61 10.13
-4 -3 -7 427.34 14.72
4 3 -6 162.61 4.85
4 3 -6 168.45 5.01
4 3 -6 171.85 3.59
4 -3 6 161.6 3.93
-4 3 6 178.67 6.55
-4 -3 -6 150.68 8.92
-4 3 5 74.66 2.1
4 3 -5 73.01 3.22
-4 -3 -5 70.63 6.27
-4 3 5 76.1 4.71
4 3 -5 74.25 2.33
4 -3 5 73.71 2.76
-4 3 4 21.61 1.32
4 -3 4 21.21 1.68
4 3 -4 21.33 1.82
-4 3 4 25.84 3.22
-4 -3 -4 27.91 4.74
4 3 -4 20.52 1.3
4 -3 3 74.9 2.75
4 -3 3 75.53 2.96
-4 -3 -3 64.65 5.89
-4 3 3 77.09 5.08
4 3 -3 76.2 3.13
4 3 -3 80.15 2.37
4 3 -2 8.78 1.32
4 3 -2 9.25 0.94
-4 -3 -2 9.87 1.01
-4 -3 -2 11.16 3.63
-4 3 2 7.75 2.29
4 -3 2 8.81 1.26
4 3 -1 43.67 2.35
-4 -3 -1 43.7 1.85
4 3 -1 40.75 1.68
-4 3 1 43.84 3.9
4 -3 1 38.68 2.18
4 -3 1 34.62 3.01
-4 -3 -1 41.41 4.63
-4 3 0 5.89 2.39
-4 -3 0 3.26 2.33
4 3 0 8.14 1.36
-4 -3 0 7.31 0.91
4 -3 0 5.15 1.56
4 -3 0 7.62 1.25
4 3 1 38.89 2.22
-4 -3 1 41.71 1.82
-4 3 -1 42.52 3.95
-4 -3 1 45 4.38
4 -3 -1 34.93 2.46
4 -3 -1 40.96 2.48
4 -3 -2 7.23 1.37
4 -3 -2 9.87 1.62
-4 3 -2 12.89 2.78
-4 -3 2 8.2 2.67
4 3 2 9.12 1.27
-4 -3 2 9.51 1.07
-4 3 -3 73.37 5.27
-4 3 -3 76.33 1.39
-4 -3 3 78.4 5.3
-4 3 -3 73.65 4
4 -3 -3 76.57 3.63
4 -3 -3 75.42 3.06
4 3 3 83.9 3.18
-4 -3 3 82.28 2.75
4 -3 -3 70.47 0.99
-4 3 -4 19.28 2.2
4 -3 -4 19.86 2.13
4 -3 -4 19.32 0.71
-4 3 -4 18.96 0.84
4 -3 -4 19.83 1.62
4 3 4 23.01 1.86
-4 3 -4 24.46 3.57
-4 3 -5 66.15 5.38
4 -3 -5 71.44 1.57
-4 -3 5 74.35 4.93
-4 3 -5 71.22 3.59
4 -3 -5 71.09 4
4 -3 -5 72.68 2.88
4 3 5 73.48 3.09
-4 3 -5 69.92 1.75
-4 3 -6 155.6 7.79
4 -3 -6 158.73 2.61
4 3 6 169 4.65
-4 3 -6 151.77 4.93
-4 -3 6 173.68 7
4 -3 -6 151.45 5.82
-4 3 -6 153.33 2.82
4 -3 -6 165.5 4.17
4 -3 -7 394.54 6.34
-4 -3 7 435.19 10.76
-4 3 -7 408.99 12.61
4 3 7 407.35 7.23
-4 3 -7 441.7 8.06
4 -3 -7 395.39 9.54
-4 3 -7 406.71 5.09
-4 -3 8 5.84 2.18
-4 3 -8 7.78 3.25
-4 3 -8 4.44 0.82
4 3 8 2.83 1.18
4 -3 -8 5.28 1.91
-4 3 -8 3.92 1.29
-4 -3 9 60.35 4.32
4 -3 -9 53.5 4.01
-4 3 -9 53.1 5.29
4 3 9 59.76 3
-4 3 -9 54.54 2.22
-4 3 -10 26.84 1.86
-4 -3 10 28.14 3.31
-4 3 -10 23.41 4
4 -3 -10 27.66 3.34
4 3 10 26.42 2.13
-4 3 -11 81.84 3.18
4 -3 -11 78.88 5.15
-4 -3 11 85.49 5.13
4 3 11 85.8 3.72
-4 3 -12 4.23 1.13
-4 -3 12 3.74 2.04
4 3 12 4.92 1.4
4 -3 -12 3.48 2.21
-4 3 -13 4.32 3.09
4 -3 -13 1.84 2.06
-4 -3 13 2.66 1.98
4 3 13 1.11 1.25
-4 3 -13 3.2 1.19
4 -3 -14 3.3 2.58
-4 3 -14 2.15 1.3
-4 -3 14 1.08 1.88
4 3 14 1.08 1.22
-4 3 -15 6.11 1.57
4 3 15 7.56 1.78
4 -3 -15 2.87 2.55
-4 3 -15 10.28 3.49
-4 -3 15 6.54 2.44
-4 3 -16 9.44 1.94
4 -3 -16 7.76 2.85
4 3 16 13.01 2.04
-4 -3 16 11.35 2.9
-4 3 -16 11.63 4.06
4 -3 -17 25.26 4.05
4 3 17 22.68 2.53
-4 -3 17 29.36 3.66
-4 3 -17 22.54 2.59
-4 3 -17 27.61 4.95
-4 3 -18 6.55 2.02
4 -3 -18 6.83 2.98
-4 -3 18 4.42 2.44
4 3 18 6.6 1.79
4 4 -17 -0.59 1.31
4 4 -17 -0.4 1.49
4 -4 17 1.04 4.47
-4 -4 -17 0.78 3.86
4 4 -16 3.09 1.32
4 4 -16 4.57 1.51
4 -4 16 3.86 4.37
-4 -4 -16 8.05 4.66
4 4 -15 4.41 1.29
-4 -4 -15 -0.73 4.14
4 -4 15 -0.09 4.09
4 4 -15 3.82 1.55
-4 -4 -14 40.35 6.14
4 4 -14 39.86 2.53
4 4 -14 34.08 2.91
4 4 -13 21.76 1.92
4 4 -13 24.38 2.42
4 4 -12 20.42 2.22
4 4 -12 18.01 1.64
-4 4 11 34.76 3.03
4 4 -11 36.29 2.78
4 4 -11 32.45 2.57
-4 -4 -11 34.11 5.71
4 4 -11 36.06 2.21
4 4 -10 34.38 2.13
4 4 -10 33.82 2.64
4 4 -10 28.05 2.36
-4 -4 -10 35.91 5.73
-4 4 10 33.21 3.03
4 -4 10 33.47 1.72
4 -4 9 91.99 2.79
4 4 -9 91.94 3.94
4 4 -9 88.21 3.08
-4 4 9 89.94 4.61
-4 -4 -9 89.01 7.75
4 -4 8 40.96 1.95
4 4 -8 43.33 2.72
4 4 -8 42.44 2.14
-4 4 8 40.66 3.28
-4 -4 -8 40.41 5.38
4 4 -7 221.34 4.53
-4 -4 -7 203.65 10.72
-4 4 7 218.07 7.12
4 -4 7 215.59 4.25
4 4 -7 214.84 5.51
-4 4 6 19.01 2.77
4 4 -6 22.4 1.94
4 -4 6 19.22 1.47
4 4 -6 21.98 1.5
-4 4 5 23.78 2.93
4 4 -5 21.05 1.45
-4 -4 -5 20.31 4.27
4 4 -5 21.6 1.79
4 -4 5 19.53 1.48
4 4 -4 203.07 4.08
4 4 -4 216.88 5.22
-4 4 4 196.21 6.94
4 -4 4 206.24 4.7
4 4 -3 183.78 3.88
4 -4 3 164.96 4.02
4 4 -3 195.33 4.95
-4 4 3 175.58 3.81
-4 -4 -3 164.5 9.14
-4 4 3 178.58 6.61
4 4 -2 100.53 2.87
4 -4 2 95.85 3.2
4 4 -2 106.01 3.73
-4 4 2 90.46 2.9
-4 -4 -2 91.65 6.88
4 -4 2 80.14 4.62
-4 4 2 99.03 5.2
4 4 -1 45.39 1.97
4 4 -1 42.53 2.39
-4 4 1 40.69 2.07
-4 4 1 40.04 3.59
4 -4 1 35.75 2.89
-4 -4 -1 31.88 4.57
4 -4 1 36.97 2.22
4 -4 0 11.88 1.54
4 4 0 10.68 1.48
4 -4 0 7 1.64
-4 4 0 11.96 2.62
-4 -4 0 12.98 3.25
-4 4 -1 41.79 3.85
4 4 1 43.88 2.45
4 -4 -1 39.73 2.64
4 -4 -1 35.94 1.2
4 -4 -1 40.59 2.56
-4 -4 1 47.41 4.76
-4 4 -2 95.02 5.26
4 -4 -2 92.22 3.9
4 -4 -2 87.26 1.75
4 4 2 96.19 3.52
-4 4 -2 86.37 5.08
4 -4 -2 96.25 3.28
4 -4 -3 190.7 4.3
-4 -4 3 186.54 8.21
-4 4 -3 204.39 7.03
4 -4 -3 180.38 5.71
4 -4 -3 166.81 2.42
4 4 3 186.53 4.99
-4 4 -3 182.11 2.7
-4 4 -3 168.86 7.26
-4 -4 4 217.4 8.5
-4 4 -4 201.84 8.14
4 -4 -4 208.38 6.55
-4 4 -4 214.61 6.88
4 -4 -4 205.08 4.23
-4 4 -4 206.02 3.04
4 -4 -4 197.13 2.77
4 4 4 202.4 5.17
-4 4 -5 22.78 2.46
-4 -4 5 19.9 3.12
4 4 5 22.65 1.96
4 -4 -5 22.83 2.55
4 -4 -5 19.67 1.46
4 -4 -5 20.78 1.06
-4 4 -5 21.52 1.16
-4 4 -5 18.66 3.31
-4 -4 6 22.22 3.31
-4 4 -6 19.33 3.38
4 4 6 23.05 1.99
-4 4 -6 19.71 2.29
4 -4 -6 23.26 2.82
-4 4 -6 22.23 1.23
4 4 7 209.17 5.47
4 -4 -7 200.13 7.35
-4 4 -7 213.62 8.89
-4 -4 7 226.18 8.18
-4 4 -7 207.48 3.75
-4 4 -8 38.42 1.78
-4 4 -8 41.19 4.62
4 4 8 38.09 2.6
4 -4 -8 35.21 3.44
-4 -4 8 47.47 4.28
-4 -4 9 88.38 5.39
-4 4 -9 85.5 2.77
4 4 9 92.89 3.88
4 -4 -9 76.45 5.09
-4 4 -9 99.1 6.46
-4 4 -10 34.69 1.96
4 -4 -10 27.23 3.48
-4 4 -10 32.54 4.26
4 4 10 30.91 2.46
-4 -4 11 28.56 3.49
-4 4 -11 33.67 2.15
4 -4 -11 31.29 3.89
4 4 11 37.8 2.7
-4 4 -11 32.56 4.24
-4 4 -12 17.63 3.45
4 4 12 19.95 2.16
4 -4 -12 21.09 3.42
-4 -4 12 22.93 3.2
-4 4 -12 21 1.87
-4 4 -13 21.15 3.92
4 4 13 17.59 2.13
4 -4 -13 19.61 3.51
-4 -4 13 18.88 3.18
-4 4 -13 21.46 1.98
-4 4 -14 39.4 2.6
-4 4 -14 36.37 4.97
4 4 14 37.44 2.92
4 -4 -14 40.36 4.55
-4 -4 14 30.78 3.67
-4 4 -15 1.43 1.32
-4 -4 15 2.59 2.24
4 4 15 1.42 1.46
-4 4 -15 6.78 3.28
4 -4 -15 7.82 2.96
-4 4 -16 5.04 1.6
-4 -4 16 8.29 2.85
4 4 16 4.95 1.56
-4 4 -16 5.52 3.31
4 -4 -16 4.03 2.68
-4 4 -17 2.19 1.49
4 4 17 3.24 1.6
-4 -4 17 0.62 2.36
-4 4 -17 2.78 3.11
4 5 -16 10.1 1.94
-4 -5 -16 12.41 5.03
4 5 -16 7.65 1.65
4 -5 16 14.67 5.53
4 -5 15 14.33 5.24
-4 -5 -15 23.11 5.67
4 5 -15 25.58 2.37
-4 -5 -14 4.35 4.14
4 5 -14 2.36 1.28
4 -5 14 -2.01 4.35
4 5 -14 3.39 1.45
4 5 -13 37 2.73
4 5 -13 32.27 2.37
-4 -5 -13 39.34 6.12
4 -5 13 41.6 6.65
4 5 -12 11.19 1.7
-4 -5 -12 17.06 5.28
4 -5 12 16.46 5.07
4 5 -12 8.91 1.44
4 5 -11 120.61 4.46
4 5 -11 119.86 4.04
4 5 -10 2.82 1.03
4 5 -10 1.84 1.06
-4 -5 -10 -0.82 3.9
-4 -5 -9 34.07 5.48
4 5 -9 36.77 2.19
4 5 -9 41.38 2.62
-4 -5 -8 27.4 5.24
4 5 -8 33.41 2.33
4 -5 8 31.44 1.6
4 5 -8 29.37 1.93
4 -5 7 28.72 1.57
4 5 -7 29.52 2.17
4 5 -7 26.92 1.85
-4 -5 -7 26.73 5.14
4 -5 6 115.97 3.15
4 5 -6 126.76 3.64
-4 -5 -6 115.88 8.53
4 5 -5 89.15 3
-4 5 5 97.56 3.89
4 5 -5 92.25 3.61
4 -5 5 93.49 2.96
-4 -5 -5 89.79 7.34
-4 -5 -4 38.51 5.76
4 -5 4 25.43 1.61
4 5 -4 30.09 1.86
-4 5 4 31.63 2.49
4 5 -4 33.27 2.21
4 -5 4 26.42 1.86
4 5 -3 27.16 1.75
-4 5 3 25.13 2.28
-4 -5 -3 28.35 4.8
4 5 -3 26.35 2.01
4 -5 3 27.19 1.7
4 5 -2 7.57 1.09
4 -5 2 5.57 1.04
-4 -5 -2 5.76 3.47
-4 5 2 4.38 1.62
4 5 -2 6.55 1.27
-4 -5 -1 146.06 8.41
4 -5 1 150.09 4.33
-4 5 1 148.8 4.06
-4 5 1 157.92 5.43
4 5 -1 160.29 3.93
4 5 -1 161.34 4.54
-4 5 0 71.9 2.97
4 -5 0 73.12 3.36
-4 5 0 72.79 4.03
-4 -5 0 76.82 6.09
4 5 0 78.34 3.21
-4 5 -1 145.26 4.29
4 5 1 154.78 4.63
4 -5 -1 141.16 4.8
-4 -5 1 152.96 7.95
-4 5 -1 152.07 5.87
4 5 2 8.43 1.42
-4 5 -2 6.75 1.24
-4 5 -2 9.34 2.26
-4 -5 2 6.28 3.09
4 -5 -2 6.78 1.57
-4 -5 3 27.64 4.07
4 -5 -3 27.51 2.65
-4 5 -3 26.45 1.31
-4 5 -3 25.97 3.11
-4 5 -3 24.86 2.04
4 5 3 28.21 2.2
-4 -5 4 32.4 4.11
-4 5 -4 26.56 3.19
4 -5 -4 31.02 2.91
4 5 4 27.72 2.14
-4 5 -4 28.18 1.42
-4 5 -5 88.75 5.26
4 -5 -5 82.77 4.72
-4 -5 5 92.1 6
4 5 5 93.22 3.73
-4 5 -5 94.32 2.5
-4 5 -6 116.44 2.87
-4 -5 6 125.78 6.87
4 -5 -6 107.52 5.56
4 5 6 122.83 4.33
-4 5 -6 117.11 6.09
4 -5 -7 29.58 3.41
4 5 7 26.49 2.27
-4 5 -7 25.66 1.53
-4 5 -8 28.32 1.73
4 5 8 30.69 2.48
-4 5 -8 25.94 3.59
-4 -5 8 25.23 3.46
4 -5 -8 28.57 3.53
4 -5 -9 32.87 3.89
-4 5 -9 34.02 1.94
4 5 9 33.44 2.61
-4 -5 9 36.75 3.93
-4 5 -9 31.29 3.88
4 -5 -10 4.38 2.52
-4 -5 10 2.17 2.21
-4 5 -10 3.87 2.55
4 5 10 2.51 1.41
4 -5 -11 113.7 6.79
-4 5 -11 108.97 3.51
-4 -5 11 112.38 6.39
-4 5 -11 108.71 6.72
4 5 11 108.93 4.63
-4 5 -12 7.27 1.41
4 -5 -12 7.58 2.86
-4 5 -12 7.66 2.79
4 5 12 8.08 1.75
-4 -5 12 8.97 2.63
4 5 13 33.49 2.81
4 -5 -13 36.42 4.56
-4 5 -13 28.33 4.26
-4 -5 13 23.87 3.49
-4 5 -13 35.14 2.38
-4 5 -14 3.72 2.68
4 5 14 4.13 1.66
-4 5 -14 3.3 1.34
-4 -5 14 1.67 2.55
4 -5 -14 4.89 3.12
4 5 15 23.55 2.63
-4 5 -15 22.91 2.22
4 -5 -15 24.37 4.23
-4 5 -15 24.04 4.33
-4 -5 15 23.17 3.64
4 5 16 8.56 1.89
-4 5 -16 5.9 3.23
-4 5 -16 7.95 1.76
4 -5 -16 10.05 3.68
4 6 -15 31.38 2.6
4 -6 14 2.71 4.61
4 6 -14 2.97 1.22
-4 -6 -14 0.57 4.36
-4 -6 -13 15.88 4.92
4 -6 13 20.53 5.95
4 6 -13 25.28 2.32
4 -6 12 52.14 7.78
-4 -6 -12 54.8 7.19
4 6 -12 56.73 3.12
4 6 -12 58.93 3.22
4 -6 11 71.97 8.27
4 6 -11 55.92 3.1
-4 -6 -11 60.22 7.2
4 6 -11 55.86 3
4 6 -10 13.8 1.71
-4 -6 -10 16.26 5.03
4 -6 10 14.68 5.05
4 6 -10 16.76 1.81
4 6 -9 79.96 3.48
-4 -6 -9 67.29 7.5
4 6 -9 71.49 3.2
4 6 -8 6.42 1.25
-4 -6 -8 8.57 4.28
4 -6 8 8.55 4.5
4 6 -8 10.07 1.51
-4 -6 -7 131.87 9.5
4 6 -7 142.8 4.22
4 6 -7 152.17 4.54
4 6 -6 2.87 1.2
4 6 -6 3.22 1.06
-4 -6 -6 2.53 3.8
4 6 -5 44.86 2.46
4 -6 5 42 2.05
4 6 -5 49.8 2.72
-4 -6 -5 39.45 5.71
4 -6 4 35.91 2.11
-4 -6 -4 39.1 6.03
4 6 -4 35.09 2.1
4 6 -4 41.64 2.49
4 -6 3 12.46 1.3
-4 -6 -3 8.65 3.9
4 6 -3 12.99 1.41
4 6 -3 14.2 1.64
-4 -6 -2 79.65 7.05
4 -6 2 72.24 2.88
4 6 -2 69.2 2.85
4 6 -2 74.32 3.26
-4 -6 -1 37.53 5.02
4 -6 1 34.39 2.28
4 6 -1 41.48 2.27
4 6 -1 42.98 2.54
4 6 0 6.93 1.35
-4 -6 0 5.61 2.91
4 -6 0 5.48 1.27
-4 6 -1 34.29 2.32
-4 6 -1 34.45 2.39
4 6 1 40.58 2.57
4 -6 -1 38.77 2.75
-4 6 -2 66.69 3.16
4 6 2 73.67 3.33
-4 -6 2 79.36 6.21
4 -6 -2 70.1 3.94
-4 6 -2 71.95 3.56
4 6 3 13.68 1.77
4 -6 -3 12.63 2.04
-4 -6 3 12.48 3.32
-4 6 -3 13.1 2.07
-4 6 -3 11.71 1.64
-4 6 -3 12.08 1.02
4 6 4 37.95 2.57
-4 6 -4 38.78 1.79
4 -6 -4 34.73 3.31
-4 -6 4 38.88 4.5
-4 6 -4 37.97 3.09
-4 6 -4 34.94 2.49
4 6 5 43.77 2.83
-4 -6 5 43.98 4.54
-4 6 -5 42.01 2.03
-4 6 -5 40.27 3.47
-4 6 -5 45.59 2.9
4 -6 -5 42.19 3.77
-4 -6 6 4.46 2.34
4 -6 -6 6.58 3.37
-4 6 -6 3.28 1.94
4 6 6 7.53 1.54
-4 6 -6 5.14 0.97
4 -6 -6 5.3 2.03
-4 6 -6 4.88 1.46
-4 6 -7 141.85 6.2
4 6 7 132.52 4.83
-4 -6 7 143.12 7.68
-4 6 -7 138.47 3.56
-4 6 -7 126.24 4.86
4 -6 -7 124.81 6.5
4 -6 -7 147.95 8.99
-4 -6 8 12.04 3.06
4 -6 -8 8.82 3.39
-4 6 -8 11.53 2.73
4 6 8 6.93 1.53
-4 6 -8 7.91 1.11
4 -6 -8 11.09 2.88
-4 6 -8 9.36 1.73
-4 6 -9 70.53 4.97
4 6 9 74.24 3.79
4 -6 -9 77.36 5.55
-4 6 -9 70.34 3.9
-4 6 -9 71.34 2.87
4 -6 -9 75.89 6.37
-4 -6 9 69.73 5.38
4 -6 -10 12.02 3.56
-4 6 -10 12.02 2.86
4 6 10 12.71 2.02
4 -6 -10 11.75 3.16
-4 6 -10 13.81 1.51
-4 6 -10 12.53 1.93
-4 -6 10 11.96 3.11
4 6 11 49.46 3.35
4 -6 -11 64.14 5.62
-4 6 -11 65.34 3.89
-4 -6 11 53.94 4.88
-4 6 -11 64.45 5.15
-4 6 -11 59.15 2.77
-4 6 -12 54.43 2.85
-4 6 -12 50.6 4.6
4 6 12 57.93 3.7
4 -6 -12 53.75 5.47
-4 -6 12 63.91 5.34
-4 6 -13 20.22 3.51
-4 -6 13 23.32 3.64
4 -6 -13 15.89 3.82
-4 6 -13 19.93 2.59
-4 6 -13 20.2 1.94
-4 6 -14 2.26 1.63
-4 6 -14 1.42 1.13
4 6 14 1.05 1.58
4 -6 -14 -0.42 2.97
-4 -6 14 1.71 2.34
-4 6 -14 4.76 2.65
-4 6 -15 34.35 2.58
4 7 -12 3.35 1.22
4 -7 12 8.68 5.18
-4 -7 -12 4.16 4.23
-4 -7 -11 43.49 6.87
4 -7 11 34.36 7
4 7 -11 38.14 2.67
4 -7 10 27.06 6.19
-4 -7 -10 26.91 5.53
4 7 -10 29.41 2.37
-4 -7 -9 27.65 5.77
4 7 -9 28.54 2.25
4 7 -9 28.91 2.21
4 -7 9 29.25 6.3
-4 -7 -8 -2.68 4.08
4 7 -8 2.81 1.13
4 -7 8 2.64 4.73
4 7 -8 3.96 1.24
4 -7 7 62.75 8.06
4 7 -7 64.48 3.07
4 7 -7 62.16 3.11
-4 -7 -7 68.08 7.42
-4 -7 -6 3.22 3.84
4 -7 6 7.51 5.01
4 7 -6 5.91 1.35
4 7 -6 8.25 1.41
-4 -7 -5 15.2 4.6
4 -7 5 11.31 4.74
4 7 -5 13.99 1.67
4 7 -5 13.72 1.67
4 -7 4 14.95 4.98
4 7 -4 19.73 1.91
4 7 -4 15.89 1.74
-4 -7 -3 10.82 4.1
4 7 -3 10.58 1.54
4 7 -3 11.03 1.53
4 -7 3 16.22 5.32
4 7 -2 75.8 3.4
4 7 -2 71.49 3.15
4 -7 2 82.68 8.28
-4 -7 -2 71.61 7.16
4 7 -1 23.17 2.06
-4 -7 -1 19.94 4.38
4 7 -1 23.21 1.93
4 -7 1 24.01 5.5
4 7 0 3.29 1.27
4 -7 0 2.38 1.1
-4 -7 0 3.85 3.33
4 -7 0 5.24 4.18
-4 -7 1 28.09 4.62
4 -7 -1 22.13 2.32
4 -7 -1 18.55 4.78
4 7 1 23.37 2.12
4 -7 -2 70.03 4.01
4 7 2 78.87 3.62
-4 -7 2 76.85 6.51
4 7 3 8.96 1.68
4 -7 -3 8.47 1.94
-4 -7 3 11.78 3.57
-4 7 -3 9.79 1.16
-4 -7 4 18.06 3.81
4 -7 -4 20.43 4.66
-4 -7 4 6.88 3.05
4 -7 -4 17.42 2.66
4 7 4 15.95 2.02
-4 7 -4 16.49 1.41
4 -7 -5 9.92 3.43
-4 -7 5 14.28 3.68
4 -7 -5 6.87 2.14
-4 7 -5 14.59 2.01
4 7 5 14.38 1.97
-4 -7 5 9.47 3.23
-4 7 -5 12.92 1.38
4 -7 -6 5.14 3.21
-4 -7 6 3.07 2.54
4 -7 -6 5.2 2.14
-4 -7 6 8.94 3.17
-4 7 -6 4.46 1.01
-4 7 -6 5.06 1.53
4 7 6 6.1 1.63
-4 7 -7 55.87 2.58
-4 -7 7 60.77 5.66
-4 -7 7 59.9 5.56
-4 7 -7 65.09 3.72
4 7 7 54.82 3.44
4 -7 -7 48.29 4.41
4 -7 -7 54.9 6.2
4 -7 -8 -2.16 3.05
-4 -7 8 9.06 3.56
4 -7 -8 2.68 2.27
-4 -7 8 5.06 2.83
4 7 8 2.3 1.33
-4 7 -8 2.25 1.11
-4 7 -8 2.75 1.61
-4 -7 9 30.77 4.66
-4 -7 9 38.72 4.58
-4 7 -9 27.1 2.72
-4 7 -9 32.54 2.22
4 -7 -9 32.88 4.76
4 7 9 26.89 2.66
4 -7 -9 26.9 3.95
-4 -7 10 34.89 4.66
-4 7 -10 32.04 2.9
-4 -7 10 33.24 4.26
4 7 10 32.58 2.82
-4 7 -10 30.16 3.19
4 -7 -10 40.48 4.85
-4 -7 11 45.98 5.41
4 -7 -11 41.37 4.99
4 7 11 37.31 3.22
-4 7 -11 38.39 3.56
-4 7 -11 37.37 3.08
-4 -7 11 38.6 4.76
-4 -7 12 3.72 3.39
-4 -7 12 4.79 2.57
4 -7 -12 9.69 3.62
4 7 12 3.56 1.78
-4 7 -12 6.87 1.92
-4 7 -12 1.25 1.81
4 8 -10 8.53 1.7
-4 -8 -9 5.27 4.33
4 -8 9 8.01 5.52
4 8 -9 0.68 1.22
4 -8 8 54.05 8.22
-4 -8 -8 57.94 7.21
4 8 -8 60.2 3.35
-4 -8 -7 -2.74 4.12
4 8 -7 5.18 1.48
4 -8 7 6.8 5.2
4 -8 6 5.12 4.45
-4 -8 -6 6.45 4.63
4 8 -6 7.47 1.6
4 8 -6 4.43 1.45
4 8 -5 25.43 2.23
-4 -8 -5 29.92 5.81
-4 -8 -4 15.74 4.76
4 8 -4 12.4 1.72
4 8 -4 11.87 1.73
4 8 -3 40.43 2.7
4 8 -3 35.58 2.47
-4 -8 -3 40.67 6.21
4 -8 3 47.41 7.53
4 8 -2 34.26 2.47
4 8 -2 39.15 2.7
4 -8 2 29.2 6.25
-4 -8 -2 39.01 6
4 8 -1 9.71 1.58
4 -8 1 4.03 4.42
-4 -8 -1 9.14 4.19
4 -8 0 18.03 5.74
4 8 0 12.28 1.76
-4 -8 0 14.15 4.52
4 -8 -1 11.36 5.31
4 8 1 11.01 1.86
-4 -8 1 9.85 3.85
4 -8 -2 26.83 5.79
-4 -8 2 35.67 5.3
4 8 2 37.37 2.79
4 8 3 42.23 2.92
4 -8 -3 35.04 3.34
-4 -8 3 39.48 4.88
-4 -8 3 40.8 5.41
4 -8 -3 51.67 6.85
4 -8 -4 5.75 3.89
-4 -8 4 15.88 4.25
4 8 4 8.17 1.69
4 -8 -4 14.21 2.53
-4 -8 4 9.7 3.39
-4 -8 5 28.85 5.06
4 -8 -5 21.15 5.26
-4 -8 5 25.01 4.36
4 8 5 26.44 2.54
4 -8 -5 22.38 3.16
-4 -8 6 2.83 2.88
4 -8 -6 2.83 3.04
4 8 6 7.25 1.77
4 -8 -6 2.49 1.98
-4 -8 6 6.49 3.42
-4 -8 7 3 3.47
4 8 7 7.4 1.92
4 -8 -7 0.08 3.23
-4 -8 7 0.65 2.78
4 -8 -7 3.77 2.48
-4 -8 8 57.96 5.88
4 -8 -8 63.58 5.6
4 8 8 61.26 3.85
-4 -8 8 56.04 6.17
4 -8 -9 -1.01 2.5
-4 -8 9 7.56 3.94
-4 -8 9 3.83 2.92
4 8 9 0.9 1.83
4 -8 -10 7.54 3.36
-4 -9 -4 12.95 5.39
4 9 -4 7.63 1.69
4 -9 4 12.1 5.36
-4 -9 -3 17.21 5.07
4 9 -3 7.19 1.55
4 -9 3 14.22 5.06
4 9 -2 3.49 1.38
4 9 -2 3.77 1.48
4 -9 2 9.18 5.1
-4 -9 -2 4.3 4.14
4 9 -1 10.1 1.81
4 -9 1 4.77 4.76
-4 -9 -1 10.94 4.86
4 -9 0 1.98 4.47
4 9 0 2.39 1.45
-4 -9 0 -3.09 4.02
4 -9 -1 9.92 5.11
4 9 1 6.55 1.67
-4 -9 1 13.72 4.36
4 9 2 2.75 1.49
-4 -9 2 2.86 3.25
-4 -9 2 5.18 3.65
4 -9 -2 2.75 4.2
4 9 3 11.18 1.9
-4 -9 3 6 3.62
-4 -9 3 8.59 4.26
4 -9 -3 9.86 4.57
-4 -9 4 8.13 3.96
4 -9 -4 5.32 4.4
4 9 4 6.69 1.72
5 0 0 0.93 1.04
-5 0 0 -2.47 3.38
5 0 -1 7.16 1.64
5 0 -1 6.89 1.41
-5 0 1 9.43 3.34
-5 0 -1 13.44 3.94
5 0 1 12.24 1.63
5 0 2 53.25 2.86
5 0 -2 57.48 3.09
-5 0 2 61.16 5.49
-5 0 -2 58.85 6.02
-5 0 -3 0.91 0.29
5 0 3 0.73 0.99
-5 0 3 3.73 2.6
-5 0 -3 3.77 3.19
5 0 -3 2.11 1.09
-5 0 4 27.59 4.14
5 0 4 33.48 2.29
-5 0 -4 27.95 0.94
5 0 -4 24.53 2.19
-5 0 -4 28.84 4.86
-5 0 5 185.5 8.31
5 0 5 173.73 4.82
5 0 -5 176.1 2.11
-5 0 -5 164.01 2.54
5 0 -5 180.58 5.6
-5 0 -5 177.01 10.01
5 0 -6 12.19 1.86
-5 0 6 10.52 2.84
5 0 6 8.37 1.37
5 0 -6 12.35 0.73
-5 0 -6 6.77 4.07
5 0 -7 1.12 0.44
5 0 -7 1.03 1.21
-5 0 -7 2.01 4.01
-5 0 7 1.31 2.25
5 0 7 2.01 1.09
-5 0 8 118.52 6.36
-5 0 -8 118.67 8.8
5 0 8 111.8 4.02
-5 0 -9 104.58 8.67
-5 0 9 98.44 5.86
5 0 9 101.06 3.84
5 0 -9 92.22 2.42
5 0 -10 65.18 2.21
5 0 10 64.69 3.13
5 0 -10 57.2 3.88
-5 0 -10 64.76 7.17
-5 0 10 75.68 5.33
5 0 -11 -1.26 0.78
5 0 -11 -1.12 1.42
5 0 11 -0.39 1.03
-5 0 11 1.32 2.14
-5 0 -11 -3.43 3.63
5 0 -12 10.08 1.22
5 0 12 9.25 1.58
5 0 -12 8.66 2.02
-5 0 12 11.54 2.63
-5 0 13 32.72 3.85
5 0 -13 31.83 3.26
-5 0 -13 40.42 6.12
5 0 -13 34.75 2
5 0 13 34.5 2.51
5 0 14 4.91 1.39
-5 0 14 1.87 2.2
-5 0 -14 1.63 4.27
5 0 -14 0.64 1.73
5 0 15 -0.59 1.41
5 0 -15 0.52 1.76
-5 0 15 -1.71 2.32
-5 0 -15 4.02 4.85
5 0 -16 12.03 2.51
5 0 16 11.56 1.82
-5 0 16 12.74 3.08
-5 0 -16 14.06 5.25
5 0 17 1.9 1.25
-5 0 17 -1.86 2.55
5 0 -17 -1.75 2.44
-5 -1 -17 6.95 4.44
-5 1 17 3.38 2.52
5 1 -17 5.17 2.13
5 1 -16 26.93 3.38
-5 1 16 22.57 3.51
-5 -1 -16 29.89 6.31
5 -1 16 23.96 2.25
5 1 -15 12.33 1.55
-5 -1 -15 16.46 4.87
5 1 -15 15.2 2.69
-5 1 15 22.51 3.53
5 -1 15 15.68 1.9
-5 -1 -14 23.65 5.49
5 1 -14 21.56 1.79
-5 1 14 22.63 3.32
5 -1 14 22.57 2.09
-5 1 13 76.64 5.23
5 -1 13 89.78 3.72
5 1 -13 81.38 3.06
5 1 -13 85.66 4.84
-5 1 12 46.28 4.27
5 -1 12 46.34 2.65
-5 -1 -12 38.82 5.83
5 1 -12 46.81 2.22
5 1 -12 43.13 3.52
-5 1 11 33.97 4.16
5 1 -11 28.26 2.74
5 1 -11 29.81 1.74
5 -1 11 33.63 2.31
5 -1 10 160.54 4.72
-5 1 10 153.96 7.21
-5 -1 -10 166.51 10.79
5 1 -10 151.85 5.7
5 1 -10 143.56 3.35
5 -1 9 88.05 3.42
-5 1 9 91.27 5.73
-5 -1 -9 76.12 7.82
5 1 -9 84.71 4.23
5 1 -9 81.43 2.44
-5 1 8 29.1 3.6
-5 -1 -8 35.5 5.64
5 1 -8 28.59 1.39
5 1 -8 34.36 2.85
5 -1 8 33.49 2.2
-5 -1 -7 186.68 10.94
5 1 -7 203.32 3.36
5 1 -7 205.91 6.1
5 -1 7 201.44 5.17
-5 1 6 147.17 7.33
-5 -1 -6 122.09 8.82
5 1 -6 139.35 2.62
5 1 -6 131.61 4.85
5 -1 6 119.18 4.04
-5 1 5 237.58 9.28
-5 -1 -5 209.57 11.04
-5 -1 -5 214.33 3.41
5 1 -5 227.24 3.14
5 1 -5 236.47 6.28
5 -1 5 227.87 5.52
-5 1 4 289.18 10.49
-5 -1 -4 251.04 3.44
5 1 -4 275.43 3.23
-5 -1 -4 278.3 12.24
5 1 -4 272.71 6.64
5 -1 4 265.43 5.9
-5 -1 -3 102.49 2.1
5 1 -3 106.22 4.21
-5 1 3 114.44 6.99
-5 -1 -3 117.58 7.92
5 1 -3 113.21 4.23
5 -1 3 107.82 3.91
5 -1 2 6.5 1.25
-5 -1 -2 9.03 0.7
-5 1 2 10.47 3.12
-5 -1 -1 20.78 4.42
5 1 -1 23.7 2.07
-5 -1 -1 21.81 0.99
5 -1 1 22.35 2.04
-5 1 1 29.18 4.41
5 1 0 119.03 4.24
-5 -1 0 128.14 2.27
5 -1 0 116.44 4.16
5 -1 0 111.08 4.32
-5 -1 0 126.49 7.94
-5 1 0 134.77 8.27
5 -1 -1 20.8 1.96
5 1 1 23.26 1.99
-5 -1 1 23.48 3.93
-5 1 -1 23.2 4.42
-5 -1 2 9.43 3.79
-5 1 -2 11.85 3.71
5 1 2 8.43 1.45
5 -1 -2 9.13 1.44
5 -1 -3 104.67 4.25
5 1 3 102.99 3.85
-5 1 -3 110.24 7.8
-5 -1 3 110.91 6.98
5 -1 -4 274.01 6.8
5 1 4 272.52 6.03
-5 1 -4 265.51 11.64
-5 -1 4 289.63 10.53
-5 1 -5 200.3 2.41
5 1 5 229.61 5.65
5 -1 -5 218.1 6.25
-5 1 -5 230.93 10.95
-5 -1 5 247.33 9.7
-5 1 -6 125.05 2.53
-5 1 -6 120.24 8.42
5 1 6 121.66 4.1
5 -1 -6 134.8 5.19
5 -1 -6 119.42 1.49
-5 -1 6 136.9 7.17
-5 1 -7 187.69 3.64
5 1 7 191.73 5.29
5 -1 -7 198.91 6.36
-5 -1 7 206.86 8.4
-5 1 -7 210.59 10.81
5 -1 -8 29.65 1.21
5 1 8 33.83 2.38
5 -1 -8 29.81 2.77
-5 -1 8 34.64 4
-5 1 -8 31.81 5.37
5 -1 -9 79.27 2.17
5 1 9 77.56 3.49
5 -1 -9 82.07 4.42
-5 -1 9 81.47 5.57
-5 1 -9 69.74 6.94
5 -1 -10 137.63 3.07
-5 1 -10 136.27 9.28
5 1 10 146.17 4.68
5 -1 -10 138.01 5.89
-5 -1 11 36.92 3.91
5 1 11 31.01 2.42
-5 1 -12 35.16 5.8
-5 -1 12 48.68 4.44
5 1 12 43.33 2.83
5 -1 -12 35.54 3.51
-5 1 -13 80.11 7.82
-5 -1 13 84.14 5.69
5 -1 -13 82.4 5.23
5 1 13 86.39 3.92
-5 -1 14 22.53 3.51
5 1 14 21 2.22
5 -1 -14 21.31 3.09
-5 1 -14 13.58 4.79
5 -1 -15 14.84 2.92
-5 1 -15 22.03 5.78
-5 -1 15 11.92 2.92
5 1 15 18.04 2.13
-5 1 -16 29.02 6.23
5 1 16 25.73 2.42
5 -1 -16 28.17 3.63
-5 -1 16 24.81 3.73
5 -1 -17 4.53 2.41
-5 1 -17 5.65 4.63
5 1 17 3.29 1.45
-5 -1 17 4.6 2.64
5 2 -17 5.91 2.17
5 2 -16 0.34 1.77
5 2 -16 1.74 1.15
-5 2 16 1.65 2.27
5 2 -15 28.06 2.09
5 2 -15 21.83 2.79
-5 -2 -15 18.14 5.21
-5 2 15 25.55 3.54
5 2 -14 50.19 2.59
5 -2 14 59.76 3.02
5 2 -14 56.83 3.96
-5 -2 -14 56.26 7.36
-5 2 14 46.06 4.22
5 2 -13 26.3 1.86
-5 2 13 25.54 3.56
5 -2 13 29.69 2.21
5 2 -13 30.32 2.95
5 2 -12 6.21 1.12
-5 -2 -12 4.33 3.8
5 2 -12 2.85 1.47
5 -2 12 4.53 1.22
-5 2 12 4.89 2.44
-5 2 11 23.62 3.38
5 2 -11 18.01 2.34
-5 -2 -11 20.9 5.16
5 2 -11 20.85 1.54
5 -2 11 20.23 1.78
-5 2 10 46.07 4.25
5 2 -10 43.99 3.19
5 -2 10 44.97 2.59
5 2 -10 42.7 2.05
-5 -2 -9 67.21 7.17
5 -2 9 68.42 3.05
-5 2 9 78.55 5.48
5 2 -9 69.18 2.4
5 2 -9 75.82 4.01
5 2 -8 11.36 1.95
-5 2 8 11.46 3.22
5 2 -8 11.8 1.1
-5 -2 -8 9.78 3.9
5 -2 8 12.71 1.49
-5 2 7 147.07 7.3
-5 2 7 141.02 2.49
5 2 -7 139.14 3.1
5 -2 7 143.91 4.36
5 2 -7 150.41 5.23
-5 2 6 69.25 5.29
5 2 -6 61.44 3.45
5 2 -6 59.71 2
5 -2 6 66.33 2.98
-5 2 5 3.32 2.39
-5 -2 -5 5.62 4.21
5 2 -5 3.56 1.38
5 -2 5 3.29 1.18
5 2 -5 3.73 0.68
5 2 -5 2.08 1.17
5 2 -4 6.94 1.45
5 -2 4 5.9 1.24
-5 -2 -4 4.67 0.85
5 2 -4 5.02 0.73
-5 2 4 11.47 3.32
-5 -2 -4 8.3 4.04
5 2 -3 119.6 2.56
-5 -2 -3 119.55 2.82
-5 2 3 124.66 7.35
-5 -2 -3 108.23 8.11
5 2 -3 126.01 4.56
5 -2 3 119.28 4.11
-5 2 2 58.4 5.51
-5 -2 -2 58.09 6.5
5 2 -2 57.89 3.12
-5 -2 -2 58.78 1.95
5 -2 2 64.69 3.2
-5 -2 -1 114.43 7.98
-5 2 1 100.93 6.81
5 2 -1 108.89 4.03
5 -2 1 106.21 4.11
-5 -2 -1 110.33 2.62
5 -2 1 92.97 3.74
-5 2 0 -0.15 3
5 -2 0 1.26 1.05
-5 -2 0 1.23 0.69
5 2 0 1.56 1.09
-5 -2 1 109.92 2.71
5 -2 -1 97.78 3.89
-5 2 -1 106.6 7.28
-5 -2 1 103.05 7.14
-5 -2 2 67.67 2.29
5 -2 -2 60.16 3.21
-5 2 -2 64.09 5.9
-5 -2 2 65.37 5.86
5 2 2 63.08 3.14
-5 -2 3 118.73 3.24
5 2 3 121.93 4.07
5 -2 -3 109.79 4.31
-5 2 -3 101.63 7.23
-5 -2 3 136.89 7.68
5 -2 -4 4.48 1.39
5 2 4 5.85 1.3
-5 2 -4 10.49 3.96
-5 -2 4 5.7 2.79
-5 -2 5 4.4 2.88
5 2 5 2.96 1.11
5 -2 -5 5.98 1.59
-5 2 -5 2.35 0.27
-5 2 -5 2.74 3.4
-5 2 -6 69.25 6.46
5 2 6 63.45 3.19
5 -2 -6 60.64 3.61
-5 -2 6 65.06 5.26
-5 2 -6 59.94 1.45
-5 2 -7 139.45 8.84
5 -2 -7 131.61 5.37
5 2 7 142.37 4.57
-5 2 -7 135.65 2.61
-5 2 -8 10.42 1.02
-5 2 -8 8.53 3.67
5 -2 -8 9.68 2.1
5 2 8 9.92 1.61
-5 -2 8 9.58 2.68
-5 -2 9 72.46 5.47
-5 2 -9 81.64 7.27
-5 2 -9 70.86 2.48
5 -2 -9 72.32 4.5
5 2 9 67.44 3.32
-5 2 -10 42.5 2.13
-5 2 -10 40.66 5.77
5 -2 -10 47.01 3.7
5 2 10 43.63 2.87
-5 -2 10 52.74 4.8
-5 2 -11 20.8 1.77
-5 -2 11 22.21 3.28
5 2 11 24.3 2.25
5 -2 -11 20.08 2.72
-5 -2 12 3.77 2.25
-5 2 -12 4.34 1.24
5 -2 -12 2.9 1.88
-5 2 -12 2.95 3.74
5 2 12 3.76 1.36
-5 2 -13 32.87 5.77
-5 2 -13 27.69 2.27
5 2 13 28.52 2.56
-5 -2 13 26.48 3.77
5 -2 -13 30.42 3.66
5 2 14 49.53 3.31
-5 2 -14 45.26 6.16
5 -2 -14 53.65 4.57
-5 -2 14 56.02 5.01
-5 2 -15 24.56 5.45
5 2 15 27.46 2.62
5 -2 -15 29.28 3.78
-5 -2 15 29.99 4.05
-5 2 -16 -0.62 4.05
5 2 16 3.62 1.52
5 -2 -16 -0.08 2.26
-5 -2 16 5.6 2.74
5 3 -16 44.11 2.73
-5 -3 -16 47.91 7.4
5 3 -16 43.06 3.68
-5 -3 -15 3.72 4.45
5 3 -15 0.73 1.64
5 3 -15 4.35 1.22
5 3 -14 1.48 1.65
-5 -3 -14 -1.02 4.56
-5 -3 -13 41.75 6.59
5 3 -13 47.62 3.59
5 3 -13 48.69 2.54
-5 3 12 4.01 2.3
5 3 -12 7.13 1.25
-5 -3 -12 8.46 4.72
5 3 -12 9.17 1.9
5 -3 12 6.71 1.31
-5 -3 -11 9.07 4.11
5 3 -11 7.17 1.75
5 -3 11 6.45 1.22
5 3 -11 6.94 1.19
-5 3 11 6.7 2.5
-5 -3 -10 32.28 5.85
5 3 -10 38.86 2.09
-5 3 10 43.08 4.35
5 3 -10 33.15 2.92
5 -3 10 42.8 2.36
5 3 -9 246.39 4.82
5 3 -9 246.18 6.97
-5 3 9 259.72 9.21
-5 -3 -9 216.66 12.47
5 -3 9 235.23 5.28
5 3 -9 234.64 6.82
-5 -3 -8 5.45 3.78
5 -3 8 2.18 0.98
5 3 -8 2.15 1.28
5 3 -8 2.63 1.36
-5 3 8 2.44 2.23
5 3 -8 3.96 0.88
-5 -3 -7 1.5 4.01
-5 3 7 -0.15 2.38
5 3 -7 0.75 1.23
5 -3 7 0.62 0.9
5 3 -7 0.34 0.68
5 3 -6 59.94 2.24
-5 -3 -6 50.25 6.55
-5 3 6 55.48 1.92
5 3 -6 55.31 3.24
5 -3 6 57.03 2.73
5 3 -5 245.65 4.3
-5 3 5 225.12 4.16
5 3 -5 238.22 6.22
5 -3 5 245.91 5.54
-5 -3 -5 240.64 12.06
5 3 -4 41.2 1.82
5 3 -4 44.44 2.75
5 -3 4 39.65 2.48
-5 3 4 45.8 4.88
-5 -3 -4 40.3 5.61
5 3 -3 206.81 3.75
5 3 -3 212.43 5.7
5 -3 3 201.69 5.48
-5 -3 -3 222.36 11.54
5 -3 2 45.33 2.64
-5 -3 -2 40.88 5.37
-5 3 2 44.94 4.57
5 3 -2 47.71 2.78
5 -3 2 40.51 2.61
-5 3 1 40.93 4.64
-5 -3 -1 48.65 5.87
5 -3 1 42.51 2.59
5 3 -1 45.83 2.73
5 -3 0 54.15 2.9
5 3 0 56.2 3.03
-5 3 -1 39.24 4.82
-5 -3 1 38.19 5.24
5 -3 -1 41.42 2.71
5 3 1 42.87 2.64
-5 3 -2 45.08 5.04
-5 -3 2 47.37 5.16
5 -3 -2 39.41 2.68
5 3 2 48.78 2.76
-5 -3 3 211.35 9.55
-5 3 -3 224.19 10.31
5 3 3 200.58 5.43
-5 3 -4 43.64 5.17
-5 -3 4 46.59 5.03
5 -3 -4 34.53 2.74
5 3 4 36.12 2.48
-5 3 -5 235.74 10.51
-5 -3 5 245.34 10.08
5 3 5 239.92 6.08
5 -3 -6 49.7 3.63
-5 -3 6 59.47 5.22
5 3 6 56.55 3.12
-5 3 -7 0.48 3
5 3 7 -0.45 1.08
-5 -3 7 0.58 2.36
5 -3 -7 -0.22 1.55
5 -3 -8 1.28 1.46
5 3 8 4.4 1.44
-5 -3 8 4.44 2.69
-5 3 -9 237.4 11.21
-5 -3 9 257.7 9.97
5 3 9 238.14 6.36
-5 3 -10 45.36 5.43
5 3 10 39.28 2.83
5 -3 -10 31.73 3.47
-5 -3 10 38.21 4.39
-5 3 -11 3.87 3.92
5 -3 -11 3.69 2.12
5 3 11 5.43 1.49
-5 -3 11 8.79 2.94
5 -3 -12 5.08 2.39
5 3 12 10.47 1.83
-5 3 -12 12.08 4.25
-5 -3 12 6.61 2.95
-5 3 -13 55.27 6.54
5 3 13 47.45 3.25
-5 -3 13 47.84 4.68
5 -3 -13 40.69 4.29
5 -3 -14 4.18 2.37
-5 -3 14 4.01 2.74
-5 3 -14 3.75 3.67
5 3 14 4.73 1.76
5 -3 -15 5.93 2.63
-5 3 -15 3.71 3.65
-5 -3 15 7.16 2.98
5 3 15 6.23 1.71
-5 -3 16 47.23 5.2
5 3 16 48.5 3.51
5 4 -15 15.22 2.38
5 4 -15 17.06 1.87
-5 -4 -14 -0.2 4.16
5 4 -14 2.56 1.7
5 4 -14 1.24 1.47
5 4 -14 2.96 1.25
5 4 -13 78.61 4.47
5 4 -13 81.72 3.42
-5 -4 -13 84.35 9
5 4 -13 80.21 4.4
5 4 -12 2.79 1.53
5 4 -12 5.27 1.7
5 4 -12 1.18 0.96
-5 -4 -12 0.81 4.7
5 4 -11 15.68 2.22
5 4 -11 17.91 1.71
-5 -4 -11 17.07 5.65
5 4 -10 20.28 2.33
5 4 -10 17.54 1.67
-5 -4 -10 15.88 5.05
5 4 -9 11.78 1.37
5 4 -9 10.67 1.89
5 -4 9 13.9 1.45
-5 -4 -8 40.57 6.56
5 4 -8 37.16 2.06
5 4 -8 44.15 2.94
5 -4 8 39.22 2.25
-5 -4 -7 57 6.97
-5 4 7 60.27 5.09
5 4 -7 70.6 2.69
5 -4 7 66.51 2.88
5 4 -7 68.26 3.52
-5 -4 -6 47.91 6.43
-5 4 6 51.27 4.73
5 4 -6 52.41 2.28
5 4 -6 49.81 3.03
5 -4 6 51.65 2.71
5 4 -5 7.42 1.55
5 4 -5 7.7 1.07
-5 4 5 11.55 3.02
-5 -4 -5 6.64 3.76
5 -4 5 9.29 1.39
5 -4 4 25.29 2.05
5 4 -4 26.57 2.2
-5 4 4 24.72 1.66
-5 4 4 29.34 3.81
5 4 -4 26.07 1.67
5 -4 3 79.5 3.5
-5 4 3 82.44 2.92
-5 -4 -3 101.49 8.2
-5 4 3 94.94 6.03
5 4 -3 92.25 3.88
5 4 -3 89.32 2.77
-5 4 2 60.56 5.1
-5 -4 -2 67.58 6.83
5 -4 2 51.08 2.74
5 4 -2 63.03 3.28
-5 4 2 53.18 2.53
5 4 -2 60.44 2.35
-5 4 1 53.65 4.85
-5 -4 -1 63.41 6.5
5 -4 1 55.1 2.94
5 4 -1 60.7 3.21
5 -4 0 13.53 1.67
-5 4 0 12.36 3.19
-5 -4 0 19.23 4.27
5 4 0 16.99 1.88
-5 4 -1 54.95 5.08
-5 -4 1 55.51 5.79
5 -4 -1 56.69 3.12
5 4 1 60.39 3.16
-5 4 -2 60.71 5.39
-5 -4 2 47.29 5.45
5 -4 -2 55.66 3.31
5 4 2 61.82 3.17
-5 -4 3 94.82 7.07
5 -4 -3 87.2 4.12
5 4 3 96.46 3.94
-5 -4 4 25.09 4.14
-5 4 -4 26.17 4.12
5 4 4 22.55 2.12
5 -4 -4 20.68 2.43
5 4 5 6.43 1.43
-5 4 -5 4.03 2.55
5 -4 -5 9.06 1.99
5 4 6 52.03 3.09
5 -4 -6 41.69 3.52
-5 4 -6 42.07 5
5 -4 -7 66.88 4.44
-5 4 -7 67.5 6.18
5 4 7 72.05 3.61
-5 -4 7 68.79 5.89
5 4 8 38.49 2.77
-5 -4 8 35.85 4.55
5 -4 -8 35.5 3.44
-5 4 -8 40.5 5.25
-5 4 -9 10.74 3.84
5 4 9 7.24 1.41
-5 -4 9 10.66 3.02
5 -4 -9 13.23 2.5
5 4 10 18.11 2.18
-5 4 -10 22.4 4.57
-5 -4 10 15.53 3.61
5 -4 -10 19.05 3.03
5 -4 -11 13.11 2.81
5 4 11 18.74 2.27
-5 -4 11 15.54 3.43
-5 4 -11 16.84 4.14
-5 -4 12 1.91 2.92
5 4 12 2.53 1.44
-5 4 -12 -1.32 3.14
5 -4 -12 2.71 2.23
5 4 13 88.81 4.49
-5 -4 13 95.53 6.65
-5 4 -13 82.74 7.4
5 -4 -13 84.42 5.91
5 4 14 2.16 1.42
5 -4 -14 2.15 2.34
-5 4 -14 4.12 3.51
-5 -4 14 0.75 2.63
5 -4 -15 21.56 3.9
-5 -4 15 13.1 3.52
-5 4 -15 15.21 4.42
5 4 15 16.66 2.35
5 5 -14 13.02 1.81
5 5 -13 5.01 1.37
5 5 -13 2.67 1.56
-5 -5 -13 2.72 4.61
5 5 -12 7.78 1.85
5 5 -12 9.88 1.52
-5 -5 -12 13.72 5.72
-5 -5 -11 3.99 4.75
5 5 -11 9.08 1.84
5 5 -11 6.57 1.33
5 5 -10 4.41 1.07
5 5 -10 0.59 1.26
-5 -5 -10 8.17 4.79
5 5 -9 35.64 2.2
5 5 -9 40.85 2.98
-5 -5 -9 39.33 6.58
-5 -5 -8 21.77 5.1
5 5 -8 15.65 1.56
5 5 -8 18.22 2.08
-5 -5 -7 17.27 5.19
5 5 -7 15.39 1.52
5 5 -7 20.52 2.22
5 -5 6 0.69 0.86
5 5 -6 1.03 0.89
-5 -5 -5 10.48 4.2
5 5 -5 7.56 1.52
5 5 -5 7.8 1.22
5 -5 5 9.74 1.43
5 -5 4 13.34 1.58
-5 -5 -4 15.34 4.72
5 5 -4 13.18 1.38
5 5 -4 18.38 1.98
5 -5 3 20.58 1.97
5 -5 3 20.59 1.8
5 5 -3 24.9 1.71
5 5 -3 23.32 2.1
-5 -5 -2 20.59 4.83
-5 5 2 17.31 1.74
5 5 -2 20.46 1.63
5 -5 2 14.6 1.59
5 5 -2 18.72 1.95
5 5 -1 5.99 1.49
5 -5 1 2 1.08
-5 5 1 4.87 2.13
-5 5 1 3.77 1.14
-5 5 0 21.55 1.9
-5 5 0 20.22 3.29
-5 -5 0 24.79 4.47
5 5 0 19.64 1.97
5 -5 0 20.61 2.02
5 5 1 4.66 1.48
-5 5 -1 3.87 1.31
-5 5 -1 7.56 2.8
5 -5 -2 15.94 2.07
-5 5 -2 19.18 1.94
-5 5 -2 17.66 3.28
5 5 2 18.18 2.04
-5 5 -3 19.27 3.41
5 5 3 22.77 2.21
-5 -5 3 28.35 4.52
5 -5 -3 21.54 2.49
5 -5 -4 12.36 2.14
-5 -5 4 12.88 3.37
-5 5 -4 12.66 3.16
5 5 4 14.58 1.94
5 -5 -5 7.12 1.86
5 5 5 11.93 1.85
-5 5 -5 9 3.14
-5 -5 5 6.79 3.27
5 -5 -6 3.28 1.8
-5 -5 6 3.24 2.91
5 5 6 3.43 1.39
-5 5 -6 1.65 2.44
-5 -5 7 13.15 3.38
5 -5 -7 14.35 2.63
5 5 7 16.03 2.02
-5 5 -7 10.85 3.17
-5 -5 8 18.75 3.73
5 5 8 16.78 2.1
-5 5 -8 21.99 3.9
5 -5 -8 15.82 2.82
5 5 9 41.83 3.04
-5 5 -9 37.35 4.81
5 -5 -9 35.22 3.77
-5 -5 9 41.81 4.81
5 -5 -10 2.48 2.29
-5 -5 10 6.35 3.07
5 5 10 3.92 1.65
5 5 11 3.8 1.6
-5 5 -11 5.76 3.28
5 -5 -11 5.49 2.34
-5 -5 11 5.24 2.82
-5 5 -12 10.54 3.66
5 -5 -12 7.62 2.59
5 5 12 7.93 1.96
-5 5 -13 4.34 3.44
5 -5 -13 4.56 2.47
5 5 13 5.88 1.9
5 -6 12 25.68 6.46
-5 -6 -12 27.88 6.61
5 6 -12 23.35 2.12
5 6 -11 22.69 2.43
5 6 -11 25.52 2.27
5 6 -10 15.59 2.1
5 6 -10 13.77 1.71
5 6 -9 30.33 2.55
5 6 -9 26.16 2.1
-5 -6 -9 22.13 5.83
5 6 -8 42.01 2.88
-5 -6 -8 33.64 6.34
5 6 -8 40.95 2.5
5 6 -7 28.38 2.16
5 6 -7 32.94 2.57
-5 -6 -7 34 6.42
5 6 -6 28.1 2.09
5 6 -6 32.55 2.54
-5 -6 -6 36.9 6.47
5 6 -5 30.09 2.44
5 6 -5 23.37 1.85
-5 -6 -5 23.53 5.32
5 6 -4 5.48 1.41
-5 -6 -4 1.94 3.91
5 6 -4 3.59 1.06
-5 -6 -3 13.28 5.05
5 -6 3 10.84 1.61
5 6 -3 12.04 1.46
5 6 -3 15.1 1.87
5 6 -2 0.29 1.15
-5 -6 -2 5.02 4.22
5 6 -2 2.03 1.09
5 -6 1 21.78 2.02
-5 -6 -1 22.61 4.93
5 6 -1 24.16 2.33
5 -6 0 -0.06 1.11
5 6 0 2.83 1.25
-5 -6 0 -0.27 3.38
-5 6 0 2.43 1.12
-5 6 -1 25.12 2.15
5 -6 -1 21.8 2.21
-5 -6 1 30.33 5.27
5 6 1 24.16 2.38
5 6 2 1.26 1.14
-5 6 -2 -0.65 1.1
5 -6 -2 2.95 1.51
5 6 3 16.21 2.11
5 -6 -3 12.43 2.22
-5 6 -3 13.37 1.9
5 6 4 5.5 1.61
-5 6 -4 5.34 1.44
5 -6 -4 2.22 1.64
-5 -6 4 3.52 3.4
-5 -6 5 27.13 4.59
-5 6 -5 24.17 2.37
5 6 5 24.48 2.43
5 -6 -5 20.53 2.65
-5 -6 6 31.68 4.9
-5 6 -6 31.85 2.83
5 6 6 31.61 2.71
5 -6 -6 24.42 3.3
-5 6 -7 19.56 3.23
-5 -6 7 25.91 4.63
-5 6 -7 29.07 2.76
5 -6 -7 27.57 3.35
5 6 7 31.18 2.75
5 6 8 36.58 3
-5 -6 8 44.18 5.42
-5 6 -8 34.59 4.18
-5 6 -8 41.81 3.24
5 -6 -8 35.09 3.91
5 6 9 26.78 2.63
-5 -6 9 29.96 4.71
-5 6 -9 27.79 4.07
-5 6 -9 22.27 2.56
5 -6 -9 24.65 3.66
-5 6 -10 13.43 3.32
-5 -6 10 18.22 4.11
-5 6 -10 19.74 2.64
5 -6 -10 20.44 3.57
5 6 10 11.99 2.13
5 6 11 27.35 2.85
5 -6 -11 32.56 4.15
-5 6 -11 32.93 3.19
-5 -6 11 25.11 4.36
-5 6 -11 27.26 4.31
-5 6 -12 23.21 4.31
5 -6 -12 22.21 3.94
-5 -7 -9 2.4 4.8
5 7 -9 5.57 1.42
5 -7 8 35.53 7.61
5 7 -8 39.76 2.87
5 7 -8 37.95 2.67
-5 -7 -8 42.82 7.01
5 7 -7 14.6 1.99
5 7 -7 14.6 1.79
-5 -7 -7 13.35 5.34
5 7 -6 5.25 1.43
5 -7 6 6.92 4.9
-5 -7 -6 6.69 4.99
5 7 -6 4.68 1.44
5 7 -5 6.95 1.35
5 -7 5 8.88 4.76
-5 -7 -5 9.14 4.6
5 7 -5 6.21 1.5
5 7 -4 1 1.04
5 -7 4 1.96 4.67
-5 -7 -4 0.11 4.35
5 7 -4 1.33 1.34
5 7 -3 9.84 1.56
-5 -7 -3 8.98 4.79
5 7 -3 8.34 1.56
-5 -7 -2 26.01 5.79
5 7 -2 30.42 2.64
-5 -7 -1 22.31 5.42
5 7 -1 10.3 1.78
-5 -7 0 19.16 5.14
5 7 0 9.41 1.8
-5 -7 1 11.73 4.31
5 7 1 11.74 1.8
-5 -7 2 32.86 5.37
5 -7 -2 24.12 2.63
5 -7 -2 29.29 5.99
5 7 2 24.84 2.48
-5 7 -3 12.65 1.93
5 -7 -3 9.62 2.09
-5 -7 3 16.03 4.43
5 -7 -3 8.76 4.51
5 7 3 13.59 2.11
-5 7 -4 -0.23 1.23
-5 -7 4 -4.04 3.68
5 7 4 1.15 1.42
5 -7 -4 3.97 3.94
5 -7 -4 0.4 1.55
-5 7 -5 6.51 1.77
-5 -7 5 6.64 3.96
5 7 5 1.2 1.38
5 -7 -5 5.52 3.65
5 -7 -5 6.2 1.87
-5 7 -6 6.28 1.88
5 7 6 5.03 1.74
-5 -7 6 1.47 3.36
5 -7 -6 1.89 3.4
5 -7 -6 7.69 2.4
5 -7 -7 15.92 2.97
-5 7 -7 18.21 2.44
-5 -7 7 22.36 4.85
5 7 7 13.63 2.2
5 -7 -7 11.67 4.05
5 7 8 36.95 3.21
-5 7 -8 36.05 3.15
5 -7 -8 43.13 6.13
5 -7 -8 36.57 4.06
-5 -7 8 48.04 5.98
5 7 9 9.57 2.07
5 -7 -9 10.64 2.97
-5 7 -9 5.84 2.01
-5 -7 9 5.34 3.55
-5 -8 -4 32.59 6.77
5 8 -4 31.09 2.69
5 8 -4 31.09 2.49
5 -8 3 26.72 6.63
-5 -8 -3 21.43 6.02
5 8 -3 26.51 2.56
5 8 -3 26.92 2.28
5 -8 2 6.75 5.28
5 8 -2 1.64 1.37
5 -8 1 12.41 5.47
5 8 -1 10.55 1.95
-5 -8 -1 6.08 4.41
5 -8 0 29.93 6.55
5 8 0 22.91 2.43
-5 -8 0 20.26 5.68
5 -8 -1 13.35 5.76
5 8 1 10.3 1.92
-5 -8 1 19.17 5.22
5 -8 -2 2.63 4.68
5 8 2 2.18 1.41
-5 -8 2 2.05 4.09
5 -8 -3 23.41 6.35
-5 -8 3 29.22 5.91
5 8 3 29.24 2.9
5 -8 -4 29.51 6.22
5 8 4 33.32 3.03
-5 -8 4 29 5.8
6 0 0 139.82 5.12
-6 0 0 143.56 9.7
6 0 1 252.54 6.6
-6 0 -1 268.21 12.53
-6 0 1 260.2 12.43
6 0 -1 265.93 7.12
6 0 -2 13.65 2.03
6 0 2 14.36 1.86
-6 0 2 21.94 4.84
-6 0 -2 15.45 4.23
-6 0 3 66.77 6.6
-6 0 -3 59.97 7.02
6 0 -3 65.18 3.7
6 0 -3 64.59 3.76
6 0 3 68.75 3.53
-6 0 -4 -2.64 4.22
6 0 -4 1.37 1.24
6 0 4 0.2 1.11
-6 0 -5 0.51 4.08
-6 0 5 3.59 3.1
6 0 -5 5.45 1.59
6 0 5 3.1 1.37
6 0 -6 2.82 1.48
-6 0 -6 1.01 3.96
-6 0 6 0.67 3.08
6 0 6 6.57 1.48
6 0 -7 5.73 1.67
-6 0 -7 4.69 4.59
-6 0 7 7.17 3.31
6 0 7 4.31 1.25
6 0 -8 9.48 1.93
6 0 8 8.4 1.54
-6 0 8 10.94 3.54
-6 0 -8 14.64 5.31
6 0 -9 15.48 2.34
-6 0 -9 20.94 5.77
-6 0 9 20.24 4.19
6 0 9 15.9 1.96
6 0 10 4.57 1.52
-6 0 10 2.02 2.83
-6 0 -10 3.31 4.53
6 0 -11 143.82 6.29
6 0 11 141.2 5.04
-6 0 11 150.63 8.71
-6 0 -12 -3.24 5.4
6 0 12 -0.61 1.21
6 0 -12 4.55 2.07
-6 0 12 0.21 3.03
6 0 13 19.15 2.21
-6 0 -13 16.29 6.04
6 0 -13 19.53 2.81
-6 0 13 16.61 3.99
6 0 -14 6.51 2.18
-6 0 -14 7.29 5.14
-6 0 14 9.82 3.73
6 0 14 12.06 2.07
6 -1 14 19.85 2.2
6 1 -14 15.33 2.73
-6 1 14 12.29 3.58
6 -1 13 18.99 2.13
6 1 -13 17.14 2.73
-6 -1 -13 16.41 6.01
-6 1 13 26.09 4.36
6 -1 12 5.92 1.56
6 1 -12 6.43 2.14
-6 -1 -12 2.01 4.86
-6 1 12 2.26 2.73
-6 1 11 13.8 3.56
6 1 -11 14.28 2.38
6 -1 11 16.17 1.99
6 -1 10 6.15 1.5
6 1 -10 2.84 1.65
-6 -1 -10 5.25 4.57
-6 1 10 2.11 2.93
6 -1 9 16.88 1.98
-6 -1 -9 12.54 5.6
-6 1 9 20.79 4.1
6 1 -9 19.76 2.48
-6 -1 -8 46.87 6.84
6 -1 8 48.95 3.02
-6 1 8 57.82 5.78
6 1 -8 58 3.92
6 -1 7 2.66 1.17
-6 1 7 6.97 3.2
6 1 -6 81.97 4.32
-6 -1 -6 84.14 8.68
6 -1 6 73.22 3.54
-6 1 6 89.57 6.94
-6 -1 -5 24.9 5.55
-6 1 5 25.98 4.55
6 1 -5 29.99 2.8
6 -1 5 33.92 2.51
6 1 -5 32.7 2.74
6 1 -4 21.83 2.43
-6 1 4 30.78 5.13
6 -1 4 26.79 2.37
-6 -1 -4 27.08 6.08
6 -1 3 37.51 2.7
-6 -1 -3 36.02 5.87
-6 1 3 41.29 5.7
-6 1 2 19.42 4.55
-6 -1 -2 17.72 4.77
6 1 -2 22.48 2.36
6 -1 2 20.23 2.13
-6 -1 -1 68.56 7.51
-6 1 1 74.73 7.13
6 -1 1 76.73 3.8
6 1 -1 75.68 3.8
6 -1 0 45.72 3.17
6 1 0 46.57 3.04
-6 1 0 47.3 5.97
-6 -1 0 46.65 6.37
-6 1 -1 61.92 6.61
6 -1 -1 76.91 4.06
6 1 1 76.36 3.74
6 -1 -1 67.51 3.64
-6 -1 1 80.4 7.51
-6 1 -2 13.79 4.74
-6 -1 2 16.08 4.46
6 -1 -2 16.68 2.19
6 -1 -2 19.77 2.26
6 1 2 20.01 2.16
-6 1 -3 42.48 6.28
6 -1 -3 37.93 2.91
-6 -1 3 43.87 5.75
6 1 3 40.18 2.83
-6 1 -4 30.43 5.66
6 -1 -4 24.09 2.51
-6 -1 4 26.96 4.94
6 1 4 22.78 2.13
-6 1 -5 31.11 5.72
6 -1 -5 30.94 2.85
-6 -1 5 19.5 4.3
6 1 5 29.26 2.48
6 -1 -6 83.92 4.39
6 1 6 81.29 3.73
-6 -1 6 83.15 6.82
6 -1 -7 4.11 1.6
6 1 7 3.88 1.34
-6 -1 7 4.88 3.29
-6 1 -7 1.42 4.06
-6 1 -8 62.89 7.76
-6 -1 8 51.58 5.78
6 1 8 49.94 3.23
6 -1 -8 48.1 3.61
-6 1 -9 23.21 5.44
6 -1 -9 16.44 2.33
6 1 9 18.7 2.2
-6 -1 9 28.23 4.63
-6 -1 10 3.75 3.28
6 -1 -10 7.13 1.97
-6 1 -10 8 4.91
6 1 10 3.21 1.39
6 -1 -11 15.87 2.54
-6 1 -11 8.61 4.49
6 1 11 16.53 2.09
-6 -1 11 17.69 4.14
-6 -1 12 -0.94 3
-6 1 -12 6.43 4.98
6 1 12 1.43 1.26
6 -1 -13 20.25 2.88
6 1 13 23.48 2.49
-6 1 -13 19.51 6.27
-6 -1 13 18.98 4.14
6 1 14 13.14 2.04
-6 1 -14 12.74 5.99
-6 -1 14 14.19 3.62
6 2 -13 4.92 1.92
-6 -2 -13 13.46 5.7
6 2 -12 14.36 2.51
-6 2 12 19.98 4.02
-6 -2 -12 20.96 6.41
6 -2 12 13.99 1.82
6 2 -11 30.78 3.14
-6 2 11 25.75 4.32
6 -2 11 37.02 2.59
6 -2 10 140.5 4.74
6 2 -10 139.99 5.94
-6 2 10 151.76 8.49
-6 -2 -9 11.78 5.48
-6 2 9 10.21 3.43
6 2 -9 16.98 2.31
6 -2 9 9.23 1.59
6 2 -8 3.13 1.61
6 -2 8 2.04 1.16
6 2 -8 4.03 1.68
-6 2 8 2.3 3.05
-6 -2 -7 53.84 7.64
6 2 -7 44.93 3.42
-6 2 7 44.07 5.34
6 2 -7 45.29 3.34
6 -2 7 45.13 2.83
6 2 -6 8.05 1.87
-6 2 6 4.79 3.76
6 -2 6 7.75 1.51
6 2 -5 15.59 2.24
6 -2 5 12.54 1.88
-6 -2 -5 8.09 4.57
-6 2 5 9.29 3.67
6 2 -4 220.77 6.63
6 -2 4 223.29 6
-6 -2 -4 208.46 12.38
6 2 -3 73.25 3.82
6 -2 3 66.99 3.51
-6 2 3 80.64 7.08
-6 -2 -3 65.18 7.26
6 -2 2 5.47 1.47
6 2 -2 2.91 1.37
-6 -2 -2 1.62 4.37
-6 2 2 8.67 3.89
6 -2 1 39.03 2.93
-6 2 1 37.78 5.35
-6 -2 -1 41.06 6.34
6 2 -1 31.94 2.61
6 -2 0 20.4 2.31
6 -2 0 18.3 2.11
-6 2 0 23.91 4.6
-6 -2 0 23.2 5.02
-6 -2 1 35.78 5.81
-6 2 -1 31.3 5.74
6 2 1 35.02 2.71
6 -2 -1 29.88 2.77
6 -2 -1 31.32 2.63
6 2 2 4.02 1.34
6 -2 -2 4.18 1.59
-6 2 -2 1.9 4.02
-6 -2 2 0.27 3.38
-6 2 -3 73.5 7.28
6 2 3 82.21 3.89
-6 -2 3 83.12 7.24
6 -2 -3 73.59 3.94
-6 2 -4 217.14 11.46
6 2 4 218.87 6.22
6 -2 -4 206.96 6.5
-6 -2 4 218.79 10.99
-6 -2 5 14.48 4.08
6 -2 -5 12.35 2.08
-6 2 -5 13.47 5
6 2 5 11.81 1.87
6 -2 -6 7.15 1.72
6 2 6 7.55 1.64
-6 -2 6 4.62 3.38
-6 2 -6 11.77 4.99
6 -2 -7 36.52 3.28
6 2 7 41.55 2.99
-6 2 -7 43.13 6.23
6 2 8 1.88 1.26
6 -2 -8 0.68 1.48
6 -2 -9 10.55 2.27
-6 -2 9 10.08 3.2
-6 2 -9 11.23 4.88
6 2 9 12.76 1.83
6 -2 -10 144.24 6.42
-6 2 -10 130.71 10.02
6 2 10 136.52 5.13
6 -2 -11 24.93 3.19
6 2 11 26.18 2.54
-6 2 -11 22.74 5.42
-6 -2 11 30.04 4.64
6 -2 -12 15.02 2.74
-6 2 -12 16.06 4.8
-6 -2 12 14.32 3.76
6 2 12 13.51 2
6 -2 -13 8.09 2.29
-6 2 -13 9.12 4.74
-6 -2 13 5.92 3.19
6 2 13 7.92 1.9
6 3 -13 1.92 1.99
6 3 -12 8 2.23
6 3 -12 9.78 2.2
-6 -3 -12 3.06 5.05
6 3 -11 45.93 3.67
-6 -3 -11 37.83 7.36
6 3 -11 41.79 3.57
-6 -3 -10 18.23 5.59
6 3 -10 21.32 2.74
6 3 -10 19.32 2.71
6 -3 10 19.82 2.1
6 3 -9 15.91 2.37
6 -3 9 14.37 1.77
-6 -3 -9 12.13 5.01
6 3 -8 26.53 2.76
6 -3 8 28.13 2.24
-6 -3 -8 37.21 7.13
-6 3 8 30.93 4.87
6 3 -7 -0.89 1.29
6 -3 7 -0.81 1
-6 -3 -7 0.15 4.49
-6 3 7 0.12 3.17
-6 -3 -6 64.49 7.93
-6 3 6 69.41 6.42
6 -3 6 58.67 3.31
6 3 -6 56.15 3.62
-6 3 5 28.09 4.76
6 3 -5 24.73 2.53
6 -3 5 25.8 2.21
-6 -3 -5 29.58 6.05
6 3 -4 37.63 2.94
6 -3 4 41.91 2.76
6 -3 3 67.82 3.52
6 3 -3 70.12 3.82
-6 3 3 68.93 6.4
-6 -3 -3 60.92 7.53
6 -3 2 7.59 1.56
6 3 -2 10.43 1.8
-6 3 2 11.43 4.43
-6 -3 -2 9.76 4.42
6 3 -1 14.59 2.07
6 -3 1 13.08 1.94
6 -3 1 15.37 1.96
-6 3 1 18.17 4.37
-6 -3 -1 8.65 4.32
-6 3 0 89.14 7.3
-6 -3 0 86.89 7.87
6 -3 0 81.8 4.04
6 3 0 98.09 4.32
6 -3 0 84.83 4.16
-6 3 -1 23 4.76
-6 -3 1 13.36 4.61
6 3 1 15.67 1.92
6 -3 -1 13.63 1.92
6 -3 -2 7.71 1.66
-6 3 -2 6.12 3.68
-6 -3 2 11.58 4.15
6 3 2 10.44 1.76
-6 -3 3 74.81 7.07
6 -3 -3 62.91 3.72
-6 3 -3 71.9 7.31
6 -3 -4 38.3 3.03
-6 -3 4 50.05 6.19
6 3 4 45.07 2.96
-6 3 -4 48.29 6.23
6 -3 -5 24.86 2.72
-6 -3 5 30.45 5.03
6 3 5 27.31 2.38
-6 3 -5 36.51 5.55
6 -3 -6 64.76 4.08
6 3 6 58.02 3.44
-6 3 -6 64.48 6.67
6 3 7 1.28 1.3
-6 -3 7 3.37 3.45
-6 3 -7 -1.83 4.12
6 -3 -7 1.46 1.69
-6 -3 8 25.52 4.82
6 3 8 29.31 2.66
-6 3 -8 28.68 5.5
6 -3 -8 18.63 2.71
6 -3 -9 13.62 2.44
6 3 9 12.5 1.95
-6 3 -9 19.75 5.18
-6 -3 9 17.54 4.11
6 3 10 20.66 2.38
6 -3 -10 16.07 2.78
-6 3 -10 18.58 4.97
-6 -3 10 20.56 4.32
-6 3 -11 38.58 6.4
6 -3 -11 45.44 4.08
-6 -3 11 45.07 5.71
6 3 11 49.94 3.46
6 3 12 8.47 1.76
-6 -3 12 7.09 3.68
6 -3 -12 8.48 2.47
-6 3 -12 13.1 5.43
6 4 -11 47.02 3.51
-6 -4 -11 40.57 7.69
6 4 -10 22.73 2.75
-6 -4 -10 21.27 6.22
6 4 -9 16.55 2.37
-6 -4 -9 22.21 6.26
6 4 -8 16.06 2.2
-6 -4 -8 14.1 5.1
6 4 -7 2.92 1.49
6 -4 7 1.28 1.04
6 4 -6 6.2 1.65
6 -4 6 5.78 1.51
-6 -4 -5 39.23 6.78
6 -4 5 42.76 2.77
6 4 -5 47.25 3.2
6 4 -4 127.3 5.05
6 -4 4 121.34 4.54
-6 -4 -4 108.49 9.48
6 -4 3 12.94 1.86
-6 4 3 14.89 3.99
-6 -4 -3 9.49 4.58
-6 4 3 8.95 1.38
6 4 -3 9.97 1.77
-6 4 2 4.56 3.27
-6 -4 -2 6.17 4.71
-6 4 2 9.37 1.38
6 -4 2 11.65 1.87
6 4 -2 12.43 1.88
6 -4 1 13.98 2.1
6 4 -1 17.1 2.07
-6 4 1 11.13 3.7
-6 -4 -1 15.99 5.01
6 -4 1 12.4 1.85
6 4 0 20.98 2.29
-6 4 0 19.19 4.36
-6 -4 0 11.74 4.61
6 -4 0 16.94 2
6 4 1 16.74 2.18
-6 4 -1 11.7 3.83
-6 -4 1 14.49 4.88
6 -4 -1 12.19 1.87
6 -4 -2 8.63 1.7
6 4 2 11.36 1.85
-6 4 -2 6.29 3.78
6 4 3 8.45 1.57
-6 -4 3 10.23 3.85
6 -4 -3 6.39 1.62
6 -4 -4 122.85 5.23
6 4 4 124.61 5.07
-6 -4 4 125.99 9.01
-6 4 -4 123.01 8.38
6 4 5 39.24 3.04
-6 4 -5 33.49 5.3
-6 -4 5 46.09 5.92
6 4 6 5.74 1.65
-6 -4 6 9.43 3.83
6 -4 -6 3.41 1.65
-6 4 -6 8.77 4.76
6 4 7 2.74 1.48
6 -4 -7 -1.13 1.8
-6 -4 7 -1.68 3.24
-6 4 -7 -5.04 4.07
-6 -4 8 12.5 4.17
6 4 8 12.18 2
6 -4 -8 13.92 2.56
-6 4 -8 14.7 4.56
6 -4 -9 14.59 2.64
6 4 9 19.18 2.39
-6 4 -9 9.58 4.07
-6 -4 9 12.95 4.01
6 4 10 27.79 2.79
-6 4 -10 19.46 5.07
6 -4 -10 35.56 3.92
-6 -4 10 31.76 5.27
6 -4 -11 43.33 4.27
6 4 11 43.96 3.47
-6 4 -11 37.29 6.34
-6 -4 11 49.15 5.94
-6 -5 -9 20.63 6.67
6 5 -9 14.95 2.21
-6 -5 -8 36.49 7.29
6 5 -8 47.17 3.39
-6 -5 -7 41.27 7.37
6 5 -7 31.28 2.98
-6 -5 -6 13.18 4.94
6 5 -6 13.48 2.11
6 5 -5 91.72 4.44
-6 -5 -5 95.08 9.61
6 5 -4 23.61 2.35
6 -5 4 17.52 1.94
6 -5 3 0.41 1.22
6 5 -3 0.56 1.36
-6 -5 -3 -1.46 4.73
-6 -5 -2 4.61 4.91
6 5 -2 9.83 1.9
6 -5 2 9.63 1.75
-6 5 2 6.42 1.36
-6 5 1 33.31 2.4
6 -5 1 35.44 2.91
-6 -5 -1 34.58 6.39
6 -5 1 34.18 2.56
6 5 -1 39.03 3.04
-6 5 0 90.47 3.96
-6 -5 0 97.32 9.13
6 -5 0 88.25 4.21
6 5 0 99.54 4.5
-6 5 -1 35.42 2.64
6 5 1 36.83 2.93
6 -5 -1 31.65 2.6
-6 -5 1 35.13 6.4
6 -5 -2 8.01 1.66
6 5 2 8.91 1.81
-6 5 -2 6.22 1.47
6 5 3 -0.94 1.53
-6 -5 3 1.01 4.17
6 -5 -3 1.6 1.54
6 5 4 23.57 2.57
-6 -5 4 24.53 5.32
6 -5 -4 17.4 2.43
-6 5 -5 92.7 7.31
6 5 5 92.1 4.47
6 -5 -5 89.53 4.83
-6 -5 5 101.24 8.33
-6 5 -6 13.48 4
6 5 6 14.31 2.11
6 -5 -6 16.01 2.52
-6 -5 6 18.64 4.85
6 -5 -7 23.34 3.05
-6 5 -7 24.98 4.75
6 5 7 32.41 2.99
-6 -5 7 31.96 5.47
6 -5 -8 46.35 4.05
-6 5 -8 48.84 6.08
6 5 8 42.8 3.28
6 5 9 14.98 2.37
-6 5 -9 16 4.57
6 -5 -9 15.1 2.83
-6 -6 -6 3.93 4.6
6 6 -6 4.86 1.71
6 6 -5 19.74 2.34
-6 -6 -5 32.23 6.72
6 6 -4 87.12 4.31
-6 -6 -4 75.06 9
-6 -6 -3 7.06 5.08
6 6 -3 8.32 1.83
-6 -6 -2 22.03 5.88
6 6 -2 15.83 2.15
6 6 -1 44.06 3.2
-6 -6 -1 30.22 6.83
-6 -6 0 27.02 6.01
6 6 0 20.87 2.4
-6 6 0 22.56 2.18
-6 -6 1 51.28 7.43
6 6 1 46.66 3.33
-6 6 -1 39.1 2.92
6 6 2 10.6 1.9
-6 6 -2 14.81 2.09
-6 -6 2 7.07 4.35
6 -6 -2 12.42 2.12
6 6 3 6.93 1.77
-6 6 -3 5.04 1.59
-6 -6 3 9.53 4.5
6 6 4 87.01 4.49
6 -6 -4 70.91 4.47
-6 -6 4 77.56 7.84
-6 6 -4 82.09 4.35
6 6 5 23.96 2.62
-6 6 -5 25.28 2.65
-6 -6 5 26.64 5.54
6 -6 -5 19.84 2.72
6 6 6 3.08 1.53
6 -6 -6 1.88 1.67
-6 6 -6 5.42 1.81
6 -6 -7 -1.06 1.78
-7 0 0 1.73 4.14
7 0 0 -0.27 1.42
-7 0 1 0.25 4.73
-7 0 -1 -2.57 4.11
7 0 -1 4.34 1.69
7 0 1 2.06 1.45
-7 0 -2 116.28 10.1
7 0 2 109.99 4.95
7 0 -2 116.63 5.26
-7 0 2 122.91 10.29
-7 0 -3 40.37 6.95
-7 0 3 40.18 7.03
7 0 -3 35.97 3.25
7 0 3 36.77 3.01
-7 0 -4 9.65 6.52
-7 0 4 4.21 4.64
7 0 -4 3.4 1.55
7 0 4 1.76 1.39
7 0 5 1.56 1.49
7 0 -5 -0.01 1.66
7 0 -5 4.9 1.91
-7 0 -5 0.44 4.83
-7 0 5 3.34 4.45
-7 0 6 32.73 6.27
-7 0 -6 41.71 7.14
7 0 -6 35.64 3.54
7 0 -6 33.06 3.18
7 0 6 35.75 2.88
7 0 7 8.67 1.83
-7 0 -7 12.57 5.5
-7 0 7 3.76 4.01
7 0 -7 7.93 2.06
7 0 8 5.26 1.72
-7 0 -8 7.65 5.42
-7 0 8 6.28 4.03
7 0 -8 2.4 1.58
-7 0 -9 69.94 9.45
-7 0 9 81.22 7.71
7 0 -9 84.47 4.93
7 0 9 76.3 4.18
7 -1 9 -0.85 1.47
7 1 -9 0.39 1.72
-7 -1 -9 2.33 5.61
-7 1 9 1.33 3.76
7 1 -8 16.37 2.6
7 -1 8 13.6 2.11
7 1 -8 14.6 2.5
-7 -1 -8 11.47 6.2
-7 1 8 11.92 4.36
7 1 -7 50.91 4.04
7 -1 7 44.45 3.15
7 1 -7 50.02 3.84
-7 1 7 44.69 6.47
7 -1 6 -0.73 1.27
7 1 -6 1.37 1.68
-7 -1 -6 7.35 5.47
-7 1 6 0.51 4.21
7 1 -5 6.82 2.13
7 -1 5 5 1.62
-7 -1 -5 13.37 5.74
-7 1 5 7.17 4.35
-7 1 4 54.31 7.38
7 -1 4 52.08 3.45
-7 -1 -3 13.06 5.51
-7 1 3 18.39 5.4
7 -1 3 15.02 2.08
7 1 -3 13.64 2.22
-7 1 2 74.16 8.44
7 1 -2 66.68 4.03
7 -1 2 62.59 3.74
-7 -1 -1 6.97 4.79
-7 1 1 4.16 4.5
7 -1 1 4.67 1.69
7 1 -1 5.6 1.68
-7 1 0 33.95 5.98
-7 -1 0 43.17 7.19
7 -1 0 35.41 3.01
7 1 0 39.29 3.17
7 -1 -1 5.18 1.72
7 1 1 6.57 1.64
-7 1 -1 3.77 4.95
-7 -1 1 3.59 4.46
-7 1 -2 57.29 7.64
-7 -1 2 67.1 8.31
7 -1 -2 61.06 3.96
7 1 2 73.44 4.09
-7 1 -3 13.54 5.47
-7 -1 3 15.36 5.08
7 -1 -3 8.71 2.01
7 1 3 16.22 2.22
7 -1 -3 10.86 2.14
-7 -1 4 49.06 7.09
-7 1 -4 48.07 7.93
7 -1 -4 47.46 3.68
7 1 4 47.62 3.36
7 -1 -4 49.9 3.68
7 1 5 3.14 1.5
-7 1 -5 6.61 4.76
-7 -1 5 5.65 4.08
7 -1 -5 2.17 1.41
7 1 6 0.15 1.34
7 -1 -6 0.41 1.38
-7 1 -6 -3.89 5.22
-7 -1 6 0.69 3.92
7 1 7 47.85 3.43
-7 -1 7 35.74 6.06
7 -1 -7 41.01 3.66
7 -1 -8 16.45 2.59
7 1 8 14 2.17
-7 1 -8 11.4 5.56
-7 -1 8 20.11 5.27
7 -1 -9 1.07 1.74
7 1 9 -0.41 1.35
-7 1 -9 -0.51 4.82
-7 -1 9 7.41 4.47
-7 -2 -8 4.43 5.4
-7 2 8 5.02 4.45
7 -2 8 6.03 1.61
7 2 -8 7.38 2.08
-7 -2 -7 0.62 5.11
-7 2 7 5.01 4.38
7 -2 7 2.72 1.54
7 2 -7 2.08 1.69
-7 -2 -6 22.84 6.79
-7 2 6 19.69 5.24
7 -2 6 19.95 2.26
7 2 -6 21.54 2.77
-7 -2 -5 11.43 5.11
-7 2 5 12.79 4.97
7 2 -5 14.55 2.47
7 -2 5 10.28 1.76
-7 2 4 2.31 3.95
7 2 -4 3.95 1.81
7 -2 4 3.7 1.53
-7 2 3 29.79 6.25
7 2 -3 30.09 2.88
7 -2 3 29.14 2.69
-7 -2 -3 31.16 6.94
-7 -2 -2 37.2 7.07
-7 2 2 30.84 5.82
7 -2 2 27.48 2.62
7 2 -2 30.65 2.9
7 -2 1 3.18 1.53
-7 2 1 4.38 4.58
-7 -2 -1 6.67 5.38
-7 2 0 25.25 6.31
-7 -2 0 18.93 5.71
7 2 0 27.31 2.69
7 -2 0 20.14 2.57
7 -2 -1 5.08 1.78
7 2 1 1.88 1.57
-7 2 -1 -4.69 5.09
-7 -2 1 3.83 5.06
7 -2 -2 24.84 2.63
7 2 2 29.66 2.78
-7 2 -2 30.35 6.04
7 -2 -2 22.86 2.79
7 -2 -3 24.84 2.77
7 -2 -3 34.12 3.24
-7 2 -3 33.1 6.16
-7 -2 3 32.6 6.24
7 2 3 30.54 2.8
7 2 4 3.85 1.53
-7 2 -4 2.66 4.16
-7 -2 4 10.23 4.72
7 -2 -4 1.95 1.44
7 -2 -5 15.21 2.34
-7 2 -5 12.56 5.4
-7 -2 5 19.38 5.45
7 2 5 10.04 2.03
-7 2 -6 17.74 5.63
7 2 6 18.52 2.37
7 -2 -6 16.48 2.49
-7 -2 6 25.99 6
7 2 7 2.08 1.55
7 -2 -7 5.63 1.9
-7 2 -7 6.66 5.41
-7 -2 7 5.38 4.46
7 2 8 6.1 1.82
-7 2 -8 1.6 4.42
-7 -2 8 3.74 4.14
7 -2 -8 5.42 1.85
7 -3 7 15.67 2.13
7 3 -7 18.59 2.62
-7 -3 -6 41.27 8.08
7 -3 6 43.65 3.1
7 3 -6 43.33 3.55
-7 -3 -5 -2.01 5.36
7 3 -5 2.69 1.8
7 -3 5 0.86 1.47
-7 -3 -4 -0.3 5.01
7 3 -4 6.19 1.89
7 -3 4 4.94 1.6
-7 3 3 14.51 4.92
-7 -3 -3 20.64 6.22
7 -3 3 25.13 2.55
7 3 -3 20.42 2.49
-7 3 2 7.92 4.28
7 -3 2 14.33 2.29
7 3 -2 6.43 1.81
-7 3 1 7.76 4.56
-7 -3 -1 16.27 6.2
7 -3 1 11.93 2.17
7 3 -1 7.51 1.7
7 3 0 22.47 2.56
7 -3 0 23.34 2.71
-7 3 0 24.38 5.47
-7 -3 0 18.97 6.22
7 3 1 9.19 1.97
7 -3 -1 9.87 2.11
7 -3 -1 5.8 1.65
-7 3 -1 10.74 4.5
-7 -3 1 9.7 4.93
7 -3 -2 7.2 2.14
-7 -3 2 1.77 4.61
7 -3 -2 3.32 1.58
7 3 3 18.14 2.32
7 -3 -3 19.21 2.54
-7 3 -3 8.67 4.8
-7 -3 3 11.97 5.13
7 3 4 6.84 1.61
-7 3 -4 10.05 4.87
-7 -3 4 4.65 4.62
7 -3 -4 7.24 2.01
7 3 5 1.18 1.41
7 -3 -5 -1.24 1.59
-7 3 -5 4.74 4.96
-7 -3 5 7.19 4.83
7 3 6 41.29 3.27
7 -3 -6 39.08 3.55
-7 3 -6 48.75 7.08
7 -3 -7 15.25 2.55
-7 3 -7 24.27 6.07
-7 -3 7 21.94 5.82
7 -4 4 12.67 1.93
7 4 -4 17.61 2.55
7 4 -3 23.33 2.62
7 -4 3 22.46 2.5
7 4 -2 13.63 2.18
7 -4 2 11.93 2.05
7 4 -1 31.37 3
7 -4 1 24.81 2.67
7 4 0 77.74 4.37
7 -4 0 73.45 4.4
7 4 1 27.71 2.85
-7 -4 1 24.13 6.77
7 -4 -1 21.7 2.64
7 -4 -1 26.83 2.81
7 4 2 8.23 1.96
7 -4 -2 9.21 1.93
-7 -4 2 13.11 5.29
7 -4 -3 17.13 2.42
-7 -4 3 17.03 5.42
7 4 3 18.58 2.42
7 -4 -4 11.34 2.19

_iucr_refine_fcf_details         
;
data_2015ncs0302y_CCDC1
_computing_structure_refinement   'olex2.refine 1.5-alpha (Bourhis et al., 2015)'
_shelx_refln_list_code            4
loop_
  _space_group_symop_id
  _space_group_symop_operation_xyz
  1  x,y,z
  2  x+1/2,-y+1/2,-z
  3  -x,y+1/2,-z+1/2
  4  -x+1/2,-y,z+1/2

_space_group_crystal_system       orthorhombic
_space_group_IT_number            19
_space_group_name_H-M_alt         'P 21 21 21'
_space_group_name_Hall            ' P 2ac 2ab'
_symmetry_space_group_name_H-M    'P 21 21 21'
_symmetry_space_group_name_Hall   ' P 2ac 2ab'
_symmetry_Int_Tables_number       19
_cell_length_a                    5.9358(2)
_cell_length_b                    8.3325(3)
_cell_length_c                    17.6337(6)
_cell_angle_alpha                 90
_cell_angle_beta                  90
_cell_angle_gamma                 90
_cell_volume                      872.16(5)
loop_
  _refln_index_h
  _refln_index_k
  _refln_index_l
  _refln_F_squared_calc
  _refln_F_squared_meas
  _refln_F_squared_sigma
  _refln_F_squared_weight
  _refln_observed_status
-7 -4 -4 16.845 19.020 3.161 42.757 o
-7 -4 -3 26.552 29.289 2.315 50.233 o
-7 -4 -2 16.952 16.363 1.911 81.262 o
-7 -4 -1 32.368 35.957 4.198 22.905 o
-7 -3 -7 21.894 21.699 2.115 63.086 o
-7 -3 -6 48.886 55.483 2.871 26.737 o
-7 -3 -5 1.123 1.534 1.520 231.381 o
-7 -3 -4 8.666 6.031 2.027 104.038 o
-7 -3 -3 23.703 28.405 2.576 47.490 o
-7 -3 -2 8.981 13.598 3.199 47.611 o
-7 -3 -1 12.728 12.795 2.389 70.507 o
-7 -2 -8 5.826 7.896 1.528 162.552 o
-7 -2 -7 3.720 3.276 1.378 227.542 o
-7 -2 -6 23.784 26.457 2.065 59.656 o
-7 -2 -5 13.333 15.455 1.702 100.723 o
-7 -2 -4 6.484 4.548 1.434 183.758 o
-7 -2 -3 32.902 38.039 2.317 42.702 o
-7 -2 -2 36.458 38.179 2.284 40.980 o
-7 -2 -1 3.310 5.172 1.793 148.221 o
-7 -1 -9 0.761 0.313 1.347 305.820 o
-7 -1 -8 16.212 18.384 1.637 93.190 o
-7 -1 -7 54.923 61.065 2.541 26.325 o
-7 -1 -6 1.811 1.211 1.652 194.400 o
-7 -1 -5 3.440 8.784 1.611 162.899 o
-7 -1 -4 65.879 67.189 4.000 16.585 o
-7 -1 -3 16.956 18.748 1.808 83.461 o
-7 -1 -2 84.801 83.948 3.820 14.042 o
-7 -1 -1 7.204 6.724 1.433 170.504 o
-6 -6 -6 4.835 5.898 2.052 112.837 o
-6 -6 -5 28.555 27.908 7.993 8.367 o
-6 -6 -4 99.905 108.962 7.718 6.145 o
-6 -6 -3 5.791 10.339 2.204 93.393 o
-6 -6 -2 11.578 21.506 3.968 31.214 o
-6 -6 -1 51.878 54.076 8.857 6.357 o
-6 -5 -9 18.873 20.092 3.635 33.829 o
-6 -5 -8 52.360 58.416 6.835 9.560 o
-6 -5 -7 33.613 42.306 6.393 11.825 o
-6 -5 -6 15.342 17.189 2.484 61.571 o
-6 -5 -5 109.466 118.176 5.159 8.661 o
-6 -5 -4 25.167 26.156 3.897 28.047 o
-6 -5 -3 0.421 0.318 1.142 428.774 o
-6 -5 -2 8.459 10.568 1.557 137.674 o
-6 -5 -1 48.179 45.080 1.685 38.568 o
-6 -4 -11 56.581 58.925 4.128 17.803 o
-6 -4 -10 34.010 28.804 3.219 32.565 o
-6 -4 -9 15.940 22.352 3.622 34.606 o
-6 -4 -8 13.848 20.178 2.586 58.420 o
-6 -4 -7 1.028 2.501 1.092 398.362 o
-6 -4 -6 4.607 7.652 1.426 187.779 o
-6 -4 -5 48.938 56.783 2.903 26.318 o
-6 -4 -4 158.135 156.817 6.030 5.559 o
-6 -4 -3 13.628 13.788 1.305 128.843 o
-6 -4 -2 14.640 13.137 1.823 93.540 o
-6 -4 -1 14.437 18.489 1.376 112.009 o
-6 -3 -13 1.736 2.458 2.547 85.940 o
-6 -3 -12 11.044 10.440 2.075 90.290 o
-6 -3 -11 59.937 55.456 3.094 22.624 o
-6 -3 -10 23.409 25.613 1.761 68.710 o
-6 -3 -9 19.526 18.875 1.747 80.974 o
-6 -3 -8 36.338 36.549 2.490 38.835 o
-6 -3 -7 0.976 -0.790 0.968 557.003 o
-6 -3 -6 76.261 76.469 3.525 16.305 o
-6 -3 -5 35.318 33.224 1.946 48.211 o
-6 -3 -4 58.669 51.223 2.739 25.466 o
-6 -3 -3 83.441 87.347 2.926 16.347 o
-6 -3 -2 7.727 11.913 1.412 153.439 o
-6 -3 -1 19.407 18.384 1.541 90.092 o
-6 -2 -13 11.287 9.052 5.465 18.420 o
-6 -2 -12 19.504 19.738 2.326 60.737 o
-6 -2 -11 38.056 42.909 4.228 21.163 o
-6 -2 -10 172.254 182.084 4.346 5.807 o
-6 -2 -9 12.209 15.987 1.984 87.216 o
-6 -2 -8 3.427 3.647 1.015 345.344 o
-6 -2 -7 50.590 58.266 2.157 30.712 o
-6 -2 -6 7.260 9.590 1.435 160.461 o
-6 -2 -5 17.712 16.664 2.163 69.957 o
-6 -2 -4 284.693 282.461 5.359 2.781 o
-6 -2 -3 90.194 90.665 4.013 12.752 o
-6 -2 -2 6.205 5.804 1.775 135.505 o
-6 -2 -1 45.536 46.328 2.501 32.310 o
-6 -1 -14 21.123 22.431 2.943 43.807 o
-6 -1 -13 23.896 24.950 2.316 54.251 o
-6 -1 -12 3.248 6.259 1.493 192.965 o
-6 -1 -11 16.768 19.475 1.796 83.630 o
-6 -1 -10 4.897 5.665 1.296 219.247 o
-6 -1 -9 21.088 23.226 2.056 64.850 o
-6 -1 -8 63.151 67.766 3.695 18.112 o
-6 -1 -7 3.803 4.882 2.758 70.081 o
-6 -1 -6 103.124 101.568 4.388 10.623 o
-6 -1 -5 38.818 40.336 2.210 39.923 o
-6 -1 -4 34.935 32.629 2.187 45.056 o
-6 -1 -3 45.822 48.568 2.884 28.591 o
-6 -1 -2 24.502 26.691 1.824 64.803 o
-6 -1 -1 93.659 96.434 3.052 14.204 o
-5 -8 -4 34.831 39.930 2.258 41.764 o
-5 -8 -3 31.100 33.839 2.036 49.904 o
-5 -8 -2 5.245 3.447 3.270 50.850 o
-5 -8 -1 14.184 12.857 2.170 77.622 o
-5 -7 -9 9.006 6.381 2.029 102.563 o
-5 -7 -8 53.509 49.839 2.340 29.914 o
-5 -7 -7 15.982 18.585 1.653 92.746 o
-5 -7 -6 6.540 6.847 1.247 205.061 o
-5 -7 -5 9.360 8.994 1.229 174.189 o
-5 -7 -4 0.266 1.427 1.018 508.500 o
-5 -7 -3 12.955 11.697 1.376 130.932 o
-5 -7 -2 36.613 38.084 3.075 31.625 o
-5 -7 -1 18.060 16.095 7.686 9.390 o
-5 -6 -12 27.607 30.745 2.466 46.096 o
-5 -6 -11 40.765 31.082 2.123 42.613 o
-5 -6 -10 16.775 18.624 1.697 88.830 o
-5 -6 -9 33.809 35.398 2.925 34.868 o
-5 -6 -8 49.667 52.337 2.543 29.345 o
-5 -6 -7 34.146 39.271 2.377 40.772 o
-5 -6 -6 37.778 39.095 3.260 29.243 o
-5 -6 -5 32.164 33.345 2.788 37.794 o
-5 -6 -4 4.952 5.346 1.245 231.490 o
-5 -6 -3 15.773 16.186 1.178 123.131 o
-5 -6 -2 1.628 2.090 1.547 215.865 o
-5 -6 -1 32.655 29.234 1.866 53.557 o
-5 -5 -14 13.368 16.665 2.317 70.008 o
-5 -5 -13 4.772 4.950 1.286 226.878 o
-5 -5 -12 12.067 12.146 1.910 95.793 o
-5 -5 -11 6.946 9.339 1.755 127.353 o
-5 -5 -10 3.144 4.387 2.583 80.135 o
-5 -5 -9 45.763 48.334 2.188 34.572 o
-5 -5 -8 23.226 21.809 2.203 59.183 o
-5 -5 -7 21.813 22.217 1.574 79.878 o
-5 -5 -6 2.031 1.097 0.792 617.763 o
-5 -5 -5 13.125 10.932 0.996 165.104 o
-5 -5 -4 18.189 18.808 1.330 102.114 o
-5 -5 -3 29.583 28.922 1.302 68.494 o
-5 -5 -2 23.444 23.100 1.256 86.173 o
-5 -5 -1 9.567 5.168 0.940 234.590 o
-5 -4 -15 21.809 21.000 1.882 70.704 o
-5 -4 -14 4.025 2.588 1.043 332.370 o
-5 -4 -13 103.062 103.345 2.865 13.175 o
-5 -4 -12 3.407 3.270 1.121 309.149 o
-5 -4 -11 22.742 21.943 1.686 74.793 o
-5 -4 -10 21.063 23.556 1.678 76.531 o
-5 -4 -9 15.253 15.941 1.178 125.847 o
-5 -4 -8 42.999 50.677 1.692 39.903 o
-5 -4 -7 92.930 86.270 2.877 15.277 o
-5 -4 -6 62.911 65.739 1.799 27.028 o
-5 -4 -5 11.345 10.685 0.951 184.505 o
-5 -4 -4 32.777 33.069 1.152 63.731 o
-5 -4 -3 118.602 111.659 3.967 9.928 o
-5 -4 -2 75.788 73.838 3.050 18.126 o
-5 -4 -1 81.389 73.887 2.838 17.914 o
-5 -3 -16 56.719 56.457 2.691 25.574 o
-5 -3 -15 4.907 3.906 1.294 229.705 o
-5 -3 -14 3.982 1.044 1.986 130.439 o
-5 -3 -13 60.014 61.206 2.532 24.932 o
-5 -3 -12 7.667 9.157 0.972 227.870 o
-5 -3 -11 7.671 8.853 0.923 238.409 o
-5 -3 -10 48.926 50.359 2.680 28.902 o
-5 -3 -9 302.365 309.459 6.274 2.394 o
-5 -3 -8 3.170 3.907 0.661 537.253 o
-5 -3 -7 0.753 0.664 0.617 1138.270 o
-5 -3 -6 71.172 72.822 1.641 24.093 o
-5 -3 -5 314.470 304.724 3.977 2.559 o
-5 -3 -4 50.344 53.500 1.563 36.026 o
-5 -3 -3 272.161 265.929 4.857 3.073 o
-5 -3 -2 56.523 56.802 1.806 30.911 o
-5 -3 -1 58.811 56.523 2.137 28.194 o
-5 -2 -17 3.998 7.564 2.777 67.557 o
-5 -2 -16 1.868 1.660 1.136 361.019 o
-5 -2 -15 34.183 32.782 2.543 40.287 o
-5 -2 -14 65.549 69.195 2.885 21.015 o
-5 -2 -13 37.848 35.870 1.544 50.806 o
-5 -2 -12 3.610 6.347 0.869 359.828 o
-5 -2 -11 27.761 26.235 1.252 74.727 o
-5 -2 -10 53.578 56.238 1.741 32.660 o
-5 -2 -9 92.725 90.725 2.616 15.593 o
-5 -2 -8 15.871 15.227 0.981 137.046 o
-5 -2 -7 186.250 182.018 2.435 6.159 o
-5 -2 -6 75.247 79.920 2.666 18.987 o
-5 -2 -5 5.845 4.413 0.612 411.988 o
-5 -2 -4 8.774 7.282 1.101 204.797 o
-5 -2 -3 150.906 153.814 2.323 8.290 o
-5 -2 -2 77.154 76.488 1.775 21.712 o
-5 -2 -1 140.780 135.926 3.202 8.719 o
-5 -1 -17 4.348 6.255 1.955 122.914 o
-5 -1 -16 33.005 31.846 2.046 48.996 o
-5 -1 -15 17.553 19.586 1.513 94.312 o
-5 -1 -14 25.163 28.382 1.570 69.310 o
-5 -1 -13 105.575 107.526 3.218 12.154 o
-5 -1 -12 62.304 58.462 1.792 28.501 o
-5 -1 -11 36.279 39.700 1.761 47.576 o
-5 -1 -10 185.462 193.646 4.534 5.218 o
-5 -1 -9 109.097 107.904 2.838 12.404 o
-5 -1 -8 41.604 39.527 1.892 42.210 o
-5 -1 -7 261.715 259.227 3.900 3.390 o
-5 -1 -6 169.839 171.663 6.113 5.074 o
-5 -1 -5 288.667 286.984 5.422 2.714 o
-5 -1 -4 337.746 341.486 6.254 2.047 o
-5 -1 -3 145.732 136.212 3.005 8.597 o
-5 -1 -2 11.679 11.072 1.312 144.095 o
-5 -1 -1 30.632 28.751 1.331 66.494 o
-4 -9 -4 6.757 11.612 2.518 73.461 o
-4 -9 -3 8.316 12.475 4.373 27.968 o
-4 -9 -2 7.309 5.512 1.233 206.670 o
-4 -9 -1 11.066 12.088 2.059 89.429 o
-4 -8 -10 15.369 10.918 2.176 77.034 o
-4 -8 -9 2.695 3.352 3.011 61.275 o
-4 -8 -8 73.474 75.745 3.647 16.317 o
-4 -8 -7 5.313 4.945 3.275 50.225 o
-4 -8 -6 6.380 7.817 1.304 192.341 o
-4 -8 -5 31.301 33.398 2.873 37.035 o
-4 -8 -4 15.210 15.903 1.512 105.769 o
-4 -8 -3 49.715 49.607 2.848 27.517 o
-4 -8 -2 49.391 46.610 2.716 29.086 o
-4 -8 -1 14.265 11.396 1.795 98.153 o
-4 -7 -12 5.641 5.538 1.658 153.002 o
-4 -7 -11 54.941 49.236 3.001 25.078 o
-4 -7 -10 40.147 36.919 2.630 35.260 o
-4 -7 -9 39.184 36.722 1.892 44.781 o
-4 -7 -8 4.959 3.367 1.262 240.172 o
-4 -7 -7 76.999 81.527 2.596 18.757 o
-4 -7 -6 6.159 8.814 1.225 203.008 o
-4 -7 -5 17.293 17.662 1.423 101.848 o
-4 -7 -4 21.256 22.635 1.983 67.186 o
-4 -7 -3 12.912 14.217 1.318 130.076 o
-4 -7 -2 90.881 94.782 2.841 15.080 o
-4 -7 -1 32.804 29.425 1.667 56.944 o
-4 -6 -15 42.651 40.165 3.328 27.106 o
-4 -6 -14 2.523 3.188 1.457 222.467 o
-4 -6 -13 27.690 30.432 3.815 27.754 o
-4 -6 -12 72.376 73.231 2.640 20.234 o
-4 -6 -11 75.885 73.508 3.771 15.757 o
-4 -6 -10 17.922 19.657 1.502 93.782 o
-4 -6 -9 96.707 95.911 4.861 10.391 o
-4 -6 -8 9.733 10.682 1.177 171.515 o
-4 -6 -7 186.242 186.815 7.076 4.179 o
-4 -6 -6 4.982 3.826 0.995 312.160 o
-4 -6 -5 60.975 57.324 2.440 25.695 o
-4 -6 -4 49.975 47.865 1.799 35.917 o
-4 -6 -3 16.617 16.572 1.123 122.118 o
-4 -6 -2 94.177 92.489 2.315 15.899 o
-4 -6 -1 54.185 50.692 2.317 29.678 o
-4 -5 -16 7.987 12.343 1.892 107.251 o
-4 -5 -15 26.924 30.942 3.715 28.909 o
-4 -5 -14 3.057 3.144 1.365 239.830 o
-4 -5 -13 39.523 45.303 2.749 32.543 o
-4 -5 -12 10.689 13.938 2.590 64.492 o
-4 -5 -11 153.955 153.849 3.832 7.208 o
-4 -5 -10 3.726 2.514 1.136 305.286 o
-4 -5 -9 45.791 49.198 2.708 29.921 o
-4 -5 -8 38.690 39.856 1.493 48.976 o
-4 -5 -7 36.666 36.227 1.315 54.869 o
-4 -5 -6 161.290 154.210 4.644 6.399 o
-4 -5 -5 121.210 118.528 2.058 11.748 o
-4 -5 -4 42.800 37.389 2.216 38.469 o
-4 -5 -3 34.299 34.210 1.191 60.439 o
-4 -5 -2 10.516 8.156 0.758 230.560 o
-4 -5 -1 206.934 198.585 3.301 5.064 o
-4 -4 -17 0.662 -0.190 1.193 391.399 o
-4 -4 -16 5.492 5.482 1.214 230.787 o
-4 -4 -15 1.300 3.915 1.672 183.716 o
-4 -4 -14 43.301 48.448 2.497 32.818 o
-4 -4 -13 25.813 29.239 1.925 59.286 o
-4 -4 -12 26.627 24.231 1.688 67.136 o
-4 -4 -11 49.420 44.770 1.619 38.496 o
-4 -4 -10 41.891 42.191 1.267 47.764 o
-4 -4 -9 112.772 115.846 2.127 12.601 o
-4 -4 -8 54.631 53.485 1.484 34.385 o
-4 -4 -7 293.338 277.593 3.147 2.981 o
-4 -4 -6 30.840 26.744 1.136 71.601 o
-4 -4 -5 24.159 26.808 1.076 85.723 o
-4 -4 -4 274.751 264.173 4.461 3.113 o
-4 -4 -3 230.875 228.414 5.023 3.835 o
-4 -4 -2 129.750 123.230 3.266 9.685 o
-4 -4 -1 62.479 52.199 1.861 29.203 o
-4 -3 -18 8.908 8.298 1.422 155.952 o
-4 -3 -17 28.394 32.403 2.200 49.740 o
-4 -3 -16 14.683 13.958 1.482 112.380 o
-4 -3 -15 5.204 5.838 1.177 240.579 o
-4 -3 -14 1.302 1.599 1.217 337.334 o
-4 -3 -13 2.192 1.515 0.708 672.313 o
-4 -3 -12 7.385 6.347 0.801 288.306 o
-4 -3 -11 111.090 117.380 2.201 12.606 o
-4 -3 -10 39.310 36.947 1.305 51.996 o
-4 -3 -9 72.775 74.246 2.103 21.961 o
-4 -3 -8 4.066 4.973 0.703 437.789 o
-4 -3 -7 534.782 542.382 10.035 0.884 o
-4 -3 -6 205.942 213.906 4.205 4.642 o
-4 -3 -5 95.420 94.861 1.520 16.926 o
-4 -3 -4 29.673 27.669 1.175 71.977 o
-4 -3 -3 96.015 98.063 1.831 16.108 o
-4 -3 -2 12.376 11.862 0.676 196.991 o
-4 -3 -1 54.598 52.914 1.286 35.684 o
-4 -2 -19 9.597 11.165 1.604 127.064 o
-4 -2 -18 2.552 3.226 1.253 280.425 o
-4 -2 -17 2.048 2.736 1.187 319.597 o
-4 -2 -16 2.280 1.582 1.295 285.000 o
-4 -2 -15 28.340 31.056 1.434 65.993 o
-4 -2 -14 64.492 70.557 1.920 25.279 o
-4 -2 -13 95.913 95.249 2.365 15.377 o
-4 -2 -12 148.038 144.615 3.209 8.111 o
-4 -2 -11 98.225 100.865 2.543 14.407 o
-4 -2 -10 41.038 45.902 1.507 44.579 o
-4 -2 -9 345.038 348.695 4.029 2.148 o
-4 -2 -8 55.477 58.314 2.280 28.162 o
-4 -2 -7 162.969 157.429 3.213 7.151 o
-4 -2 -6 150.045 144.200 3.767 7.621 o
-4 -2 -5 372.351 365.681 7.154 1.727 o
-4 -2 -4 147.831 153.916 1.744 8.747 o
-4 -2 -3 42.037 45.752 1.804 40.915 o
-4 -2 -2 161.525 159.845 3.504 6.995 o
-4 -2 -1 73.275 73.323 1.959 22.438 o
-4 -1 -19 29.263 28.238 2.218 50.384 o
-4 -1 -18 91.418 93.315 3.209 14.290 o
-4 -1 -17 28.844 24.995 1.815 60.786 o
-4 -1 -16 10.253 9.540 1.092 182.159 o
-4 -1 -15 11.954 14.563 1.129 149.245 o
-4 -1 -14 5.300 2.942 1.072 290.534 o
-4 -1 -13 32.747 30.406 1.389 61.501 o
-4 -1 -12 15.916 16.394 1.091 127.360 o
-4 -1 -11 60.438 53.740 2.009 28.844 o
-4 -1 -10 254.796 256.425 5.479 3.221 o
-4 -1 -9 28.300 26.838 1.169 75.163 o
-4 -1 -8 398.998 407.358 3.841 1.683 o
-4 -1 -7 159.523 169.086 5.533 5.678 o
-4 -1 -6 11.041 9.897 0.687 221.686 o
-4 -1 -5 40.584 40.043 1.545 46.738 o
-4 -1 -4 76.470 81.634 1.654 21.604 o
-4 -1 -3 262.225 289.946 3.727 3.210 o
-4 -1 -2 176.467 194.996 2.377 6.290 o
-4 -1 -1 19.707 19.781 1.588 85.971 o
-3 -9 -9 74.132 81.904 4.633 12.996 o
-3 -9 -8 64.824 63.356 3.929 17.240 o
-3 -9 -7 16.154 16.400 3.046 46.237 o
-3 -9 -6 22.349 19.454 3.065 41.670 o
-3 -9 -5 107.130 105.976 4.241 10.453 o
-3 -9 -4 37.964 35.554 3.641 26.246 o
-3 -9 -3 16.124 14.247 1.756 92.362 o
-3 -9 -2 16.782 18.711 2.433 60.909 o
-3 -9 -1 2.238 2.677 0.998 405.879 o
-3 -8 -12 21.235 24.683 7.603 9.392 o
-3 -8 -11 6.660 7.076 5.453 18.982 o
-3 -8 -10 21.751 24.125 3.117 39.931 o
-3 -8 -9 12.322 16.990 2.982 49.931 o
-3 -8 -8 41.702 44.290 2.778 31.639 o
-3 -8 -7 13.898 17.838 2.153 74.940 o
-3 -8 -6 3.085 4.665 1.504 199.099 o
-3 -8 -5 76.161 75.199 2.774 18.885 o
-3 -8 -4 45.034 42.243 1.822 39.979 o
-3 -8 -3 17.215 14.429 1.458 104.981 o
-3 -8 -2 74.825 74.554 2.269 20.905 o
-3 -8 -1 25.146 26.743 1.780 65.095 o
-3 -7 -15 1.643 2.360 1.296 289.245 o
-3 -7 -14 5.200 2.958 1.269 237.953 o
-3 -7 -13 2.023 -0.226 1.218 339.166 o
-3 -7 -12 22.130 21.073 1.765 73.948 o
-3 -7 -11 86.440 86.514 2.889 16.088 o
-3 -7 -10 69.267 71.265 3.152 19.044 o
-3 -7 -9 225.427 228.690 8.933 2.876 o
-3 -7 -8 245.916 247.810 5.949 3.282 o
-3 -7 -7 74.693 75.916 2.359 20.491 o
-3 -7 -6 128.729 131.973 5.152 7.551 o
-3 -7 -5 113.423 108.061 4.429 9.717 o
-3 -7 -4 113.859 105.316 2.313 12.795 o
-3 -7 -3 73.751 71.108 2.055 22.264 o
-3 -7 -2 74.471 76.616 1.854 22.094 o
-3 -7 -1 3.327 2.808 1.272 264.997 o
-3 -6 -16 20.402 22.997 3.793 30.860 o
-3 -6 -15 0.316 0.312 2.071 135.636 o
-3 -6 -14 16.834 18.364 2.103 72.210 o
-3 -6 -13 41.317 41.059 2.663 33.537 o
-3 -6 -12 97.821 94.019 3.673 12.636 o
-3 -6 -11 34.515 32.689 1.675 53.430 o
-3 -6 -10 84.624 83.532 3.226 15.643 o
-3 -6 -9 146.230 157.036 10.144 3.527 o
-3 -6 -8 15.467 15.492 1.779 91.269 o
-3 -6 -7 179.379 180.885 4.672 5.471 o
-3 -6 -6 76.028 71.804 2.387 20.542 o
-3 -6 -5 24.292 25.020 1.233 82.991 o
-3 -6 -4 148.297 144.111 2.511 8.582 o
-3 -6 -3 91.070 92.721 1.591 17.712 o
-3 -6 -2 341.704 318.198 5.631 2.151 o
-3 -6 -1 49.098 50.253 1.990 34.259 o
-3 -5 -18 17.032 21.630 3.756 32.490 o
-3 -5 -17 8.615 9.786 1.972 103.268 o
-3 -5 -16 12.762 10.561 2.524 66.549 o
-3 -5 -15 4.769 3.981 1.078 288.916 o
-3 -5 -14 6.586 4.658 1.490 173.786 o
-3 -5 -13 18.757 18.168 2.707 51.873 o
-3 -5 -12 11.100 11.995 1.744 109.307 o
-3 -5 -11 3.751 3.431 0.938 371.681 o
-3 -5 -10 93.024 95.076 2.784 14.920 o
-3 -5 -9 290.624 288.735 5.230 2.713 o
-3 -5 -8 546.698 543.159 5.812 0.958 o
-3 -5 -7 432.883 420.679 4.284 1.492 o
-3 -5 -6 494.775 489.702 7.471 1.092 o
-3 -5 -5 34.082 32.340 1.375 58.962 o
-3 -5 -4 182.043 179.807 5.087 5.222 o
-3 -5 -3 112.096 106.315 4.655 9.521 o
-3 -5 -2 132.953 129.204 3.108 9.453 o
-3 -5 -1 11.414 10.995 0.568 222.640 o
-3 -4 -19 23.532 32.791 3.409 33.193 o
-3 -4 -18 6.896 5.826 1.364 186.686 o
-3 -4 -17 50.746 51.153 3.056 25.554 o
-3 -4 -16 11.485 14.309 1.587 115.508 o
-3 -4 -15 19.831 19.075 1.340 96.722 o
-3 -4 -14 81.496 72.311 2.372 19.466 o
-3 -4 -13 56.166 55.302 1.904 30.764 o
-3 -4 -12 13.013 10.465 0.720 193.659 o
-3 -4 -11 5.324 5.541 0.898 315.548 o
-3 -4 -10 108.937 101.439 1.615 14.423 o
-3 -4 -9 315.968 322.034 5.906 2.289 o
-3 -4 -8 82.638 85.522 1.694 19.749 o
-3 -4 -7 625.203 612.465 6.153 0.760 o
-3 -4 -6 148.696 154.634 1.759 8.669 o
-3 -4 -5 72.343 74.264 1.724 23.322 o
-3 -4 -4 54.728 55.875 1.337 34.585 o
-3 -4 -3 131.486 128.267 3.258 9.428 o
-3 -4 -2 10.665 9.089 0.543 249.043 o
-3 -4 -1 46.758 45.265 0.882 45.606 o
-3 -3 -20 22.873 25.909 2.481 50.998 o
-3 -3 -19 18.980 21.488 3.065 42.879 o
-3 -3 -18 34.476 37.847 1.971 46.709 o
-3 -3 -17 1.570 3.030 0.991 428.699 o
-3 -3 -16 26.322 26.024 1.843 62.499 o
-3 -3 -15 46.003 47.701 2.145 34.991 o
-3 -3 -14 45.693 43.405 1.417 42.999 o
-3 -3 -13 100.859 106.464 2.665 13.578 o
-3 -3 -12 42.222 41.546 1.278 47.650 o
-3 -3 -11 19.365 20.582 1.632 84.085 o
-3 -3 -10 147.370 143.610 2.536 8.632 o
-3 -3 -9 115.085 110.316 2.631 12.028 o
-3 -3 -8 71.565 67.118 1.733 24.467 o
-3 -3 -7 73.551 69.207 2.405 21.269 o
-3 -3 -6 37.948 38.019 1.320 52.602 o
-3 -3 -5 214.275 228.537 3.379 4.539 o
-3 -3 -4 198.706 211.781 2.272 5.371 o
-3 -3 -3 188.858 186.297 3.279 5.722 o
-3 -3 -2 94.447 92.767 2.446 15.580 o
-3 -3 -1 182.332 192.445 2.376 6.134 o
-3 -2 -20 14.348 14.611 1.753 96.294 o
-3 -2 -19 3.562 3.216 1.326 243.063 o
-3 -2 -18 20.813 22.450 1.615 80.101 o
-3 -2 -17 126.224 130.484 2.575 10.365 o
-3 -2 -16 44.522 48.253 2.310 34.046 o
-3 -2 -15 57.634 52.819 1.654 32.162 o
-3 -2 -14 58.650 52.814 1.602 32.020 o
-3 -2 -13 38.280 32.297 1.278 55.733 o
-3 -2 -12 115.192 103.206 2.643 12.330 o
-3 -2 -11 123.380 127.334 3.414 9.802 o
-3 -2 -10 66.348 63.950 1.495 27.442 o
-3 -2 -9 440.677 470.509 5.481 1.334 o
-3 -2 -8 82.743 89.846 2.091 18.397 o
-3 -2 -7 57.540 50.341 1.239 35.082 o
-3 -2 -6 11.711 16.130 0.762 176.481 o
-3 -2 -5 283.526 282.645 4.766 2.873 o
-3 -2 -4 51.065 55.667 1.922 32.676 o
-3 -2 -3 269.523 284.347 5.071 2.968 o
-3 -2 -2 399.527 420.974 6.314 1.540 o
-3 -2 -1 169.362 200.544 2.090 6.534 o
-3 -1 -21 15.192 13.730 1.725 96.851 o
-3 -1 -20 21.339 20.806 1.883 71.496 o
-3 -1 -19 88.388 93.259 2.564 16.129 o
-3 -1 -18 0.727 1.224 1.110 420.841 o
-3 -1 -17 26.559 25.091 1.390 74.352 o
-3 -1 -16 13.239 12.523 1.049 154.431 o
-3 -1 -15 9.793 9.399 0.949 205.520 o
-3 -1 -14 210.536 201.926 5.775 4.156 o
-3 -1 -13 118.625 110.638 2.229 12.172 o
-3 -1 -12 201.178 214.393 3.494 4.957 o
-3 -1 -11 63.849 64.909 1.559 27.881 o
-3 -1 -10 82.662 84.395 1.682 19.886 o
-3 -1 -9 140.298 145.994 2.089 9.258 o
-3 -1 -8 56.947 59.817 1.364 32.479 o
-3 -1 -7 19.298 14.387 0.819 131.176 o
-3 -1 -6 147.843 176.947 2.520 7.762 o
-3 -1 -5 140.989 138.242 2.907 8.879 o
-3 -1 -4 162.069 185.842 3.640 6.425 o
-3 -1 -3 306.891 335.518 1.992 2.623 o
-3 -1 -2 118.661 126.759 1.514 12.070 o
-3 -1 -1 56.785 56.419 0.905 35.409 o
-2 -10 -6 87.637 70.180 7.296 7.429 o
-2 -10 -5 54.164 56.943 3.292 22.605 o
-2 -10 -4 8.021 6.231 1.765 128.223 o
-2 -10 -3 31.734 32.485 2.610 40.738 o
-2 -10 -2 25.707 26.763 2.451 49.143 o
-2 -10 -1 17.839 19.828 2.212 66.096 o
-2 -9 -11 55.141 73.866 10.636 4.513 o
-2 -9 -10 9.915 12.870 2.296 78.517 o
-2 -9 -9 9.805 9.269 1.950 102.367 o
-2 -9 -8 38.393 44.041 2.772 32.996 o
-2 -9 -7 2.389 1.219 1.517 219.894 o
-2 -9 -6 13.618 10.857 2.473 67.303 o
-2 -9 -5 35.669 35.563 4.006 23.787 o
-2 -9 -4 22.757 27.636 2.944 41.507 o
-2 -9 -3 71.180 73.696 3.253 18.154 o
-2 -9 -2 71.689 82.819 7.933 6.838 o
-2 -9 -1 1.952 0.799 0.911 522.974 o
-2 -8 -14 10.791 16.756 2.726 58.424 o
-2 -8 -13 1.555 1.466 1.414 257.530 o
-2 -8 -12 29.462 30.520 2.165 50.290 o
-2 -8 -11 177.117 203.286 6.157 4.589 o
-2 -8 -10 189.670 183.850 7.216 4.091 o
-2 -8 -9 59.459 62.014 3.156 21.712 o
-2 -8 -8 5.123 4.292 1.036 291.674 o
-2 -8 -7 52.452 50.709 1.977 32.762 o
-2 -8 -6 287.634 293.095 5.328 2.707 o
-2 -8 -5 140.755 144.124 4.684 7.276 o
-2 -8 -4 38.625 38.681 2.573 36.195 o
-2 -8 -3 224.768 220.779 3.704 4.330 o
-2 -8 -2 183.427 175.284 3.312 6.043 o
-2 -8 -1 48.206 51.586 2.106 33.433 o
-2 -7 -16 59.051 54.604 4.640 15.648 o
-2 -7 -15 36.406 37.013 2.367 40.260 o
-2 -7 -14 27.598 26.725 2.121 54.416 o
-2 -7 -13 11.664 15.881 1.574 113.148 o
-2 -7 -12 52.661 51.485 2.747 27.076 o
-2 -7 -11 6.817 5.981 1.505 165.573 o
-2 -7 -10 30.421 30.663 2.855 38.324 o
-2 -7 -9 56.267 52.104 2.214 29.369 o
-2 -7 -8 8.457 8.448 0.768 256.949 o
-2 -7 -7 53.206 55.879 1.903 31.851 o
-2 -7 -6 71.054 75.901 1.699 23.526 o
-2 -7 -5 39.100 45.188 1.625 45.006 o
-2 -7 -4 66.210 63.109 1.487 27.661 o
-2 -7 -3 39.784 37.699 1.094 53.548 o
-2 -7 -2 46.126 44.491 2.389 33.448 o
-2 -7 -1 82.346 72.732 1.806 20.881 o
-2 -6 -18 95.628 112.103 5.496 8.978 o
-2 -6 -17 36.416 34.317 2.887 34.474 o
-2 -6 -16 31.592 27.561 1.973 53.340 o
-2 -6 -15 11.602 11.707 1.576 120.558 o
-2 -6 -14 1.672 1.736 2.287 106.233 o
-2 -6 -13 9.084 8.121 1.275 173.564 o
-2 -6 -12 110.514 106.163 3.002 12.111 o
-2 -6 -11 265.072 278.392 3.376 3.292 o
-2 -6 -10 445.607 463.397 8.439 1.217 o
-2 -6 -9 43.302 45.878 1.822 39.926 o
-2 -6 -8 11.517 11.018 0.834 194.086 o
-2 -6 -7 94.038 101.303 2.151 15.616 o
-2 -6 -6 205.459 196.853 3.727 4.992 o
-2 -6 -5 246.776 237.715 4.487 3.647 o
-2 -6 -4 283.979 278.793 4.299 2.950 o
-2 -6 -3 242.625 226.176 3.775 3.945 o
-2 -6 -2 226.655 227.137 3.508 4.278 o
-2 -6 -1 53.415 52.501 0.941 38.234 o
-2 -5 -19 4.200 4.742 1.422 205.016 o
-2 -5 -18 38.351 36.724 2.279 40.362 o
-2 -5 -17 27.919 29.616 3.037 37.128 o
-2 -5 -16 8.531 9.311 1.962 104.787 o
-2 -5 -15 4.360 8.062 1.162 240.364 o
-2 -5 -14 64.082 63.234 1.996 26.157 o
-2 -5 -13 18.811 16.634 1.318 104.096 o
-2 -5 -12 161.877 153.835 3.488 7.109 o
-2 -5 -11 60.313 59.083 1.691 29.618 o
-2 -5 -10 14.389 12.451 1.282 130.077 o
-2 -5 -9 19.799 19.287 0.791 119.365 o
-2 -5 -8 19.756 17.753 1.293 100.801 o
-2 -5 -7 186.273 195.427 5.540 4.754 o
-2 -5 -6 24.587 20.834 1.193 88.120 o
-2 -5 -5 44.831 52.689 1.303 41.377 o
-2 -5 -4 68.080 76.745 1.197 25.751 o
-2 -5 -3 154.533 150.094 3.118 7.733 o
-2 -5 -2 197.669 200.313 3.913 5.076 o
-2 -5 -1 105.037 112.695 1.370 14.464 o
-2 -4 -20 43.333 42.917 2.532 33.622 o
-2 -4 -19 44.898 50.206 3.029 27.478 o
-2 -4 -18 19.317 18.982 2.044 70.335 o
-2 -4 -17 7.634 7.615 1.085 218.047 o
-2 -4 -16 6.986 6.491 0.954 259.907 o
-2 -4 -15 187.419 194.449 4.279 5.264 o
-2 -4 -14 100.745 87.341 2.492 15.021 o
-2 -4 -13 276.591 259.054 6.578 2.778 o
-2 -4 -12 147.568 147.691 3.784 7.640 o
-2 -4 -11 64.840 59.792 1.510 28.642 o
-2 -4 -10 265.431 264.033 4.816 3.168 o
-2 -4 -9 201.654 208.453 3.281 5.078 o
-2 -4 -8 27.029 25.818 0.970 83.153 o
-2 -4 -7 41.078 39.582 1.113 51.163 o
-2 -4 -6 125.067 123.463 1.278 11.782 o
-2 -4 -5 759.896 755.397 8.019 0.520 o
-2 -4 -4 432.346 392.222 8.780 1.344 o
-2 -4 -3 786.851 812.677 8.037 0.478 o
-2 -4 -2 94.529 96.298 1.184 17.408 o
-2 -4 -1 695.064 721.155 5.798 0.612 o
-2 -3 -21 46.437 56.884 3.397 23.648 o
-2 -3 -20 0.190 2.005 1.375 289.183 o
-2 -3 -19 39.657 40.970 2.038 41.281 o
-2 -3 -18 97.863 96.122 2.624 14.584 o
-2 -3 -17 44.196 43.041 2.017 38.286 o
-2 -3 -16 89.727 75.199 2.761 16.753 o
-2 -3 -15 91.290 85.373 3.369 14.383 o
-2 -3 -14 33.258 28.330 1.395 62.040 o
-2 -3 -13 22.505 17.829 1.201 96.848 o
-2 -3 -12 230.605 224.697 5.763 3.676 o
-2 -3 -11 118.656 116.088 3.257 10.698 o
-2 -3 -10 157.011 152.343 2.197 8.077 o
-2 -3 -9 23.710 24.856 1.404 79.273 o
-2 -3 -8 42.495 42.338 1.080 48.921 o
-2 -3 -7 1179.300 1251.050 12.341 0.218 o
-2 -3 -6 23.042 23.869 0.838 98.847 o
-2 -3 -5 958.906 948.548 8.189 0.343 o
-2 -3 -4 692.477 728.592 7.069 0.600 o
-2 -3 -3 280.631 262.336 3.009 3.238 o
-2 -3 -2 78.036 79.628 1.024 22.877 o
-2 -3 -1 314.686 306.929 4.607 2.490 o
-2 -2 -21 35.011 31.788 2.035 47.638 o
-2 -2 -20 12.943 11.761 1.455 124.676 o
-2 -2 -19 3.958 3.691 1.186 273.312 o
-2 -2 -18 46.499 45.651 1.978 36.748 o
-2 -2 -17 3.409 6.747 1.104 280.522 o
-2 -2 -16 104.464 103.204 2.148 14.165 o
-2 -2 -15 186.061 164.859 5.250 5.226 o
-2 -2 -14 48.933 44.836 1.377 40.697 o
-2 -2 -13 144.640 139.756 2.551 8.886 o
-2 -2 -12 81.313 83.874 1.634 20.329 o
-2 -2 -11 153.124 164.421 4.196 6.796 o
-2 -2 -10 160.643 166.394 3.109 7.120 o
-2 -2 -9 141.376 145.430 2.862 8.690 o
-2 -2 -8 110.051 113.699 1.539 13.635 o
-2 -2 -7 467.515 489.505 5.974 1.208 o
-2 -2 -6 270.536 273.990 3.736 3.205 o
-2 -2 -5 318.507 363.849 4.324 2.261 o
-2 -2 -4 196.037 196.906 4.541 4.929 o
-2 -2 -3 612.322 636.535 6.400 0.758 o
-2 -2 -2 185.422 182.589 2.778 6.064 o
-2 -2 -1 905.282 913.993 6.130 0.384 o
-2 -1 -22 11.280 13.980 1.663 111.357 o
-2 -1 -21 7.664 7.865 1.858 117.924 o
-2 -1 -20 91.324 103.885 3.973 12.173 o
-2 -1 -19 47.646 51.314 2.336 31.883 o
-2 -1 -18 55.658 53.042 2.223 29.363 o
-2 -1 -17 16.258 13.895 1.086 131.793 o
-2 -1 -16 92.071 88.349 2.486 16.130 o
-2 -1 -15 52.449 47.735 1.520 36.736 o
-2 -1 -14 73.257 79.395 1.772 22.300 o
-2 -1 -13 6.107 5.366 0.713 353.816 o
-2 -1 -12 149.627 148.126 3.258 7.916 o
-2 -1 -11 87.125 86.556 2.884 16.004 o
-2 -1 -10 42.967 44.608 1.128 47.137 o
-2 -1 -9 326.482 349.507 2.764 2.355 o
-2 -1 -8 387.554 423.975 8.104 1.481 o
-2 -1 -7 182.001 207.486 3.070 5.685 o
-2 -1 -6 395.046 447.497 8.271 1.404 o
-2 -1 -5 54.013 53.720 1.234 36.067 o
-2 -1 -4 506.280 534.472 8.077 0.998 o
-2 -1 -3 277.987 305.370 3.855 2.924 o
-2 -1 -2 11.326 8.379 0.325 265.128 o
-2 -1 -1 392.671 407.148 4.674 1.679 o
-1 -10 -8 27.479 22.169 4.813 20.300 o
-1 -10 -7 93.356 95.687 4.589 11.119 o
-1 -10 -6 2.625 3.610 1.750 162.481 o
-1 -10 -5 76.157 76.277 3.688 15.815 o
-1 -10 -4 59.989 60.955 3.292 21.033 o
-1 -10 -3 53.850 50.248 3.202 23.955 o
-1 -10 -2 14.555 14.597 2.128 77.503 o
-1 -10 -1 105.948 115.532 4.475 9.871 o
-1 -9 -12 106.670 108.629 9.907 4.310 o
-1 -9 -11 25.757 26.212 2.811 42.563 o
-1 -9 -10 0.282 0.451 2.861 71.546 o
-1 -9 -9 57.214 56.075 3.058 23.359 o
-1 -9 -8 18.767 19.731 2.031 71.020 o
-1 -9 -7 57.352 56.466 3.344 21.713 o
-1 -9 -6 36.627 36.536 2.520 38.309 o
-1 -9 -5 171.354 184.913 6.016 4.952 o
-1 -9 -4 85.552 84.384 5.108 10.963 o
-1 -9 -3 55.658 57.046 2.964 24.155 o
-1 -9 -2 115.387 115.091 3.925 10.079 o
-1 -9 -1 3.944 5.028 1.173 266.189 o
-1 -8 -15 1.870 -1.612 2.152 121.259 o
-1 -8 -14 87.299 88.548 4.348 12.339 o
-1 -8 -13 108.170 108.467 4.445 9.995 o
-1 -8 -12 42.644 53.545 2.690 30.415 o
-1 -8 -11 78.712 80.322 3.102 17.022 o
-1 -8 -10 14.755 12.917 2.544 62.395 o
-1 -8 -9 16.432 15.449 1.424 107.691 o
-1 -8 -8 9.560 10.049 1.269 164.169 o
-1 -8 -7 43.755 48.198 3.104 27.510 o
-1 -8 -6 3.055 3.052 1.025 359.834 o
-1 -8 -5 6.004 5.489 1.132 242.466 o
-1 -8 -4 40.571 42.255 1.338 48.125 o
-1 -8 -3 154.604 158.714 2.253 8.011 o
-1 -8 -2 126.570 134.406 2.443 10.317 o
-1 -8 -1 128.111 127.135 2.616 10.311 o
-1 -7 -17 3.684 5.316 2.298 96.675 o
-1 -7 -16 31.132 44.081 3.810 25.415 o
-1 -7 -15 16.846 21.365 3.833 31.565 o
-1 -7 -14 18.278 17.595 2.737 51.683 o
-1 -7 -13 4.622 2.862 1.956 127.925 o
-1 -7 -12 50.610 47.148 4.403 18.077 o
-1 -7 -11 40.734 40.377 3.139 29.270 o
-1 -7 -10 15.233 13.666 1.220 128.069 o
-1 -7 -9 9.912 10.614 1.113 177.964 o
-1 -7 -8 36.197 31.227 1.531 54.787 o
-1 -7 -7 123.231 122.481 2.206 11.260 o
-1 -7 -6 53.606 55.206 1.475 34.519 o
-1 -7 -5 21.512 20.643 0.800 110.030 o
-1 -7 -4 263.784 270.523 4.687 3.170 o
-1 -7 -3 137.370 141.150 3.614 8.412 o
-1 -7 -2 5.631 4.479 0.500 460.052 o
-1 -7 -1 8.853 8.633 0.525 287.459 o
-1 -6 -18 56.566 58.325 3.329 21.769 o
-1 -6 -17 37.479 38.478 2.752 34.716 o
-1 -6 -16 64.993 66.739 2.680 22.297 o
-1 -6 -15 21.055 17.610 1.677 81.960 o
-1 -6 -14 35.004 36.276 2.166 44.081 o
-1 -6 -13 20.103 16.332 1.498 92.723 o
-1 -6 -12 238.589 220.166 4.953 3.797 o
-1 -6 -11 69.934 64.589 1.587 25.838 o
-1 -6 -10 67.616 63.381 1.442 27.303 o
-1 -6 -9 5.812 6.126 0.535 405.077 o
-1 -6 -8 28.945 29.391 0.935 76.466 o
-1 -6 -7 45.453 44.789 1.233 44.253 o
-1 -6 -6 37.160 37.278 1.993 44.672 o
-1 -6 -5 14.006 12.411 0.708 177.118 o
-1 -6 -4 64.298 72.474 1.156 27.837 o
-1 -6 -3 92.814 93.082 1.377 17.719 o
-1 -6 -2 491.623 493.646 5.411 1.151 o
-1 -6 -1 55.270 57.781 0.900 35.874 o
-1 -5 -20 52.832 52.345 4.373 17.605 o
-1 -5 -19 88.935 99.370 3.222 14.202 o
-1 -5 -18 29.824 36.662 4.228 23.069 o
-1 -5 -17 30.166 32.825 1.935 52.940 o
-1 -5 -16 94.841 95.838 3.455 13.273 o
-1 -5 -15 13.736 11.303 1.047 155.301 o
-1 -5 -14 116.012 117.935 2.473 11.797 o
-1 -5 -13 72.069 68.381 1.603 24.589 o
-1 -5 -12 15.146 15.871 1.144 128.631 o
-1 -5 -11 63.206 59.206 1.287 30.296 o
-1 -5 -10 11.429 7.463 0.582 245.249 o
-1 -5 -9 246.566 237.337 2.335 4.018 o
-1 -5 -8 176.062 172.305 2.650 6.615 o
-1 -5 -7 130.165 131.814 2.800 9.835 o
-1 -5 -6 254.238 252.687 4.260 3.477 o
-1 -5 -5 114.559 127.583 2.463 11.515 o
-1 -5 -4 111.050 113.157 2.619 12.285 o
-1 -5 -3 138.757 125.594 1.147 10.590 o
-1 -5 -2 45.290 49.109 0.758 45.968 o
-1 -5 -1 211.418 218.320 2.971 4.809 o
-1 -4 -21 9.177 14.566 3.261 45.752 o
-1 -4 -20 16.625 18.128 1.543 97.101 o
-1 -4 -19 11.755 9.896 1.279 150.092 o
-1 -4 -18 123.169 129.149 4.169 8.914 o
-1 -4 -17 40.140 38.708 1.785 44.740 o
-1 -4 -16 131.717 130.581 2.394 10.127 o
-1 -4 -15 57.582 61.252 1.640 30.517 o
-1 -4 -14 148.657 136.867 2.249 8.931 o
-1 -4 -13 212.697 208.437 2.766 4.942 o
-1 -4 -12 359.974 333.522 5.338 2.011 o
-1 -4 -11 38.910 31.950 0.891 59.953 o
-1 -4 -10 39.945 41.920 1.146 50.794 o
-1 -4 -9 121.926 117.823 3.371 10.264 o
-1 -4 -8 68.502 80.379 1.933 22.832 o
-1 -4 -7 162.094 163.618 3.042 7.153 o
-1 -4 -6 3.143 3.451 0.364 776.098 o
-1 -4 -5 148.370 143.057 2.279 8.749 o
-1 -4 -4 364.236 369.355 5.094 1.899 o
-1 -4 -3 440.105 450.299 2.764 1.445 o
-1 -4 -2 1375.720 1449.670 8.095 0.169 o
-1 -4 -1 224.262 215.145 2.003 4.737 o
-1 -3 -21 19.428 21.597 1.680 81.160 o
-1 -3 -20 9.000 9.445 1.595 134.086 o
-1 -3 -19 17.678 18.693 1.329 103.876 o
-1 -3 -18 9.098 10.090 0.993 203.121 o
-1 -3 -17 314.488 313.982 4.487 2.473 o
-1 -3 -16 78.627 83.711 2.203 19.426 o
-1 -3 -15 162.277 158.512 3.384 7.061 o
-1 -3 -14 94.739 88.794 1.811 17.047 o
-1 -3 -13 13.758 8.387 1.010 168.351 o
-1 -3 -12 67.654 63.761 1.699 26.249 o
-1 -3 -11 157.903 148.706 1.802 8.305 o
-1 -3 -10 40.983 34.076 1.159 53.459 o
-1 -3 -9 241.019 246.054 4.139 3.740 o
-1 -3 -8 385.979 428.823 4.012 1.687 o
-1 -3 -7 147.461 157.770 1.989 8.543 o
-1 -3 -6 589.450 566.805 5.728 0.857 o
-1 -3 -5 171.698 168.861 2.304 6.986 o
-1 -3 -4 178.628 189.798 1.461 6.551 o
-1 -3 -3 303.757 299.036 2.825 2.782 o
-1 -3 -2 746.686 774.278 5.695 0.538 o
-1 -3 -1 1468.630 1537.550 10.411 0.148 o
-1 -2 -22 22.549 24.463 1.799 69.668 o
-1 -2 -21 41.760 42.023 1.888 41.359 o
-1 -2 -20 3.154 2.687 1.148 311.136 o
-1 -2 -19 79.109 82.662 3.629 15.254 o
-1 -2 -18 71.532 73.940 1.804 23.316 o
-1 -2 -17 23.755 21.959 1.078 92.397 o
-1 -2 -16 5.860 5.379 0.990 280.155 o
-1 -2 -15 143.561 140.591 2.870 8.697 o
-1 -2 -14 343.543 331.015 4.012 2.221 o
-1 -2 -13 307.378 293.628 4.788 2.591 o
-1 -2 -12 94.459 95.264 1.630 16.880 o
-1 -2 -11 123.604 125.737 2.367 10.943 o
-1 -2 -10 179.581 200.367 4.347 5.360 o
-1 -2 -9 102.390 110.948 1.856 14.351 o
-1 -2 -8 517.581 540.075 6.027 1.018 o
-1 -2 -7 343.476 374.871 3.643 2.093 o
-1 -2 -6 21.667 21.204 0.604 114.321 o
-1 -2 -5 260.750 256.699 2.494 3.608 o
-1 -2 -4 1509.260 1448.690 9.107 0.150 o
-1 -2 -3 1352.320 1322.610 9.519 0.182 o
-1 -2 -2 4010.690 3820.980 19.471 0.022 o
-1 -2 -1 3413.030 3226.570 26.018 0.030 o
-1 -1 -22 29.543 38.131 2.266 45.642 o
-1 -1 -21 39.579 42.270 2.932 31.291 o
-1 -1 -20 37.513 34.346 2.971 33.090 o
-1 -1 -19 19.186 21.822 1.944 71.909 o
-1 -1 -18 88.926 83.139 2.125 17.829 o
-1 -1 -17 199.839 196.324 3.616 5.171 o
-1 -1 -16 151.336 145.164 2.485 8.405 o
-1 -1 -15 23.680 18.757 1.015 98.967 o
-1 -1 -14 270.255 258.972 3.111 3.385 o
-1 -1 -13 323.184 315.314 4.169 2.424 o
-1 -1 -12 12.440 12.047 0.801 184.227 o
-1 -1 -11 236.137 239.436 2.247 4.201 o
-1 -1 -10 60.005 59.387 1.002 32.730 o
-1 -1 -9 304.184 308.678 3.286 2.695 o
-1 -1 -8 47.817 53.903 0.953 41.266 o
-1 -1 -7 302.262 349.148 4.420 2.435 o
-1 -1 -6 1026.620 1037.290 6.018 0.304 o
-1 -1 -5 976.340 949.035 6.951 0.339 o
-1 -1 -4 672.737 624.517 5.608 0.694 o
-1 -1 -3 2982.230 2952.160 24.659 0.038 o
-1 -1 -2 3091.510 3089.620 29.959 0.035 o
-1 -1 -1 2591.020 2599.020 13.694 0.051 o
0 0 4 1.552 0.670 0.328 1700.860 o
0 0 6 140.283 124.817 2.255 9.841 o
0 0 8 697.220 670.735 4.119 0.648 o
0 0 10 985.989 1024.000 25.224 0.243 o
0 0 12 413.353 377.802 6.254 1.575 o
0 0 14 1945.580 1952.620 30.712 0.079 o
0 0 16 1159.130 1117.710 23.525 0.205 o
0 0 18 0.810 1.987 1.939 147.929 o
0 0 20 5.786 4.756 1.866 129.536 o
0 0 22 4.099 4.551 2.220 102.460 o
0 1 1 4.285 6.236 0.200 585.124 o
0 1 2 2798.390 2641.050 24.062 0.045 o
0 1 3 57.248 46.395 1.031 37.353 o
0 1 4 4867.300 4678.000 35.520 0.015 o
0 1 5 23.678 17.925 0.674 111.013 o
0 1 6 1521.030 1452.080 11.316 0.147 o
0 1 7 400.411 407.338 5.728 1.594 o
0 1 8 24.028 19.841 0.660 106.836 o
0 1 9 6.082 4.061 0.548 431.942 o
0 1 10 8.409 7.518 0.555 303.929 o
0 1 11 14.009 23.375 1.285 110.317 o
0 1 12 13.995 23.137 1.358 106.882 o
0 1 13 13.341 14.190 0.918 159.185 o
0 1 14 17.219 19.774 1.342 103.004 o
0 1 15 1.619 2.544 1.269 298.065 o
0 1 16 68.332 61.281 3.142 20.130 o
0 1 17 2.856 3.814 1.009 361.515 o
0 1 18 4.515 4.693 1.272 234.816 o
0 1 19 65.783 58.861 5.096 13.284 o
0 1 20 66.233 63.340 3.583 18.443 o
0 1 21 4.979 5.493 1.405 197.612 o
0 1 22 114.110 123.349 5.925 7.440 o
0 2 0 12161.700 12436.300 366.622 0.002 o
0 2 1 1139.930 1070.320 8.838 0.257 o
0 2 2 2898.820 2779.140 23.793 0.041 o
0 2 3 248.231 231.152 1.776 4.108 o
0 2 4 0.304 0.290 0.197 6204.150 o
0 2 5 1119.320 1180.280 8.605 0.248 o
0 2 6 60.282 60.840 1.379 30.760 o
0 2 7 52.719 50.673 0.946 39.186 o
0 2 8 7.870 6.389 0.460 349.486 o
0 2 9 506.002 475.693 9.623 1.013 o
0 2 10 30.023 30.708 0.922 73.569 o
0 2 11 15.434 15.389 0.749 153.345 o
0 2 12 85.950 79.523 2.679 17.213 o
0 2 13 77.200 82.028 2.109 20.140 o
0 2 14 537.641 512.871 11.678 0.858 o
0 2 15 107.648 103.814 2.757 12.864 o
0 2 16 929.654 908.784 16.088 0.327 o
0 2 17 6.898 6.041 1.035 247.197 o
0 2 18 0.121 -0.783 1.031 547.396 o
0 2 19 51.698 57.651 2.538 27.838 o
0 2 20 0.962 1.845 1.041 446.193 o
0 2 21 4.919 7.926 1.581 160.681 o
0 2 22 0.001 0.365 1.516 254.283 o
0 3 1 0.193 0.530 0.180 6546.730 o
0 3 2 234.558 219.836 0.939 4.569 o
0 3 3 118.468 107.961 1.327 13.196 o
0 3 4 467.051 495.132 3.546 1.260 o
0 3 5 180.770 179.169 2.154 6.488 o
0 3 6 156.585 167.231 1.231 8.083 o
0 3 7 11.524 9.999 0.325 248.434 o
0 3 8 304.786 301.635 2.517 2.780 o
0 3 9 12.746 10.126 0.454 221.118 o
0 3 10 158.603 171.914 2.335 7.469 o
0 3 11 19.377 17.676 0.606 131.748 o
0 3 12 59.165 60.527 1.167 32.212 o
0 3 13 11.480 12.768 0.655 203.463 o
0 3 14 42.584 36.519 1.015 52.123 o
0 3 15 102.847 92.102 1.859 15.515 o
0 3 16 0.207 0.852 0.678 1093.750 o
0 3 17 131.244 145.909 2.446 9.596 o
0 3 18 69.501 71.131 2.012 23.468 o
0 3 19 32.330 29.773 1.752 55.696 o
0 3 20 0.883 2.665 1.112 388.401 o
0 3 21 0.852 0.658 1.284 328.211 o
0 3 22 45.136 49.182 5.241 14.860 o
0 4 0 3.199 3.454 0.305 809.857 o
0 4 1 36.346 37.678 0.467 63.265 o
0 4 2 75.838 95.870 0.971 21.492 o
0 4 3 179.760 172.848 1.207 6.891 o
0 4 4 58.529 54.435 0.742 35.587 o
0 4 5 350.712 374.314 2.793 2.088 o
0 4 6 106.264 120.334 1.724 13.499 o
0 4 7 0.052 1.175 0.403 2427.160 o
0 4 8 5.176 7.238 0.599 388.785 o
0 4 9 0.563 0.819 0.552 1380.070 o
0 4 10 0.010 0.274 0.404 3244.820 o
0 4 11 592.176 574.546 5.573 0.848 o
0 4 12 2.262 3.130 0.470 829.086 o
0 4 13 153.805 142.646 3.022 8.006 o
0 4 14 7.658 8.878 0.744 271.135 o
0 4 15 11.716 12.065 0.835 187.272 o
0 4 16 112.484 116.159 2.439 12.242 o
0 4 17 50.295 51.652 1.817 34.690 o
0 4 18 36.972 39.097 2.031 43.679 o
0 4 19 28.494 25.187 1.718 63.317 o
0 4 20 18.672 19.461 2.771 49.913 o
0 4 21 280.882 327.099 16.276 1.277 o
0 5 1 353.209 374.640 2.907 2.066 o
0 5 2 20.482 18.483 0.440 129.478 o
0 5 3 45.824 49.693 0.658 45.805 o
0 5 4 143.246 158.002 1.776 8.881 o
0 5 5 1.136 1.829 0.348 1545.980 o
0 5 6 519.388 531.609 5.782 1.029 o
0 5 7 86.550 83.683 1.621 19.311 o
0 5 8 0.598 1.688 0.520 1303.140 o
0 5 9 14.156 13.267 0.778 167.450 o
0 5 10 250.912 246.645 3.963 3.620 o
0 5 11 23.205 23.808 1.208 87.428 o
0 5 12 38.295 32.495 1.594 51.224 o
0 5 13 96.549 97.956 2.646 14.590 o
0 5 14 5.371 4.650 1.001 293.481 o
0 5 15 42.010 33.290 2.572 35.890 o
0 5 16 27.330 27.458 1.705 63.672 o
0 5 17 164.155 166.837 6.092 5.264 o
0 5 18 96.257 102.744 3.011 13.655 o
0 5 19 39.443 42.885 3.073 29.892 o
0 5 20 49.625 68.799 3.471 21.339 o
0 6 0 26.346 25.378 0.761 89.811 o
0 6 1 193.334 191.342 2.779 5.682 o
0 6 2 63.533 65.400 0.926 30.148 o
0 6 3 120.243 122.610 1.761 11.920 o
0 6 4 3.382 3.801 0.412 691.863 o
0 6 5 529.796 541.396 3.908 1.026 o
0 6 6 173.322 163.925 1.851 7.182 o
0 6 7 12.991 11.255 0.627 198.117 o
0 6 8 11.366 11.047 0.663 213.501 o
0 6 9 1.441 0.544 0.602 1018.960 o
0 6 10 156.602 151.411 2.429 8.004 o
0 6 11 49.973 54.483 1.778 34.454 o
0 6 12 80.083 84.711 2.543 18.113 o
0 6 13 62.557 63.688 2.235 25.400 o
0 6 14 121.514 126.190 3.551 9.802 o
0 6 15 3.239 1.510 1.530 206.846 o
0 6 16 0.795 2.102 1.324 296.853 o
0 6 17 0.000 -0.289 1.308 344.659 o
0 6 18 2.782 2.762 1.402 235.992 o
0 6 19 1.815 5.796 2.501 85.995 o
0 7 1 123.722 121.035 2.288 11.201 o
0 7 2 2.535 1.766 0.389 1002.580 o
0 7 3 198.720 192.651 2.592 5.560 o
0 7 4 211.602 208.598 2.178 5.091 o
0 7 5 146.171 137.688 1.997 9.205 o
0 7 6 6.550 8.513 0.946 252.620 o
0 7 7 30.873 27.649 1.165 70.258 o
0 7 8 56.772 58.230 1.626 31.540 o
0 7 9 143.795 144.504 3.211 8.326 o
0 7 10 408.730 408.806 5.355 1.574 o
0 7 11 4.602 1.680 1.192 277.778 o
0 7 12 6.049 5.117 1.397 191.191 o
0 7 13 12.020 10.931 1.538 123.469 o
0 7 14 9.211 9.556 2.555 70.044 o
0 7 15 36.350 41.062 3.717 25.352 o
0 7 16 3.761 5.597 1.515 187.431 o
0 7 17 28.904 38.595 2.813 37.760 o
0 8 0 111.527 109.955 3.103 11.709 o
0 8 1 6.348 5.919 0.942 278.717 o
0 8 2 12.635 11.947 1.307 137.436 o
0 8 3 0.010 -1.107 0.979 614.701 o
0 8 4 76.801 77.567 2.625 19.053 o
0 8 5 123.089 123.142 3.075 10.340 o
0 8 6 212.423 213.496 5.780 4.029 o
0 8 7 4.074 5.327 1.365 215.310 o
0 8 8 134.151 144.182 6.599 5.906 o
0 8 9 39.952 34.757 1.933 44.410 o
0 8 10 22.693 25.151 1.954 64.571 o
0 8 11 1.941 3.542 1.618 190.759 o
0 8 12 0.665 -0.214 1.178 400.748 o
0 8 13 16.632 17.102 2.440 61.649 o
0 8 14 20.167 23.748 2.088 64.724 o
0 8 15 0.136 0.439 1.427 283.524 o
0 9 1 35.911 37.946 2.427 39.499 o
0 9 2 49.517 53.195 3.665 21.741 o
0 9 3 177.098 182.255 6.759 4.508 o
0 9 4 18.450 19.308 2.003 72.810 o
0 9 5 2.940 3.575 1.386 233.133 o
0 9 6 35.686 34.525 2.097 45.201 o
0 9 7 0.225 0.828 1.178 402.115 o
0 9 8 15.466 15.473 1.500 106.357 o
0 9 9 8.007 6.642 1.613 143.391 o
0 9 10 0.221 -0.405 1.696 203.187 o
0 9 11 49.431 47.089 2.554 30.262 o
0 9 12 0.008 0.891 1.490 259.106 o
0 10 0 3.315 2.202 4.441 29.076 o
0 10 1 89.107 95.749 5.238 10.160 o
0 10 2 0.332 -2.726 1.783 183.193 o
0 10 3 1.868 4.120 1.395 240.881 o
0 10 4 50.937 49.835 2.803 27.444 o
0 10 5 39.910 44.846 2.676 33.203 o
0 10 6 0.013 -0.676 1.639 219.610 o
0 10 7 25.261 28.928 2.626 45.336 o
0 10 8 12.617 12.583 1.873 96.118 o
1 0 1 21.083 18.264 0.388 128.348 o
1 0 2 835.193 842.965 7.759 0.437 o
1 0 3 1619.800 1579.160 16.839 0.124 o
1 0 4 96.879 99.171 1.296 16.652 o
1 0 5 0.263 1.271 0.409 2102.860 o
1 0 6 401.856 426.269 4.311 1.609 o
1 0 7 13.240 15.423 0.559 181.157 o
1 0 8 1417.220 1535.260 19.232 0.145 o
1 0 9 8.639 8.296 0.475 302.876 o
1 0 10 0.165 -0.176 0.408 3148.510 o
1 0 11 62.591 60.781 1.934 27.308 o
1 0 12 0.098 1.234 0.637 1190.920 o
1 0 13 7.026 10.318 1.152 199.193 o
1 0 14 3.249 2.767 0.736 517.999 o
1 0 15 7.939 10.097 0.921 226.942 o
1 0 16 30.272 25.952 1.536 64.649 o
1 0 17 103.502 102.828 3.220 12.553 o
1 0 18 12.847 19.430 3.109 45.869 o
1 0 19 44.543 39.183 2.320 36.020 o
1 0 20 117.326 120.097 4.018 9.681 o
1 0 21 10.488 10.640 2.091 90.306 o
1 0 22 0.008 1.636 1.483 256.216 o
1 1 0 595.666 593.136 7.176 0.804 o
1 1 1 2591.240 2573.660 20.207 0.051 o
1 1 2 3091.350 3132.970 13.826 0.036 o
1 1 3 2981.000 2937.450 20.032 0.039 o
1 1 4 672.722 625.414 5.948 0.690 o
1 1 5 975.589 945.538 8.729 0.335 o
1 1 6 1026.830 1021.080 16.553 0.273 o
1 1 7 302.250 336.844 3.443 2.569 o
1 1 8 47.736 53.147 0.967 41.499 o
1 1 9 304.324 301.732 4.595 2.603 o
1 1 10 60.049 58.556 1.302 31.681 o
1 1 11 236.240 228.893 3.207 4.143 o
1 1 12 12.441 11.745 0.760 189.353 o
1 1 13 322.809 313.312 7.595 2.088 o
1 1 14 270.296 258.539 4.242 3.233 o
1 1 15 23.645 17.980 0.869 105.101 o
1 1 16 151.266 147.633 2.586 8.283 o
1 1 17 199.739 203.841 5.683 4.359 o
1 1 18 88.898 90.249 5.093 10.606 o
1 1 19 19.162 17.137 1.777 82.090 o
1 1 20 37.502 36.153 2.500 38.223 o
1 1 21 39.656 49.745 4.198 20.554 o
1 1 22 29.529 37.265 8.825 6.894 o
1 2 0 217.321 220.558 1.575 4.897 o
1 2 1 3413.650 3211.000 18.555 0.031 o
1 2 2 4012.000 3758.560 26.829 0.022 o
1 2 3 1351.890 1343.480 8.878 0.181 o
1 2 4 1509.220 1463.400 11.474 0.147 o
1 2 5 260.895 249.778 2.000 3.710 o
1 2 6 21.577 20.940 0.540 116.851 o
1 2 7 343.420 369.466 2.936 2.148 o
1 2 8 517.649 528.744 4.969 1.052 o
1 2 9 102.327 102.021 1.356 15.556 o
1 2 10 179.599 191.626 2.361 6.245 o
1 2 11 123.446 123.794 2.241 11.154 o
1 2 12 94.308 94.054 1.888 16.567 o
1 2 13 307.411 305.904 4.291 2.588 o
1 2 14 343.673 322.010 8.410 1.864 o
1 2 15 143.597 141.470 4.150 7.659 o
1 2 16 5.857 7.943 1.029 249.932 o
1 2 17 23.747 23.567 1.299 83.674 o
1 2 18 71.481 71.044 2.436 21.403 o
1 2 19 79.075 82.945 3.135 16.682 o
1 2 20 3.157 4.272 2.205 106.424 o
1 2 21 41.715 40.289 2.813 32.038 o
1 2 22 22.546 24.571 2.516 50.982 o
1 3 0 97.802 100.200 1.304 16.418 o
1 3 1 1469.030 1527.970 9.799 0.149 o
1 3 2 746.816 764.722 5.774 0.542 o
1 3 3 303.562 300.479 3.526 2.720 o
1 3 4 178.484 183.603 2.280 6.451 o
1 3 5 171.697 173.559 1.913 7.027 o
1 3 6 589.453 570.532 4.398 0.871 o
1 3 7 147.452 160.480 1.675 8.610 o
1 3 8 385.605 415.185 4.858 1.685 o
1 3 9 241.068 249.405 4.004 3.739 o
1 3 10 41.043 32.433 0.946 56.570 o
1 3 11 157.968 151.828 2.239 8.021 o
1 3 12 67.729 62.993 1.277 27.914 o
1 3 13 13.786 9.485 0.690 193.571 o
1 3 14 94.736 85.077 2.065 16.860 o
1 3 15 162.107 165.144 3.144 7.067 o
1 3 16 78.588 82.559 2.199 19.553 o
1 3 17 314.451 327.187 4.492 2.419 o
1 3 18 9.077 9.211 1.653 128.696 o
1 3 19 17.727 15.471 3.014 46.292 o
1 3 20 8.994 7.894 1.729 124.610 o
1 3 21 19.439 20.842 1.745 79.406 o
1 4 0 489.008 480.535 4.299 1.202 o
1 4 1 224.145 214.180 2.609 4.646 o
1 4 2 1375.840 1431.810 5.805 0.172 o
1 4 3 440.019 443.345 3.879 1.433 o
1 4 4 364.097 370.926 4.665 1.921 o
1 4 5 148.418 143.122 1.356 9.202 o
1 4 6 3.153 3.456 0.351 783.710 o
1 4 7 162.031 162.426 2.469 7.467 o
1 4 8 68.496 80.742 1.746 23.411 o
1 4 9 121.879 119.711 1.739 11.921 o
1 4 10 39.904 39.399 1.490 48.175 o
1 4 11 38.873 32.458 0.954 58.992 o
1 4 12 360.263 334.439 3.173 2.141 o
1 4 13 212.592 212.754 3.682 4.665 o
1 4 14 148.650 138.488 4.341 7.356 o
1 4 15 57.598 65.582 2.067 27.481 o
1 4 16 131.537 138.004 2.646 9.676 o
1 4 17 40.166 39.248 1.748 44.969 o
1 4 18 123.339 125.442 2.994 10.330 o
1 4 19 11.722 11.677 2.113 85.616 o
1 4 20 16.616 21.368 1.711 85.659 o
1 4 21 9.178 9.040 1.611 132.670 o
1 5 0 154.621 168.723 2.062 7.850 o
1 5 1 211.436 219.748 1.939 4.998 o
1 5 2 45.252 48.288 0.840 45.861 o
1 5 3 138.931 127.262 2.279 9.832 o
1 5 4 110.954 111.691 2.288 12.799 o
1 5 5 114.443 126.603 1.837 12.211 o
1 5 6 254.335 246.821 3.123 3.702 o
1 5 7 130.084 132.418 1.878 10.580 o
1 5 8 176.342 172.283 2.752 6.565 o
1 5 9 246.539 229.230 3.103 3.976 o
1 5 10 11.469 7.904 0.691 228.396 o
1 5 11 63.244 60.388 1.425 29.484 o
1 5 12 15.190 16.098 0.910 142.806 o
1 5 13 72.103 67.700 2.145 22.745 o
1 5 14 116.026 114.044 3.229 11.008 o
1 5 15 13.710 11.884 1.238 138.004 o
1 5 16 94.909 97.736 2.731 14.635 o
1 5 17 30.136 29.503 1.688 59.444 o
1 5 18 29.881 36.853 1.895 52.098 o
1 5 19 88.984 92.721 3.017 15.047 o
1 5 20 52.847 51.770 7.573 8.232 o
1 6 0 2.101 1.222 0.350 1259.570 o
1 6 1 55.267 57.768 1.007 35.436 o
1 6 2 491.411 501.998 5.184 1.146 o
1 6 3 92.779 91.697 1.457 17.724 o
1 6 4 64.497 71.547 1.930 25.092 o
1 6 5 13.979 12.134 0.792 171.992 o
1 6 6 37.166 35.533 1.065 57.900 o
1 6 7 45.428 43.250 1.198 45.139 o
1 6 8 28.970 28.220 1.060 75.053 o
1 6 9 5.805 5.716 0.837 320.288 o
1 6 10 67.574 66.954 2.838 21.034 o
1 6 11 69.950 68.385 1.897 24.141 o
1 6 12 238.809 232.859 6.027 3.444 o
1 6 13 20.141 21.510 1.789 76.025 o
1 6 14 34.976 35.422 2.115 45.122 o
1 6 15 21.099 23.749 1.604 78.756 o
1 6 16 64.905 69.976 3.079 20.230 o
1 6 17 37.462 40.599 2.431 37.942 o
1 6 18 56.706 51.443 2.888 25.049 o
1 7 0 48.325 50.945 0.930 42.058 o
1 7 1 8.851 8.591 0.707 259.506 o
1 7 2 5.623 4.720 0.575 428.108 o
1 7 3 137.393 144.550 1.946 9.579 o
1 7 4 263.678 263.897 4.242 3.282 o
1 7 5 21.488 22.033 1.183 94.616 o
1 7 6 53.634 51.161 2.226 30.425 o
1 7 7 123.186 122.760 3.301 10.092 o
1 7 8 36.205 32.980 1.821 49.504 o
1 7 9 9.918 7.793 0.994 206.363 o
1 7 10 15.212 16.734 1.162 125.313 o
1 7 11 40.773 40.106 2.231 38.662 o
1 7 12 50.643 47.260 2.564 29.725 o
1 7 13 4.603 3.216 1.205 261.292 o
1 7 14 18.246 21.086 1.953 73.564 o
1 7 15 16.817 18.554 1.928 78.876 o
1 7 16 31.132 35.710 2.336 44.286 o
1 7 17 3.680 2.412 1.434 219.661 o
1 8 0 2.528 2.928 0.868 465.924 o
1 8 1 128.214 123.090 2.852 10.217 o
1 8 2 126.568 130.849 2.544 10.355 o
1 8 3 154.455 155.926 2.801 7.792 o
1 8 4 40.596 45.368 2.116 38.593 o
1 8 5 6.017 5.121 1.549 167.241 o
1 8 6 3.068 4.952 1.336 235.812 o
1 8 7 43.747 44.102 2.717 31.481 o
1 8 8 9.555 8.486 1.074 195.286 o
1 8 9 16.387 16.676 1.293 113.176 o
1 8 10 14.774 15.458 1.559 105.008 o
1 8 11 78.694 79.381 4.035 14.327 o
1 8 12 42.642 55.940 2.259 33.639 o
1 8 13 108.126 101.814 2.943 12.623 o
1 8 14 87.353 90.412 3.014 15.401 o
1 8 15 1.871 4.011 1.504 213.801 o
1 9 0 3.493 5.214 1.431 207.857 o
1 9 1 3.927 5.092 0.945 339.849 o
1 9 2 115.452 123.618 2.691 11.347 o
1 9 3 55.690 58.602 2.132 28.939 o
1 9 4 85.556 88.409 2.990 15.822 o
1 9 5 171.281 186.396 5.820 5.035 o
1 9 6 36.650 40.736 3.141 30.487 o
1 9 7 57.264 60.113 3.226 21.992 o
1 9 8 18.788 22.996 2.177 64.157 o
1 9 9 57.179 61.909 4.751 15.051 o
1 9 10 0.280 0.784 1.080 471.269 o
1 9 11 25.693 27.228 1.786 63.931 o
1 9 12 106.636 105.057 3.699 11.389 o
1 10 0 30.051 32.718 8.416 7.546 o
1 10 1 106.043 122.399 7.601 5.971 o
1 10 2 14.532 13.693 1.978 85.217 o
1 10 3 53.766 58.702 2.512 27.203 o
1 10 4 60.010 67.485 3.514 19.401 o
1 10 5 76.120 81.366 2.794 18.300 o
1 10 6 2.616 2.086 1.346 258.598 o
1 10 7 93.317 95.778 3.033 14.319 o
1 10 8 27.480 29.608 2.149 52.655 o
2 0 0 65.821 68.485 0.994 28.476 o
2 0 1 0.592 3.135 0.409 1335.460 o
2 0 2 263.143 267.220 4.103 3.289 o
2 0 3 301.799 269.926 3.437 2.902 o
2 0 4 28.816 17.785 0.538 97.668 o
2 0 5 434.284 432.053 8.510 1.291 o
2 0 6 376.410 410.208 4.187 1.773 o
2 0 7 165.848 189.260 2.115 6.879 o
2 0 8 217.879 227.221 2.631 4.637 o
2 0 9 397.273 415.889 5.737 1.589 o
2 0 10 6.433 5.699 0.601 371.607 o
2 0 11 231.476 244.705 3.069 4.111 o
2 0 12 7.513 8.661 0.964 234.434 o
2 0 13 45.984 44.743 1.491 41.699 o
2 0 14 39.750 42.183 1.494 47.129 o
2 0 15 1.973 3.266 1.240 294.993 o
2 0 16 287.708 276.768 5.701 2.731 o
2 0 17 3.331 3.948 0.973 361.338 o
2 0 18 22.334 24.630 1.618 75.388 o
2 0 19 0.028 0.231 1.034 542.223 o
2 0 20 6.540 6.949 1.646 146.130 o
2 0 21 20.341 22.784 2.245 60.554 o
2 0 22 33.588 35.166 3.601 27.749 o
2 1 0 8.631 2.029 0.320 427.716 o
2 1 1 392.609 417.963 3.628 1.696 o
2 1 2 11.274 8.185 0.518 249.351 o
2 1 3 277.823 307.590 5.159 2.754 o
2 1 4 506.701 549.554 5.475 1.043 o
2 1 5 53.914 51.912 1.264 36.435 o
2 1 6 394.949 453.188 5.451 1.535 o
2 1 7 181.927 208.254 2.677 5.802 o
2 1 8 387.646 428.695 3.636 1.694 o
2 1 9 326.414 343.630 3.823 2.314 o
2 1 10 42.855 41.952 1.200 47.691 o
2 1 11 87.222 81.301 1.553 19.553 o
2 1 12 149.692 148.375 2.397 8.459 o
2 1 13 6.112 5.745 0.766 332.842 o
2 1 14 73.211 78.789 2.564 19.805 o
2 1 15 52.415 47.324 1.857 34.420 o
2 1 16 91.955 92.826 2.552 15.693 o
2 1 17 16.303 13.760 1.364 114.450 o
2 1 18 55.744 56.057 2.810 25.172 o
2 1 19 47.656 56.341 2.283 31.305 o
2 1 20 91.323 108.231 3.303 13.314 o
2 1 21 7.693 4.168 1.881 122.062 o
2 1 22 11.299 18.342 2.859 53.426 o
2 2 0 974.275 1007.610 8.777 0.323 o
2 2 1 905.058 912.027 6.414 0.383 o
2 2 2 185.385 186.957 2.101 6.202 o
2 2 3 612.313 651.754 6.023 0.752 o
2 2 4 196.010 205.397 2.025 5.592 o
2 2 5 318.687 359.260 4.839 2.236 o
2 2 6 270.482 261.696 4.376 3.191 o
2 2 7 467.477 482.756 4.738 1.252 o
2 2 8 109.974 111.610 1.635 13.668 o
2 2 9 141.151 142.213 2.493 9.059 o
2 2 10 160.642 164.845 2.993 7.214 o
2 2 11 153.050 162.600 1.978 8.119 o
2 2 12 81.206 80.507 1.822 20.252 o
2 2 13 144.629 138.744 4.304 7.545 o
2 2 14 48.928 45.010 1.463 39.971 o
2 2 15 186.094 170.945 3.738 5.848 o
2 2 16 104.387 109.091 2.770 12.906 o
2 2 17 3.425 3.608 1.081 319.758 o
2 2 18 46.468 47.244 2.629 30.683 o
2 2 19 3.964 4.114 1.474 199.657 o
2 2 20 12.981 15.347 1.599 108.194 o
2 2 21 35.046 38.644 2.925 33.721 o
2 3 0 184.237 190.481 2.339 6.114 o
2 3 1 314.877 307.768 2.552 2.649 o
2 3 2 78.174 79.721 0.963 22.938 o
2 3 3 280.711 274.062 2.871 3.177 o
2 3 4 692.236 727.082 6.009 0.610 o
2 3 5 958.916 934.278 8.488 0.345 o
2 3 6 23.013 21.416 0.617 108.691 o
2 3 7 1179.050 1198.870 5.565 0.234 o
2 3 8 42.480 42.103 0.776 51.450 o
2 3 9 23.747 23.719 0.730 99.840 o
2 3 10 157.098 156.841 2.268 7.926 o
2 3 11 118.660 119.193 2.146 11.861 o
2 3 12 230.467 224.915 2.941 4.340 o
2 3 13 22.457 19.314 0.812 108.678 o
2 3 14 33.285 27.578 1.307 64.110 o
2 3 15 91.340 93.175 2.200 16.489 o
2 3 16 89.702 84.636 2.196 17.415 o
2 3 17 44.209 45.303 1.752 40.232 o
2 3 18 97.790 96.096 5.125 9.866 o
2 3 19 39.673 37.458 2.468 37.190 o
2 3 20 0.185 1.683 1.343 305.065 o
2 3 21 46.453 52.422 3.123 26.046 o
2 4 0 345.678 369.627 3.104 2.124 o
2 4 1 694.723 708.405 5.991 0.617 o
2 4 2 94.577 93.071 1.309 17.513 o
2 4 3 787.286 808.306 7.586 0.482 o
2 4 4 432.659 408.485 4.769 1.500 o
2 4 5 759.652 768.669 7.178 0.521 o
2 4 6 124.939 119.435 1.474 11.853 o
2 4 7 41.032 38.072 1.011 52.936 o
2 4 8 26.965 24.214 0.791 89.090 o
2 4 9 201.688 203.351 3.155 5.177 o
2 4 10 265.499 265.419 2.644 3.459 o
2 4 11 64.668 61.473 1.219 29.527 o
2 4 12 147.533 151.210 2.877 8.200 o
2 4 13 276.652 267.990 4.308 3.091 o
2 4 14 100.807 94.119 2.314 14.908 o
2 4 15 187.532 182.134 3.124 5.881 o
2 4 16 6.964 5.905 1.250 204.973 o
2 4 17 7.665 7.389 1.047 225.705 o
2 4 18 19.309 22.027 3.204 40.056 o
2 4 19 44.867 51.544 2.962 27.816 o
2 4 20 43.335 45.044 2.377 34.661 o
2 5 0 220.454 227.037 4.022 4.276 o
2 5 1 104.988 114.090 2.079 13.574 o
2 5 2 197.550 204.099 2.089 5.552 o
2 5 3 154.552 149.892 2.450 8.134 o
2 5 4 68.150 70.535 2.575 21.635 o
2 5 5 44.858 49.166 1.530 40.660 o
2 5 6 24.598 18.598 0.717 105.508 o
2 5 7 186.233 178.069 3.009 6.027 o
2 5 8 19.788 17.210 0.801 123.348 o
2 5 9 19.737 18.780 0.783 120.973 o
2 5 10 14.374 11.380 0.691 179.678 o
2 5 11 60.378 56.649 1.514 30.951 o
2 5 12 161.832 162.977 3.013 7.193 o
2 5 13 18.778 18.212 1.453 95.660 o
2 5 14 64.069 58.639 1.693 28.318 o
2 5 15 4.343 6.507 0.965 306.384 o
2 5 16 8.558 8.805 2.050 99.162 o
2 5 17 27.942 27.670 1.781 61.045 o
2 5 18 38.321 38.658 2.509 37.083 o
2 5 19 4.224 6.898 1.171 248.237 o
2 6 0 60.684 64.644 1.216 30.492 o
2 6 1 53.474 53.265 1.311 36.042 o
2 6 2 226.696 232.399 3.559 4.216 o
2 6 3 242.567 229.766 2.934 4.069 o
2 6 4 284.079 282.302 4.844 2.859 o
2 6 5 246.790 239.679 3.225 3.864 o
2 6 6 205.267 191.064 3.804 5.041 o
2 6 7 94.038 97.915 2.146 15.860 o
2 6 8 11.466 12.588 0.900 180.758 o
2 6 9 43.311 41.576 1.369 45.867 o
2 6 10 445.816 440.764 7.358 1.295 o
2 6 11 265.213 262.187 3.346 3.402 o
2 6 12 110.373 105.300 2.323 13.141 o
2 6 13 9.050 7.701 1.296 172.682 o
2 6 14 1.676 1.859 1.279 299.744 o
2 6 15 11.638 8.870 1.416 140.273 o
2 6 16 31.566 28.077 1.525 61.845 o
2 6 17 36.361 35.255 1.801 48.724 o
2 6 18 95.653 106.592 3.232 13.101 o
2 7 0 174.205 163.670 2.322 6.983 o
2 7 1 82.441 76.746 1.649 20.819 o
2 7 2 46.027 44.203 1.673 40.202 o
2 7 3 39.788 41.971 1.497 47.140 o
2 7 4 66.240 64.971 1.892 25.703 o
2 7 5 39.149 43.328 1.545 46.572 o
2 7 6 71.052 82.235 2.090 21.485 o
2 7 7 53.320 51.353 1.716 34.048 o
2 7 8 8.468 10.341 1.041 201.507 o
2 7 9 56.297 56.889 2.312 27.929 o
2 7 10 30.355 28.439 2.455 45.231 o
2 7 11 6.819 5.523 1.003 259.495 o
2 7 12 52.567 51.884 2.055 31.907 o
2 7 13 11.623 12.362 1.479 126.885 o
2 7 14 27.669 23.677 1.694 65.939 o
2 7 15 36.477 36.280 2.467 39.136 o
2 7 16 59.160 61.099 2.670 24.430 o
2 8 0 0.354 0.242 0.752 943.933 o
2 8 1 48.202 49.316 1.668 37.509 o
2 8 2 183.513 174.043 3.216 6.100 o
2 8 3 224.780 225.483 4.549 4.078 o
2 8 4 38.716 34.518 1.931 45.391 o
2 8 5 140.897 142.460 2.824 8.828 o
2 8 6 287.374 292.412 6.247 2.586 o
2 8 7 52.431 50.029 1.826 34.007 o
2 8 8 5.156 4.583 1.449 191.918 o
2 8 9 59.368 63.515 2.100 27.071 o
2 8 10 189.659 183.409 3.800 5.542 o
2 8 11 177.159 186.912 3.764 5.865 o
2 8 12 29.446 32.922 1.847 55.232 o
2 8 13 1.564 1.026 1.124 386.319 o
2 8 14 10.821 12.474 1.818 104.331 o
2 9 0 84.927 82.436 3.408 15.188 o
2 9 1 1.952 2.276 1.046 396.147 o
2 9 2 71.594 73.408 2.260 21.770 o
2 9 3 71.170 72.609 2.206 22.154 o
2 9 4 22.736 26.889 1.722 69.864 o
2 9 5 35.673 37.328 1.734 49.403 o
2 9 6 13.618 12.843 1.252 135.008 o
2 9 7 2.383 2.167 0.938 445.738 o
2 9 8 38.428 41.650 1.944 42.970 o
2 9 9 9.801 10.888 1.447 141.350 o
2 9 10 9.896 10.947 1.757 113.786 o
2 9 11 55.148 57.322 2.429 27.504 o
2 10 0 147.839 155.727 12.332 2.720 o
2 10 1 17.803 18.355 5.216 18.966 o
2 10 2 25.659 28.534 2.395 49.634 o
2 10 3 31.705 31.619 1.946 51.897 o
2 10 4 8.060 7.107 1.437 162.992 o
2 10 5 54.182 51.077 2.388 29.120 o
2 10 6 87.662 85.058 3.279 15.038 o
3 0 1 1269.150 1359.940 7.520 0.195 o
3 0 2 140.425 183.659 1.408 8.456 o
3 0 3 39.821 27.102 1.418 54.884 o
3 0 4 171.927 181.625 4.386 5.803 o
3 0 5 321.419 351.293 7.027 2.043 o
3 0 6 226.764 267.622 4.867 3.640 o
3 0 7 158.252 165.586 2.532 7.536 o
3 0 8 354.739 403.747 6.335 1.777 o
3 0 9 41.833 36.895 1.780 44.235 o
3 0 10 265.374 289.236 4.130 3.123 o
3 0 11 14.583 8.561 1.089 154.922 o
3 0 12 83.929 69.396 1.715 21.140 o
3 0 13 255.624 232.461 5.649 3.321 o
3 0 14 163.058 145.960 3.163 7.417 o
3 0 15 30.902 22.574 1.332 70.710 o
3 0 16 105.688 102.376 2.490 13.557 o
3 0 17 44.992 42.391 1.977 38.429 o
3 0 18 3.529 7.219 1.271 231.595 o
3 0 19 29.664 26.097 2.217 50.943 o
3 0 20 18.313 17.724 1.851 80.099 o
3 0 21 2.188 3.113 1.246 290.163 o
3 1 0 8.273 13.409 0.557 250.946 o
3 1 1 56.856 57.684 1.388 32.879 o
3 1 2 118.570 128.299 1.892 11.699 o
3 1 3 307.136 336.055 2.559 2.589 o
3 1 4 162.050 188.568 1.725 7.176 o
3 1 5 141.110 137.876 1.914 9.573 o
3 1 6 147.844 170.994 3.583 7.272 o
3 1 7 19.258 12.514 0.662 143.670 o
3 1 8 56.923 60.908 1.643 30.832 o
3 1 9 140.213 143.556 3.133 8.599 o
3 1 10 82.637 78.421 2.013 19.680 o
3 1 11 63.886 60.001 1.810 27.602 o
3 1 12 201.067 217.183 4.288 4.685 o
3 1 13 118.731 113.029 2.850 11.321 o
3 1 14 210.476 188.668 5.051 4.527 o
3 1 15 9.791 7.453 1.162 185.699 o
3 1 16 13.282 14.875 1.410 120.504 o
3 1 17 26.600 23.853 2.298 52.783 o
3 1 18 0.725 0.850 1.171 389.034 o
3 1 19 88.369 87.565 3.050 15.365 o
3 1 20 21.366 19.703 2.394 57.014 o
3 1 21 15.203 13.463 2.675 57.534 o
3 2 0 158.873 176.777 2.862 7.106 o
3 2 1 169.104 206.096 2.163 6.420 o
3 2 2 399.375 405.654 3.829 1.686 o
3 2 3 269.710 290.056 3.918 3.095 o
3 2 4 51.067 55.575 0.947 38.693 o
3 2 5 283.464 288.626 2.652 3.076 o
3 2 6 11.714 15.288 0.657 188.482 o
3 2 7 57.660 49.149 1.081 36.121 o
3 2 8 82.756 78.897 1.960 19.747 o
3 2 9 440.578 424.380 4.117 1.460 o
3 2 10 66.388 63.847 1.551 27.227 o
3 2 11 123.457 119.883 2.650 10.898 o
3 2 12 115.095 95.850 2.264 13.222 o
3 2 13 38.355 31.166 1.764 49.305 o
3 2 14 58.690 53.627 3.057 23.309 o
3 2 15 57.570 52.429 2.921 24.507 o
3 2 16 44.541 48.794 2.385 33.251 o
3 2 17 126.244 128.857 3.076 9.926 o
3 2 18 20.891 21.458 1.554 83.093 o
3 2 19 3.564 3.093 1.203 280.134 o
3 2 20 14.380 10.732 1.449 121.484 o
3 3 0 388.731 392.909 2.900 1.803 o
3 3 1 182.168 191.818 3.406 5.790 o
3 3 2 94.357 91.903 1.908 16.689 o
3 3 3 189.085 184.000 1.807 6.201 o
3 3 4 198.673 207.839 2.490 5.375 o
3 3 5 214.257 223.223 1.957 4.884 o
3 3 6 37.950 39.478 1.235 52.918 o
3 3 7 73.497 67.369 2.002 22.967 o
3 3 8 71.613 67.575 1.548 25.018 o
3 3 9 115.029 108.329 1.583 13.334 o
3 3 10 147.170 133.611 2.678 8.829 o
3 3 11 19.343 19.074 0.912 116.736 o
3 3 12 42.203 39.562 2.144 39.002 o
3 3 13 100.842 111.933 2.946 12.833 o
3 3 14 45.710 43.710 2.052 36.969 o
3 3 15 45.928 47.017 1.920 37.217 o
3 3 16 26.406 25.092 1.727 65.852 o
3 3 17 1.569 3.932 1.121 345.026 o
3 3 18 34.568 35.890 1.999 46.962 o
3 3 19 19.000 25.360 1.868 72.077 o
3 3 20 22.827 24.286 1.775 70.096 o
3 4 0 72.044 69.156 1.049 26.075 o
3 4 1 46.713 45.949 0.867 45.467 o
3 4 2 10.678 9.562 0.458 254.206 o
3 4 3 131.502 129.359 1.679 10.725 o
3 4 4 54.809 58.150 0.964 35.762 o
3 4 5 72.358 73.520 1.427 24.317 o
3 4 6 148.552 149.127 2.015 8.712 o
3 4 7 625.317 603.420 7.489 0.749 o
3 4 8 82.589 83.560 1.966 19.309 o
3 4 9 315.820 304.215 4.929 2.460 o
3 4 10 108.880 102.319 2.140 13.716 o
3 4 11 5.316 5.330 1.029 280.157 o
3 4 12 13.006 8.887 0.961 177.075 o
3 4 13 56.153 56.795 1.815 31.008 o
3 4 14 81.453 78.416 2.329 19.033 o
3 4 15 19.860 19.413 1.620 84.754 o
3 4 16 11.501 14.173 1.329 135.748 o
3 4 17 50.693 50.448 2.250 31.518 o
3 4 18 6.887 5.763 1.226 210.894 o
3 4 19 23.578 27.103 1.805 66.249 o
3 5 0 145.826 123.615 1.469 9.983 o
3 5 1 11.385 11.350 0.473 229.262 o
3 5 2 132.987 124.333 2.337 10.307 o
3 5 3 112.088 105.483 1.898 13.485 o
3 5 4 182.017 187.240 1.964 6.352 o
3 5 5 34.129 31.945 0.926 65.968 o
3 5 6 494.977 495.368 5.905 1.128 o
3 5 7 432.732 414.884 3.476 1.528 o
3 5 8 546.401 533.172 10.422 0.862 o
3 5 9 290.750 283.600 5.740 2.667 o
3 5 10 92.892 91.639 1.994 16.776 o
3 5 11 3.761 4.508 0.939 355.049 o
3 5 12 11.130 12.664 1.116 161.415 o
3 5 13 18.747 19.434 1.283 101.757 o
3 5 14 6.551 8.428 1.895 117.448 o
3 5 15 4.767 3.807 1.344 220.473 o
3 5 16 12.778 9.815 1.467 128.359 o
3 5 17 8.612 9.853 1.233 176.083 o
3 5 18 17.057 21.081 1.911 77.034 o
3 6 0 120.057 101.342 5.469 8.170 o
3 6 1 49.075 51.706 1.476 37.807 o
3 6 2 341.841 324.834 3.461 2.292 o
3 6 3 91.019 94.091 2.048 16.771 o
3 6 4 148.394 141.064 1.986 8.972 o
3 6 5 24.267 22.349 1.137 88.847 o
3 6 6 75.975 69.543 1.798 22.765 o
3 6 7 179.508 173.216 2.363 6.576 o
3 6 8 15.432 12.093 0.853 157.149 o
3 6 9 146.189 144.397 2.279 8.836 o
3 6 10 84.543 80.565 1.957 19.244 o
3 6 11 34.465 33.061 1.332 58.780 o
3 6 12 97.792 97.094 2.147 15.398 o
3 6 13 41.339 41.228 1.540 45.748 o
3 6 14 16.835 18.640 1.346 105.645 o
3 6 15 0.320 1.209 0.892 646.516 o
3 6 16 20.397 24.801 1.504 82.525 o
3 7 0 99.794 100.344 2.201 14.832 o
3 7 1 3.335 3.499 0.926 389.525 o
3 7 2 74.432 76.131 1.905 22.003 o
3 7 3 73.758 71.989 1.920 22.615 o
3 7 4 113.779 106.222 4.205 10.071 o
3 7 5 113.497 106.028 2.340 12.760 o
3 7 6 128.936 123.428 2.513 10.483 o
3 7 7 74.560 73.325 2.240 21.195 o
3 7 8 245.872 234.752 3.202 3.924 o
3 7 9 225.504 232.984 3.260 4.296 o
3 7 10 69.291 68.709 2.223 23.006 o
3 7 11 86.416 87.703 2.893 16.001 o
3 7 12 22.091 22.037 1.357 86.999 o
3 7 13 2.030 2.558 0.917 466.688 o
3 7 14 5.196 3.296 1.069 289.746 o
3 7 15 1.628 -0.260 2.035 135.677 o
3 8 0 19.342 19.097 1.620 86.139 o
3 8 1 25.161 32.756 2.164 52.996 o
3 8 2 74.944 69.555 2.003 22.341 o
3 8 3 17.161 16.933 1.209 114.611 o
3 8 4 45.017 41.203 1.712 41.398 o
3 8 5 76.275 71.432 2.104 21.478 o
3 8 6 3.072 3.930 1.175 290.406 o
3 8 7 13.898 11.741 1.137 145.511 o
3 8 8 41.735 39.924 1.781 43.247 o
3 8 9 12.319 15.449 1.711 102.935 o
3 8 10 21.724 24.020 1.616 77.033 o
3 8 11 6.661 7.113 1.202 210.486 o
3 8 12 21.257 21.878 1.826 72.679 o
3 9 0 9.314 12.696 1.800 109.665 o
3 9 1 2.232 1.387 1.343 270.948 o
3 9 2 16.781 16.175 2.380 63.951 o
3 9 3 16.155 12.776 1.585 103.421 o
3 9 4 37.968 30.983 1.735 50.138 o
3 9 5 107.121 103.424 2.789 12.886 o
3 9 6 22.318 17.812 1.391 90.047 o
3 9 7 16.127 14.071 1.318 117.357 o
3 9 8 64.879 53.120 2.249 26.197 o
3 9 9 74.182 80.980 2.680 19.037 o
4 0 0 31.481 32.316 1.551 58.944 o
4 0 1 130.210 147.014 4.644 7.676 o
4 0 2 1.406 0.791 0.599 1005.290 o
4 0 3 0.370 0.339 0.264 4284.460 o
4 0 4 316.626 312.345 4.972 2.416 o
4 0 5 342.392 344.206 3.418 2.219 o
4 0 6 41.326 36.209 1.089 52.791 o
4 0 7 452.690 456.581 5.853 1.306 o
4 0 8 74.026 70.100 1.592 23.840 o
4 0 9 281.285 262.092 3.180 3.212 o
4 0 10 48.306 49.774 1.518 38.493 o
4 0 11 77.551 84.782 1.990 20.122 o
4 0 12 433.058 436.276 4.911 1.440 o
4 0 13 8.030 6.945 0.946 242.546 o
4 0 14 99.213 104.289 2.442 14.261 o
4 0 15 5.098 5.186 0.917 319.265 o
4 0 16 16.361 18.649 1.296 109.751 o
4 0 17 92.743 88.276 2.522 15.962 o
4 0 18 7.772 7.077 1.093 218.004 o
4 0 19 76.061 83.111 2.723 18.387 o
4 1 0 220.604 236.883 3.886 4.214 o
4 1 1 19.688 22.009 1.662 80.937 o
4 1 2 176.318 191.781 3.316 6.006 o
4 1 3 262.252 269.670 4.139 3.279 o
4 1 4 76.454 75.169 2.050 21.199 o
4 1 5 40.585 36.260 1.488 48.955 o
4 1 6 10.997 10.098 0.841 203.054 o
4 1 7 159.554 163.735 2.317 7.621 o
4 1 8 399.122 391.427 6.175 1.611 o
4 1 9 28.270 28.718 0.977 77.562 o
4 1 10 254.683 249.701 3.331 3.644 o
4 1 11 60.457 48.943 1.644 31.844 o
4 1 12 15.852 14.644 1.251 121.466 o
4 1 13 32.743 28.141 1.447 61.846 o
4 1 14 5.275 4.868 0.968 303.093 o
4 1 15 11.950 13.914 1.353 132.299 o
4 1 16 10.245 8.838 1.200 171.843 o
4 1 17 28.875 22.698 1.525 69.149 o
4 1 18 91.458 82.976 2.611 16.315 o
4 1 19 29.244 28.305 1.789 59.014 o
4 2 0 6.753 8.195 0.642 317.385 o
4 2 1 73.335 72.492 2.481 20.695 o
4 2 2 161.414 168.580 4.075 6.505 o
4 2 3 42.043 42.358 1.238 47.851 o
4 2 4 147.986 138.663 4.204 7.489 o
4 2 5 372.219 351.640 5.869 1.853 o
4 2 6 149.869 141.433 3.126 8.159 o
4 2 7 163.066 154.259 2.213 7.725 o
4 2 8 55.497 56.622 1.460 33.367 o
4 2 9 345.068 334.979 3.989 2.198 o
4 2 10 41.052 40.780 1.565 45.865 o
4 2 11 98.196 95.442 2.335 15.120 o
4 2 12 148.078 140.780 3.117 8.272 o
4 2 13 95.883 83.678 2.489 15.917 o
4 2 14 64.482 67.977 2.349 23.769 o
4 2 15 28.358 32.032 1.703 59.714 o
4 2 16 2.275 1.559 1.190 326.781 o
4 2 17 2.052 0.544 1.465 241.689 o
4 2 18 2.564 0.266 1.095 382.314 o
4 2 19 9.603 11.300 1.573 129.486 o
4 3 0 6.686 8.996 0.837 268.993 o
4 3 1 54.674 51.484 1.519 34.639 o
4 3 2 12.362 11.883 0.782 187.344 o
4 3 3 95.999 95.096 1.635 16.642 o
4 3 4 29.629 25.168 0.742 82.808 o
4 3 5 95.477 91.224 1.182 17.683 o
4 3 6 206.102 203.325 3.326 5.019 o
4 3 7 534.560 525.285 7.099 0.974 o
4 3 8 4.085 5.767 0.736 406.793 o
4 3 9 72.663 72.120 1.960 22.730 o
4 3 10 39.292 34.221 1.475 51.154 o
4 3 11 111.075 106.473 2.576 12.661 o
4 3 12 7.397 5.413 0.971 258.376 o
4 3 13 2.204 3.124 0.919 444.793 o
4 3 14 1.305 2.241 0.983 463.095 o
4 3 15 5.214 8.413 1.207 218.376 o
4 3 16 14.674 14.065 1.423 115.969 o
4 3 17 28.407 31.608 1.844 57.006 o
4 3 18 8.898 7.899 1.398 160.063 o
4 4 0 11.996 13.793 1.071 156.383 o
4 4 1 62.442 49.886 2.057 28.546 o
4 4 2 129.766 116.175 2.339 10.860 o
4 4 3 230.763 229.237 4.752 3.897 o
4 4 4 274.736 260.673 2.588 3.370 o
4 4 5 24.057 27.060 0.755 93.660 o
4 4 6 30.830 28.179 1.078 71.547 o
4 4 7 293.517 268.177 4.165 2.921 o
4 4 8 54.635 50.057 2.054 31.443 o
4 4 9 112.738 112.423 3.915 10.355 o
4 4 10 41.948 41.590 1.705 43.371 o
4 4 11 49.383 43.267 1.715 38.149 o
4 4 12 26.639 26.474 1.461 71.269 o
4 4 13 25.767 25.375 1.508 72.313 o
4 4 14 43.253 47.947 1.956 38.064 o
4 4 15 1.303 4.005 1.573 203.697 o
4 4 16 5.500 6.910 1.191 226.962 o
4 4 17 0.661 2.916 1.207 341.724 o
4 5 0 106.909 95.187 2.056 14.489 o
4 5 1 206.950 190.134 3.180 5.205 o
4 5 2 10.489 9.672 0.940 198.254 o
4 5 3 34.372 34.057 1.107 61.649 o
4 5 4 42.725 36.590 1.286 49.244 o
4 5 5 121.098 117.703 2.193 11.662 o
4 5 6 161.329 150.652 3.231 7.351 o
4 5 7 36.703 33.821 1.522 53.132 o
4 5 8 38.702 36.315 1.490 50.548 o
4 5 9 45.886 43.262 1.639 40.897 o
4 5 10 3.730 3.949 1.268 251.404 o
4 5 11 153.828 140.677 2.890 8.140 o
4 5 12 10.687 9.975 1.157 169.506 o
4 5 13 39.539 41.926 2.572 35.056 o
4 5 14 3.059 4.501 1.116 305.414 o
4 5 15 26.901 29.948 1.755 61.521 o
4 5 16 7.998 10.418 1.456 151.163 o
4 6 0 6.661 7.892 1.128 219.747 o
4 6 1 54.299 47.273 1.960 32.824 o
4 6 2 94.191 91.251 2.163 16.285 o
4 6 3 16.616 15.955 0.860 138.526 o
4 6 4 49.942 47.974 1.372 39.133 o
4 6 5 61.034 54.982 1.543 30.882 o
4 6 6 4.984 6.957 0.774 344.449 o
4 6 7 186.322 173.400 3.907 5.732 o
4 6 8 9.750 11.407 0.900 201.984 o
4 6 9 96.570 92.578 2.052 16.049 o
4 6 10 17.932 16.440 1.099 118.483 o
4 6 11 75.777 75.445 3.033 18.058 o
4 6 12 72.377 71.561 2.428 21.185 o
4 6 13 27.642 25.858 1.600 66.811 o
4 6 14 2.528 2.227 0.905 458.709 o
4 6 15 42.706 43.966 3.302 26.793 o
4 7 0 3.483 4.101 1.014 338.261 o
4 7 1 32.800 29.599 1.992 51.024 o
4 7 2 90.885 96.521 3.179 14.237 o
4 7 3 12.921 12.177 1.066 156.043 o
4 7 4 21.224 20.847 1.621 80.621 o
4 7 5 17.294 16.396 1.276 111.440 o
4 7 6 6.170 6.607 0.834 302.683 o
4 7 7 76.945 73.289 2.175 20.899 o
4 7 8 4.971 3.575 1.096 283.417 o
4 7 9 39.162 39.044 1.755 45.688 o
4 7 10 40.180 42.442 1.835 42.835 o
4 7 11 54.972 49.907 2.026 31.532 o
4 7 12 5.634 5.981 1.223 224.211 o
4 8 0 15.743 16.810 2.041 77.475 o
4 8 1 14.230 13.893 2.044 82.425 o
4 8 2 49.359 45.858 3.227 25.396 o
4 8 3 49.754 52.093 2.493 29.729 o
4 8 4 15.225 13.764 2.204 73.897 o
4 8 5 31.321 32.191 2.068 49.833 o
4 8 6 6.373 6.078 1.358 191.043 o
4 8 7 5.330 4.789 1.486 183.261 o
4 8 8 73.539 77.239 3.256 17.514 o
4 8 9 2.701 2.753 2.125 117.136 o
4 8 10 15.359 9.651 4.301 27.676 o
4 9 0 1.434 1.457 1.907 150.824 o
4 9 1 11.088 10.887 2.590 65.726 o
4 9 2 7.319 4.120 1.556 161.188 o
4 9 3 8.342 12.619 1.895 105.686 o
4 9 4 6.765 8.617 1.901 115.910 o
5 0 1 12.565 12.231 1.505 121.441 o
5 0 2 75.870 72.160 2.386 20.542 o
5 0 3 1.755 1.760 0.844 562.895 o
5 0 4 38.401 36.285 1.357 52.551 o
5 0 5 210.484 221.181 3.596 4.643 o
5 0 6 17.202 14.851 1.342 110.788 o
5 0 7 2.198 1.718 0.486 942.305 o
5 0 8 139.036 146.497 4.057 7.826 o
5 0 9 132.553 122.593 3.750 9.033 o
5 0 10 76.712 83.144 2.454 19.101 o
5 0 11 0.208 -1.076 0.755 989.585 o
5 0 12 12.903 12.574 1.059 155.561 o
5 0 13 41.286 43.947 1.657 43.540 o
5 0 14 2.146 3.488 1.213 299.400 o
5 0 15 0.162 -0.021 1.264 364.884 o
5 0 16 14.229 15.481 1.649 101.326 o
5 0 17 3.387 0.059 1.676 181.753 o
5 1 0 157.256 157.876 4.088 6.835 o
5 1 1 30.650 28.578 1.614 60.873 o
5 1 2 11.676 11.657 1.220 151.071 o
5 1 3 145.644 134.932 3.202 8.485 o
5 1 4 337.807 351.641 5.000 2.119 o
5 1 5 288.935 268.547 12.318 1.771 o
5 1 6 169.787 156.425 3.380 6.812 o
5 1 7 261.666 247.759 5.551 3.177 o
5 1 8 41.580 39.437 1.281 49.059 o
5 1 9 109.047 101.171 2.108 13.807 o
5 1 10 185.378 178.847 2.920 6.075 o
5 1 11 36.311 42.060 3.782 24.732 o
5 1 12 62.414 53.531 3.937 18.217 o
5 1 13 105.501 107.912 3.317 11.984 o
5 1 14 25.239 26.713 1.946 60.827 o
5 1 15 17.581 21.198 2.459 58.119 o
5 1 16 32.981 33.785 2.181 46.095 o
5 1 17 4.340 5.356 1.398 205.497 o
5 2 0 2.618 1.529 0.643 697.085 o
5 2 1 140.724 135.715 2.899 8.974 o
5 2 2 77.110 82.884 1.914 20.620 o
5 2 3 150.908 151.064 6.157 5.725 o
5 2 4 8.766 7.517 1.147 196.730 o
5 2 5 5.883 3.423 0.731 386.102 o
5 2 6 75.245 78.272 2.051 21.119 o
5 2 7 186.271 174.946 2.690 6.193 o
5 2 8 15.864 12.900 0.957 144.822 o
5 2 9 92.709 90.942 2.185 16.483 o
5 2 10 53.579 56.925 2.232 29.356 o
5 2 11 27.766 28.024 1.483 67.868 o
5 2 12 3.622 4.758 0.969 343.244 o
5 2 13 37.899 36.534 1.772 47.392 o
5 2 14 65.554 65.828 2.825 21.626 o
5 2 15 34.121 36.023 2.298 42.849 o
5 2 16 1.876 3.167 1.833 155.219 o
5 3 0 80.564 70.588 2.682 18.821 o
5 3 1 58.729 53.080 2.136 28.819 o
5 3 2 56.565 57.423 2.234 28.225 o
5 3 3 272.000 265.252 8.364 2.479 o
5 3 4 50.315 48.457 3.617 22.331 o
5 3 5 314.486 307.568 5.971 2.346 o
5 3 6 71.229 70.263 3.447 17.701 o
5 3 7 0.760 -0.084 1.023 516.162 o
5 3 8 3.167 4.092 1.316 245.208 o
5 3 9 302.530 310.894 7.559 2.228 o
5 3 10 48.959 48.811 2.743 28.656 o
5 3 11 7.646 6.899 1.385 173.548 o
5 3 12 7.648 11.398 2.006 101.242 o
5 3 13 59.981 60.232 2.910 23.053 o
5 3 14 3.991 5.455 1.521 185.053 o
5 3 15 4.911 7.603 1.559 164.923 o
5 3 16 56.702 61.578 3.724 19.453 o
5 4 0 18.605 19.595 1.908 75.793 o
5 4 1 81.299 73.927 2.457 19.096 o
5 4 2 75.812 74.256 3.617 16.210 o
5 4 3 118.702 118.567 3.453 10.359 o
5 4 4 32.743 29.168 1.794 54.821 o
5 4 5 11.363 8.849 1.663 119.770 o
5 4 6 62.909 60.310 4.643 14.961 o
5 4 7 92.956 88.983 2.996 14.838 o
5 4 8 43.042 48.057 2.339 34.479 o
5 4 9 15.235 12.490 1.455 114.739 o
5 4 10 21.050 23.726 1.921 68.631 o
5 4 11 22.753 21.386 1.879 69.174 o
5 4 12 3.404 2.275 1.348 245.758 o
5 4 13 103.074 113.030 3.709 11.340 o
5 4 14 4.014 2.778 1.346 235.022 o
5 4 15 21.813 21.743 2.080 64.180 o
5 5 0 33.246 26.724 1.333 64.253 o
5 5 1 9.563 6.267 1.185 189.532 o
5 5 2 23.380 22.916 1.403 81.829 o
5 5 3 29.576 28.878 1.905 55.979 o
5 5 4 18.246 17.185 1.561 93.336 o
5 5 5 13.133 12.264 1.512 118.721 o
5 5 6 2.006 3.836 1.214 298.545 o
5 5 7 21.809 18.591 1.685 79.328 o
5 5 8 23.226 22.711 1.828 69.093 o
5 5 9 45.745 50.637 2.486 31.520 o
5 5 10 3.137 5.170 1.571 183.904 o
5 5 11 6.945 6.232 1.438 173.338 o
5 5 12 12.081 10.714 1.840 101.888 o
5 5 13 4.771 6.511 1.766 141.448 o
5 6 0 3.305 1.905 1.033 365.614 o
5 6 1 32.622 31.043 1.753 54.749 o
5 6 2 1.613 1.290 1.162 360.314 o
5 6 3 15.794 18.147 1.525 100.183 o
5 6 4 4.963 5.630 1.111 261.688 o
5 6 5 32.141 30.376 1.746 55.692 o
5 6 6 37.842 38.830 2.038 43.106 o
5 6 7 34.140 35.629 1.926 48.509 o
5 6 8 49.621 49.126 2.318 31.675 o
5 6 9 33.814 32.879 1.853 51.087 o
5 6 10 16.777 21.350 2.086 70.766 o
5 6 11 40.796 37.822 2.060 41.279 o
5 6 12 27.608 29.024 3.722 28.907 o
5 7 0 10.153 14.538 6.240 14.274 o
5 7 1 18.028 15.024 2.126 72.021 o
5 7 2 36.666 33.179 2.437 40.264 o
5 7 3 12.965 15.733 1.485 115.031 o
5 7 4 0.268 0.377 1.215 384.505 o
5 7 5 9.348 6.177 1.177 193.055 o
5 7 6 6.531 6.404 1.361 187.733 o
5 7 7 15.987 20.859 2.003 75.392 o
5 7 8 53.576 49.212 2.566 28.398 o
5 7 9 8.980 10.510 1.668 125.145 o
5 8 0 27.050 30.119 3.105 36.434 o
5 8 1 14.185 15.677 3.008 48.517 o
5 8 2 5.252 2.861 1.641 165.592 o
5 8 3 31.066 36.536 3.083 33.829 o
5 8 4 34.830 41.033 3.156 30.891 o
6 0 0 192.261 180.027 5.796 4.679 o
6 0 1 330.347 332.983 5.432 2.196 o
6 0 2 17.444 19.166 1.733 85.283 o
6 0 3 89.187 84.380 2.476 16.866 o
6 0 4 1.128 0.434 1.252 339.717 o
6 0 5 5.144 4.737 1.225 237.639 o
6 0 6 5.863 5.083 1.850 130.326 o
6 0 7 5.492 6.673 1.200 226.556 o
6 0 8 12.986 12.196 1.426 125.796 o
6 0 9 22.994 21.373 1.810 70.936 o
6 0 10 9.290 4.626 1.644 138.693 o
6 0 11 158.357 183.963 4.588 6.060 o
6 0 12 0.269 0.816 1.749 187.749 o
6 0 13 20.508 24.006 1.971 67.638 o
6 0 14 7.067 12.632 1.720 123.757 o
6 1 0 62.301 59.309 2.508 24.697 o
6 1 1 93.704 93.681 3.974 12.400 o
6 1 2 24.554 23.691 1.515 75.507 o
6 1 3 45.801 51.137 2.343 32.609 o
6 1 4 34.888 31.141 1.944 49.439 o
6 1 5 38.787 37.193 2.530 36.966 o
6 1 6 103.082 105.625 3.358 12.227 o
6 1 7 3.822 4.861 1.220 256.403 o
6 1 8 63.174 64.992 3.035 21.241 o
6 1 9 21.116 25.251 3.011 41.792 o
6 1 10 4.921 6.571 1.509 175.793 o
6 1 11 16.774 20.236 1.825 81.677 o
6 1 12 3.255 2.037 2.272 103.308 o
6 1 13 23.880 27.628 2.117 57.679 o
6 1 14 21.138 17.071 2.181 64.761 o
6 2 0 29.001 25.843 1.812 60.181 o
6 2 1 45.511 41.498 1.865 39.493 o
6 2 2 6.209 4.121 1.219 229.257 o
6 2 3 90.275 100.210 3.370 13.692 o
6 2 4 284.733 274.542 5.005 2.870 o
6 2 5 17.697 15.924 1.629 92.968 o
6 2 6 7.279 9.467 1.399 165.409 o
6 2 7 50.645 51.040 2.666 28.338 o
6 2 8 3.434 1.700 1.228 286.603 o
6 2 9 12.224 14.941 1.610 110.479 o
6 2 10 172.282 177.231 4.763 5.663 o
6 2 11 38.052 33.459 2.216 42.344 o
6 2 12 19.506 18.307 1.815 78.885 o
6 2 13 11.274 9.930 1.638 120.154 o
6 3 0 125.580 113.110 2.826 10.804 o
6 3 1 19.430 19.843 2.158 65.873 o
6 3 2 7.754 11.646 1.513 143.023 o
6 3 3 83.441 85.703 5.081 11.113 o
6 3 4 58.661 55.775 3.318 21.663 o
6 3 5 35.294 35.736 2.732 36.505 o
6 3 6 76.290 78.709 3.132 17.404 o
6 3 7 0.984 1.610 1.229 339.691 o
6 3 8 36.349 32.843 2.557 38.931 o
6 3 9 19.577 18.286 2.064 69.793 o
6 3 10 23.395 24.549 2.024 62.212 o
6 3 11 59.906 59.798 2.871 23.326 o
6 3 12 11.044 11.178 1.660 117.034 o
6 4 0 22.994 23.629 2.123 60.561 o
6 4 1 14.406 18.194 1.643 97.579 o
6 4 2 14.650 12.345 1.836 93.747 o
6 4 3 13.660 10.116 1.385 130.590 o
6 4 4 158.171 158.627 4.007 6.839 o
6 4 5 48.934 50.633 3.897 20.733 o
6 4 6 4.591 7.482 1.672 151.647 o
6 4 7 1.034 -0.382 1.846 166.754 o
6 4 8 13.843 16.697 1.795 92.746 o
6 4 9 15.908 20.578 2.626 55.274 o
6 4 10 34.001 38.236 3.708 26.299 o
6 4 11 56.608 56.197 2.928 24.237 o
6 5 0 123.215 118.955 3.351 10.160 o
6 5 1 48.220 44.319 1.947 36.485 o
6 5 2 8.485 9.845 1.204 180.975 o
6 5 3 0.434 0.553 1.344 311.043 o
6 5 4 25.147 27.160 2.860 41.802 o
6 5 5 109.539 118.379 3.605 10.812 o
6 5 6 15.329 19.535 1.834 84.721 o
6 5 7 33.561 36.637 2.965 34.241 o
6 5 8 52.356 57.619 3.009 24.626 o
6 5 9 18.857 19.416 2.161 66.745 o
6 6 0 28.479 28.484 1.995 55.408 o
6 6 1 51.810 55.723 4.617 16.452 o
6 6 2 11.547 15.775 1.766 101.222 o
6 6 3 5.808 8.336 1.481 167.842 o
6 6 4 99.864 102.774 3.811 11.825 o
6 6 5 28.601 30.190 1.896 56.482 o
6 6 6 4.824 4.349 1.225 244.312 o
6 6 7 1.044 -1.357 2.278 110.863 o
7 0 1 2.212 2.519 1.611 194.127 o
7 0 2 140.138 146.615 4.127 7.717 o
7 0 3 38.133 47.493 2.581 34.364 o
7 0 4 3.269 4.317 1.617 177.844 o
7 0 5 1.302 2.554 1.178 343.884 o
7 0 6 48.837 45.043 2.181 33.983 o
7 0 7 7.374 10.445 1.764 122.736 o
7 0 8 4.814 5.871 1.407 196.984 o
7 0 9 90.853 101.520 3.600 13.082 o
7 1 0 49.603 48.024 2.524 30.271 o
7 1 1 7.202 6.974 1.430 170.093 o
7 1 2 84.780 85.220 4.099 13.283 o
7 1 3 16.956 16.350 1.635 93.941 o
7 1 4 65.837 61.885 2.454 23.716 o
7 1 5 3.437 4.478 1.284 247.501 o
7 1 6 1.815 -0.107 1.176 365.566 o
7 1 7 54.926 56.075 4.498 16.584 o
7 1 8 16.242 19.647 2.062 73.671 o
7 1 9 0.762 1.365 1.737 184.475 o
7 2 0 32.027 30.491 2.492 42.926 o
7 2 1 3.307 3.123 2.165 110.993 o
7 2 2 36.480 33.768 2.274 42.418 o
7 2 3 32.934 38.787 2.011 46.929 o
7 2 4 6.464 4.747 1.750 139.623 o
7 2 5 13.302 17.206 2.215 73.758 o
7 2 6 23.786 23.622 2.027 62.205 o
7 2 7 3.703 5.460 1.451 200.443 o
7 2 8 5.837 6.265 1.526 168.023 o
7 3 0 27.393 29.182 2.170 52.495 o
7 3 1 12.775 11.063 1.320 137.844 o
7 3 2 8.991 5.831 2.011 104.631 o
7 3 3 23.663 22.144 3.087 39.992 o
7 3 4 8.699 9.041 1.506 145.599 o
7 3 5 1.124 1.833 2.215 114.229 o
7 3 6 48.874 52.914 2.933 26.674 o
7 3 7 21.879 23.121 3.891 29.305 o
7 4 0 79.514 96.854 3.969 13.553 o
7 4 1 32.368 32.578 1.987 50.214 o
7 4 2 16.902 11.816 1.704 96.131 o
7 4 3 26.584 22.796 2.089 58.056 o
7 4 4 16.845 14.515 2.803 52.224 o
;
_iucr_refine_instructions_details 
;
TITL 2015ncs0302y_a.res in P2(1)2(1)2(1)
REM Old TITL 2015ncs0302y in P2(1)2(1)2(1)
REM SHELXT solution in P2(1)2(1)2(1): R1 0.095, Rweak 0.026, Alpha 0.001
REM <I/s> 0.607 for 19 systematic absences, Orientation as input
REM Flack x = 0.284 ( 1.202 ) from 682 Parsons' quotients
REM Formula found by SHELXT: C11 N2
CELL 0.71075 5.9358 8.3325 17.6337 90 90 90
ZERR 4 0.0002 0.0003 0.0006 0 0 0
LATT -1
SYMM 0.5-X,-Y,0.5+Z
SYMM -X,0.5+Y,0.5-Z
SYMM 0.5+X,0.5-Y,-Z
SFAC C H N
UNIT 40 44 12

L.S. 10
PLAN  20
SIZE 0.03 0.09 0.09
TEMP -173(2)
CONF
BOND
FMAP 2
list 4
MORE -1
BOND $H
ACTA
OMIT 0 0 2
WGHT 0.04015 0.188295
FVAR 0.883898
REM <olex2.extras>
REM <HklSrc "%.\\2015ncs0302y.hkl">
REM </olex2.extras>

N1    3     0.27143  0.58984  0.42836  11.00000  0.02186  0.01887  0.02109 =
 -0.00032  0.00005 -0.00044
N2    3     0.38133  0.46604  0.46332  11.00000  0.02531  0.01878  0.02004 =
 0.00013 -0.00067 -0.00074
N3    3     0.70810  0.31473  0.43749  11.00000  0.02890  0.02055  0.02116 =
 0.00371 -0.00183  0.00233
AFIX 7
H3a   2     0.64959  0.25214  0.47090  11.00000 -1.20000
H3b   2     0.74697  0.25959  0.39840  11.00000 -1.20000
AFIX 0
C10   1     0.07316  0.65736  0.46433  11.00000  0.02430  0.02561  0.02860 =
 -0.00156  0.00433  0.00156
AFIX 137
H10a  2    -0.03006  0.57066  0.47857  11.00000 -1.50000
H10b  2     0.11810  0.71686  0.50982  11.00000 -1.50000
H10c  2    -0.00252  0.73019  0.42890  11.00000 -1.50000
AFIX 0
C1    1     0.55111  0.43102  0.41668  11.00000  0.02151  0.01692  0.01863 =
 -0.00143 -0.00303 -0.00257
C2    1     0.55091  0.52956  0.35076  11.00000  0.01995  0.01794  0.01833 =
 0.00064 -0.00265 -0.00144
C3    1     0.36655  0.62906  0.36212  11.00000  0.02166  0.01943  0.01956 =
 0.00120 -0.00235 -0.00120
AFIX 43
H3    2     0.31648  0.71093  0.32863  11.00000 -1.20000
AFIX 0
C4    1     0.69695  0.52430  0.28338  11.00000  0.02145  0.01506  0.02015 =
 -0.00118 -0.00059 -0.00369
C5    1     0.62410  0.59191  0.21474  11.00000  0.02242  0.02186  0.02273 =
 0.00160 -0.00210 -0.00149
AFIX 43
H5    2     0.48055  0.64206  0.21229  11.00000 -1.20000
AFIX 0
C6    1     0.75836  0.58666  0.15047  11.00000  0.03252  0.02364  0.01931 =
 0.00325 -0.00072 -0.00439
AFIX 43
H6    2     0.70641  0.63380  0.10464  11.00000 -1.20000
AFIX 0
C7    1     0.96891  0.51281  0.15253  11.00000  0.02882  0.02153  0.02277 =
 -0.00296  0.00658 -0.00717
AFIX 43
H7    2     1.06031  0.50881  0.10834  11.00000 -1.20000
AFIX 0
C8    1     1.04321  0.44535  0.21976  11.00000  0.02156  0.02109  0.02862 =
 -0.00331  0.00172 -0.00154
AFIX 43
H8    2     1.18609  0.39412  0.22156  11.00000 -1.20000
AFIX 0
C9    1     0.91041  0.45190  0.28477  11.00000  0.02351  0.02028  0.01993 =
 -0.00022 -0.00269 -0.00165
AFIX 43
H9    2     0.96503  0.40675  0.33069  11.00000 -1.20000
AFIX 0
HKLF 4

END
Q1 1 0.6 0.5 0.316667 11 0.05 0.18

  REM The information below was added by Olex2.
  REM
  REM R1 = 0.0325 for 1914 Fo > 4sig(Fo) and 0.0349 for all 2018 data
  REM 120 parameters refined using 0 restraints
  REM Highest difference peak 0.1760, deepest hole -0.1777
  REM Mean Shift 0.0000, Max Shift -0.0001.

  REM +++ Tabular Listing of Refinement Information +++
  REM R1_all = 0.0349
  REM R1_gt = 0.0325
  REM wR_ref = 0.0810
  REM GOOF = 1.0645
  REM Shift_max = -0.0001
  REM Shift_mean = 0.0000
  REM Reflections_all = 2018
  REM Reflections_gt = 1914
  REM Parameters = 120
  REM Hole = -0.1777
  REM Peak = 0.1760
  REM Flack = 0.0(9)
;
_olex2_diffrn_ambient_temperature_device 'Oxford Cryosystems'
_olex2_exptl_crystal_mounting_method 
'The crystal was mounted on a MITIGEN holder in oil'
_olex2_submission_original_sample_id JS2023-1
_olex2_submission_special_instructions 'No special instructions were received'
_oxdiff_exptl_absorpt_empirical_details 
;
Empirical correction (ABSPACK) includes:
- Absorption correction using spherical harmonics
- Frame scaling
- Detector area scaling
;
_oxdiff_exptl_absorpt_empirical_full_max 2.283
_oxdiff_exptl_absorpt_empirical_full_min 0.378
